# Supplementary material for: Proteome-wide profiling and mapping of post translational modifications in human hearts
Source: Sci Rep. 2021 Jan 26;11:2184. doi: 10.1038/s41598-021-81986-y (PMC7838296; doi:10.1038/s41598-021-81986-y)
Supplement: Supplementary file 2 — Supplementary Table 1. [file 41598_2021_81986_MOESM2_ESM.xlsx]

## Sheet: Table S1
Proteome-wide profiling and mapping of post translational modifications in human hearts
Navratan Bagwan1, Henrik H. El Ali 1, and Alicia Lundby1, 2 *
Modification name	Extended description	# of modifications, LA	# of modifications, RA	# of modifications, LV	Total Count across samples	Modification type
Oxidation	Hydroxylation	107606	116342	111967	335915	Biological
Deamidation		42478	46663	42559	131700	Biological
Deamidation Methylation		20597	20460	20454	61511	Biological
Methylation		19994	20505	19937	60436	Biological
Dioxidation		12388	12109	12905	37402	Biological
Deamidation		11413	12174	11608	35195	Biological
AEBS		8931	8013	11031	27975	Chemical
Gln->pyro-Glu		6750	7769	7315	21834	Chemical/Subsitution
Deamidation Oxidation		7260	6929	7196	21385	Biological
Carboxymethyl		6630	6455	5861	18946	Chemical
Trp->Kynurenin		5311	5823	5016	16150	Biological
Delta		3831	4554	4114	12499	Chemical
Methyl		3840	4503	3968	12311	Biological
Cation		3666	3871	3752	11289	Chemical
Ammonia-loss		3083	3350	3292	9725	Chemical
Methylation Oxidation		3010	3213	2837	9060	Biological
Pyro-carbamidomethyl		3044	2831	2958	8833	Chemical
Trioxidation		2386	2325	1883	6594	Biological
Phospho		1936	2294	2303	6533	Biological
Formyl		1961	2287	2262	6510	Chemical
Dehydrated		1986	2214	1995	6195	Biological
Sodium adduct		1958	1968	2048	5974	Chemical
Carboxy		1415	1254	1901	4570	Biological
Trp->Hydroxykynurenin		1487	1683	1192	4362	Biological
Ammonium adduct		1174	1595	1436	4205	Chemical
Deoxy	Reduction, serine to alanine	1231	1375	1229	3835	Biological
IAMLoss Oxidation		1415	1167	969	3551	Biological
IAMLoss		1115	1197	911	3223	Biological
Glu->pyro-Glu	Pyro-glu from E	677	854	790	2321	Chemical/Subsitution
Carbamidomethyl		664	758	852	2274	Chemical
Leu->MetOx	leu->Met substitution and sulfoxidation	667	700	778	2145	Chemical/Subsitution
Hex	Glycosylation/ Hexose	852	723	477	2052	Biological
IAMLoss Methylation		629	582	538	1749	Biological
Carboxymethyl Methylation		543	524	520	1587	Biological
IAMLoss Carboxymethyl		642	500	366	1508	Biological
Trp->Oxolactone	Tryptophan oxidation to oxolactone	480	563	426	1469	Chemical
Gly/Carbamidomethyl		446	479	464	1389	Chemical
Trimethyl		377	514	470	1361	Biological
ethylamino		390	400	388	1178	Biological
Acetyl		387	425	336	1148	Biological
Didehydro		348	340	380	1068	Biological
Thiazolidine	formaldehyde adduct	331	349	283	963	Chemical
IAMLoss Deamidation		384	336	242	962	Biological
Carboxymethyl Deamidation		255	283	286	824	Biological
Carboxymethyl Oxidation		255	259	291	805	Biological
Quinone		271	240	284	795	Biological
Cyano		340	289	161	790	Biological/Chemical
Hydroxymethyl		276	418	95	789	Biological
Carbamyl	carbamylation	297	247	178	722	Chemical
Sulfo	O-Sulfonation	264	285	163	712	Biological
Hydroxamic	ADP-ribosylation followed by conversion to hydroxamic acid via hydroxylamine	208	219	238	665	Chemical
Met->Hse	Homoserine lactone	216	225	208	649	Chemical
Methylthio	Methyl methanethiosulfonate / Beta-methylthiolation	225	232	185	642	Biological/Chemical
Nitro	Oxidation to nitro	240	169	190	599	Biological
Pro->pyro-Glu	proline oxidation to pyroglutamic acid	164	200	217	581	Chemical/Subsitution
Lys->Allysine		212	143	197	552	Chemical/Subsitution
Ethyl/Delta		156	230	150	536	Chemical
Ethyl		163	179	135	477	Chemical
Carboxymethyl Methylation Oxidation		107	136	200	443	Biological
Propionamide		127	132	146	405	Chemical
Crotonaldehyde		121	141	99	361	Chemical
Ethanolyl		95	107	113	315	Chemical
IAMLoss Methylation Oxidation		126	99	87	312	Biological
Met->Hsl/Dethiomethyl		79	107	101	287	Chemical/Subsitution
Sulfide		92	105	87	284	Chemical
IAMLoss Deamidation Methylation		112	66	66	244	Biological
Butyryl/Crotonaldehyde		96	76	62	234	Chemical
Homocysteic		55	41	94	190	Biological
Methyl+Deamidated		58	65	64	187	Biological
Pro->Pyrrolidinone		68	61	57	186	Chemical/Subsitution
Carboxyethyl		60	67	47	174	Chemical
Deamidation Methylation Oxidation		77	44	41	162	Biological
GG/Dicarbamidomethyl		59	55	38	152	Biological
Glu	monoglutamyl	43	46	59	148	Biological
Ethoxyformyl/Carboxyethyl		36	45	52	133	Chemical
2-succinyl		28	29	63	120	Biological
IAMLoss Carboxymethyl Oxidation		49	42	29	120	Biological
UgiJoullieProGly	Side reaction of PG with Side chain of aspartic or glutamic acid	49	41	29	119	Biological
IAMLoss Carboxymethyl Methylation		49	49	20	118	Biological
Acetylhypusine		36	32	41	109	Biological
glycidamide	Adduct	42	38	29	109	Chemical
IAMLoss Carboxymethyl Deamidation		37	32	34	103	Biological
Galactosyl	O Hex/ Glycosylation	47	26	23	96	Biological
Xlink		27	38	26	91	Chemical
Fluoro		24	31	35	90	Chemical
15N-oxobutanoic		23	31	31	85	Chemical
dHex	eoxyhexose/fucose/o-N linked glycosylation	25	32	27	84	Biological
Methylmalonylation		23	22	35	80	Biological
Cysteinyl		13	66		79	Chemical
HNE	4-hydroxynonenal (HNE)	16	24	38	78	Biological
pyrophospho		24	17	29	70	Biological
SulfurDioxide		26	28	16	70	Chemical
HNE-Delta		18	25	26	69	Biological
Ser->LacticAcid		21	21	22	64	Chemical/Subsitution
Diphthamide		21	16	21	58	Chemical
Crotonyl		19	20	17	56	Chemical
Lys->AminoadipicAcid		22	13	17	52	Chemical/Subsitution
Amino		24	18	10	52	Chemical
Methylpyrroline		17	9	25	51	Chemical
maleimide		17	28	5	50	Chemical
Carboxy->Thiocarboxy		15	13	20	48	Chemical/Subsitution
Arg->Orn		18	16	13	47	Chemical/Subsitution
Dihydroxyimidazolidine/Carboxyethyl		12	16	16	44	Chemical
GG		17	11	15	43	Biological
Pentose		21	12	9	42	Biological
methylsulfonylethyl		15	12	12	39	Chemical
Dicarbamidomethyl		20	14	5	39	Chemical
GlycerylPE		13	11	13	37	Chemical
IAMLoss Deamidation Oxidation		20	7	6	33	Biological
Amidine		11	5	16	32	Chemical
O-Methylphosphate		4	9	17	30	Chemical
Nethylmaleimide+water		12	7	8	27	Chemical
Methylamine		13	7	7	27	Chemical
MercaptoEthanol		6	11	9	26	Chemical
Carboxymethyl Deamidation Oxidation		4	7	13	24	Biological
O-Isopropylmethylphosphonate		5	7	12	24	Chemical
PyruvicAcidIminyl		8	9	5	22	Chemical
azole		6	3	12	21	Chemical
spermidine		5	6	9	20	Chemical
Ethyl+Deamidated		6	8	6	20	Biological
Ethanolamine		5	9	5	19	Chemical
Arg->GluSA		3	7	8	18	Chemical/Subsitution
G-H1		8	6	4	18	Chemical
Glucuronyl	O linked glycosylation	13	5		18	Biological
Guanidinyl		4	6	7	17	Chemical
Propargylamine		5	4	7	16	Chemical
Lys->CamCys		5	6	5	16	Chemical/Subsitution
4-ONE	4-Oxononenal (ONE)	6	2	7	15	Chemical
Phe->CamCys		3	6	6	15	Chemical/Subsitution
MG-H1/Delta		3	8	2	13	Chemical
HMVK		1	7	3	11	Chemical
Carboxymethyl Deamidation Methylation		3	5	2	10	Biological
Menadione-HQ		4	6		10	Chemical
trifluoro		3	3	3	9	Chemical
3-phosphoglyceryl		2	4	2	8	Chemical
3-deoxyglucosone		4	4		8	Chemical
Lys->MetOx		4	1	2	7	Chemical/Subsitution
Malonyl		1	1	4	6	Biological
Phosphopropargyl		1	3	2	6	Chemical
Pro->Pyrrolidone		2	2	2	6	Chemical/Subsitution
DMPO		2	3	1	6	Chemical
Iodo		3	2	1	6	Chemical
Nmethylmaleimide+water		2	3	1	6	Chemical
Farnesyl		1	5		6	Chemical
SMA		1	5		6	Chemical
O-pinacolylmethylphosphonate		2	1	2	5	Chemical
Decanoyl		3	2		5	Chemical
Nmethylmaleimide		2	3		5	Chemical
Hypusine		3	2		5	Chemical
NIPCAM		1	1	2	4	Chemical
Oxidation+NEM		1	2	1	4	Biological
DNCB		1	3		4	Chemical
2-dimethylsuccinyl		3	1		4	Chemical
Thioacyl		3	1		4	Chemical
Piperidine		4			4	Chemical
Bromo		2	1		3	Chemical
DAET		2	1		3	Chemical
DeStreak		2	1		3	Chemical
HydroxymethylOP		1	1		2	Chemical
Nethylmaleimide		1	1		2	Chemical
Pyridylethyl		1	1		2	Chemical
HCysThiolactone		1	1		2	Chemical
HCysteinyl		2			2	Chemical
Ub-Br2		2			2	Chemical
Biotin		2			2	Chemical
2-nitrobenzyl		1			1	Chemical
Cys->CamSec		1			1	Chemical/Subsitution
N-dimethylphosphate		1			1	Chemical
Nitrosyl	nitrosylation	1			1	Biological
thioacylPA		1			1	Chemical
Carbofuran		1			1	Chemical
Chlorination		1			1	Chemical
DTBP		1			1	Chemical
Ub-VME		1			1	Chemical
cGMP+RMP-loss		1			1	Chemical
Acetyldeoxyhypusine		1			1	Chemical
CEP		1			1	Chemical
Diisopropylphosphate		1			1	Chemical
NDA		1			1	Chemical
Thiophospho		1			1	Chemical
benzylguanidine		1			1	Chemical

## Sheet: Legend description
Legend	Description
Modification name	Name of modification as defined in Unimod (www.unimod.org)
Extended description	Additional details on the modification as detailed by Unimod
# of modifications, LA	Reporting the number of that particular modification detected in the human heart left atrial samples (n=7)
# of modifications, RA	Reporting the number of that particular modification detected in the human heart right atrial samples (n=7)
# of modifications, LV	Reporting the number of that particular modification detected in the human heart left ventricle samples (n=7)
Total Count across samples	The summed number of modifications detected across all human heart samples per modification
Modification type	Describing whether the modification is known to be a chemical artefact or a biological modification, or both dependiong on the amino acid modified.
