# Supplementary material for: Proteome-wide profiling and mapping of post translational modifications in human hearts
Source: Sci Rep. 2021 Jan 26;11:2184. doi: 10.1038/s41598-021-81986-y (PMC7838296; doi:10.1038/s41598-021-81986-y)
Supplement: Supplementary file 6 — Supplementary Table 5. [file 41598_2021_81986_MOESM6_ESM.xlsx]

## Sheet: Abbriviation used in Figure2
Proteome-wide profiling and mapping of post translational modifications in human hearts
Navratan Bagwan1, Henrik H. El Ali 1, and Alicia Lundby1, 2 *
PTMs (PSI-MS Name)	Description
Phospho	Phosphorylation
GG	ubiquitinylation residue
Nitrosyl	Nitrosylation
Sulfo	O-Sulfonation
Acetyl	Acetylation
Malonyl	Malonylation
Ethanolyl	Ethanolation
Hex	Glycosylation/ Hexose
dHex	Fucose/Deoxyhexose
Methyl	Methylation
Homocysteic	methionine oxidation to homocysteic acid
Met->Hsl	Homoserine lactone
HNE-delta	Dehydrated 4-hydroxynonenal
HNE	4-hydroxynonenal (HNE)
4-ONE	4-Oxononenal (ONE)
Carboxy --> Thiocarboxy	thiocarboxylic acid
Trimethyl	tri-Methylation
Phe->CamCys	Phe->Cys substitution and carbamidomethylation
fluoro	fluorination
Trifluoro	trifluoroleucine replacement of leucine
Leu->MetOx	eu->Met substitution and sulfoxidation
Pro->pyro-Glu	proline oxidation to pyroglutamic acid
Pro->Pyrrolidone	Pyrrolidone from Proline
Galactosyl	Gluconoylation
AEBS	Aminoethylbenzenesulfonylation
Phosphopropargyl	phospho-propargylamine
Glucuronyl	hexuronic acid / HexA/ Glycosylation
Glu->pyro-Glu	Pyro-glu from E
Cation	Replacement of 2 or 3 protons by iron
O-Isopropylmethylphosphonate	O-Isopropylmethylphosphonylation
Nitro	Oxidation to nitro

## Sheet: Legends
Legend	Description
PTMs (PSI-MS Name)	Name of modification as defined in Unimod (www.unimod.org)
Description	Additional details on the modification as detailed by Unimod
