# Supplementary material for: Proteome-wide profiling and mapping of post translational modifications in human hearts
Source: Sci Rep. 2021 Jan 26;11:2184. doi: 10.1038/s41598-021-81986-y (PMC7838296; doi:10.1038/s41598-021-81986-y)
Supplement: Supplementary file 7 — Supplementary Table 6. [file 41598_2021_81986_MOESM7_ESM.xlsx]

## Sheet: Example Cardiac Protein, LA
Proteome-wide profiling and mapping of post translational modifications in human hearts
Navratan Bagwan1, Henrik H. El Ali 1, and Alicia Lundby1, 2 *
Gene name	Protein Name	Fasta Description	ΔMass, apex	Peptide with Δmass	PTM
MYH7	Myosin-7	>sp|P13533|MYH6_HUMAN Myosin-6 OS=Homo sapiens OX=9606 GN=MYH6 PE=1 SV=5	47.9839	LTGAIMHYG[47.983892]NMK	Y_Trioxidation
MYH7	Myosin-7	>sp|P13533|MYH6_HUMAN Myosin-6 OS=Homo sapiens OX=9606 GN=MYH6 PE=1 SV=5	79.9661	NAYE[79.966071]ESLEHLETFKR	Y_Phospho
MYH7	Myosin-7	>sp|P12883|MYH7_HUMAN Myosin-7 OS=Homo sapiens OX=9606 GN=MYH7 PE=1 SV=5	15.9948	EQY[15.994805]EEETEAKAELQR	Y_Oxidation
MYH7	Myosin-7	>sp|P12883|MYH7_HUMAN Myosin-7 OS=Homo sapiens OX=9606 GN=MYH7 PE=1 SV=5	15.9948	GKLTY[15.994805]TQQLEDLK	Y_Oxidation
MYH7	Myosin-7	>sp|P12883|MYH7_HUMAN Myosin-7 OS=Homo sapiens OX=9606 GN=MYH7 PE=1 SV=5	15.994	GQNVQQVIY[15.994048]ATGALAK	Y_Oxidation
MYH7	Myosin-7	>sp|P12883|MYH7_HUMAN Myosin-7 OS=Homo sapiens OX=9606 GN=MYH7 PE=1 SV=5	15.9948	GQNVQQVIY[15.994773]ATGALAK	Y_Oxidation
MYH7	Myosin-7	>sp|P12883|MYH7_HUMAN Myosin-7 OS=Homo sapiens OX=9606 GN=MYH7 PE=1 SV=5	15.9948	GQNVQQVIY[15.994773]ATGALAK	Y_Oxidation
MYH7	Myosin-7	>sp|P12883|MYH7_HUMAN Myosin-7 OS=Homo sapiens OX=9606 GN=MYH7 PE=1 SV=5	15.9948	GQNVQQVIY[15.994773]ATGALAK	Y_Oxidation
MYH7	Myosin-7	>sp|P12883|MYH7_HUMAN Myosin-7 OS=Homo sapiens OX=9606 GN=MYH7 PE=1 SV=5	15.9948	GQNVQQVIY[15.994805]ATGALAK	Y_Oxidation
MYH7	Myosin-7	>sp|P12883|MYH7_HUMAN Myosin-7 OS=Homo sapiens OX=9606 GN=MYH7 PE=1 SV=5	15.9958	GQNVQQVIY[15.995757]ATGALAK	Y_Oxidation
MYH7	Myosin-7	>sp|P12883|MYH7_HUMAN Myosin-7 OS=Homo sapiens OX=9606 GN=MYH7 PE=1 SV=5	15.9948	IKELTY[15.994805]QTEEDR	Y_Oxidation
MYH7	Myosin-7	>sp|P12883|MYH7_HUMAN Myosin-7 OS=Homo sapiens OX=9606 GN=MYH7 PE=1 SV=5	15.9948	LLSTLFANY[15.994805]AGADAPIEK	Y_Oxidation
MYH7	Myosin-7	>sp|P12883|MYH7_HUMAN Myosin-7 OS=Homo sapiens OX=9606 GN=MYH7 PE=1 SV=5	15.994	LTY[15.993975]TQQLEDLKR	Y_Oxidation
MYH7	Myosin-7	>sp|P12883|MYH7_HUMAN Myosin-7 OS=Homo sapiens OX=9606 GN=MYH7 PE=1 SV=5	15.9945	LTY[15.994480]TQQLEDLKR	Y_Oxidation
MYH7	Myosin-7	>sp|P12883|MYH7_HUMAN Myosin-7 OS=Homo sapiens OX=9606 GN=MYH7 PE=1 SV=5	15.9948	LTY[15.994805]TQQLEDLKR	Y_Oxidation
MYH7	Myosin-7	>sp|P12883|MYH7_HUMAN Myosin-7 OS=Homo sapiens OX=9606 GN=MYH7 PE=1 SV=5	15.9948	LTY[15.994805]TQQLEDLKR	Y_Oxidation
MYH7	Myosin-7	>sp|P12883|MYH7_HUMAN Myosin-7 OS=Homo sapiens OX=9606 GN=MYH7 PE=1 SV=5	15.9953	LTY[15.995340]TQQLEDLKR	Y_Oxidation
MYH7	Myosin-7	>sp|P12883|MYH7_HUMAN Myosin-7 OS=Homo sapiens OX=9606 GN=MYH7 PE=1 SV=5	15.9946	NAY[15.994556]EESLEHLETFKR	Y_Oxidation
MYH7	Myosin-7	>sp|P12883|MYH7_HUMAN Myosin-7 OS=Homo sapiens OX=9606 GN=MYH7 PE=1 SV=5	15.9948	VTAETEY[15.994805]GK	Y_Oxidation
MYH7	Myosin-7	>sp|P12883|MYH7_HUMAN Myosin-7 OS=Homo sapiens OX=9606 GN=MYH7 PE=1 SV=5	15.9956	VTAETEY[15.995622]GK	Y_Oxidation
MYH7	Myosin-7	>sp|P12883|MYH7_HUMAN Myosin-7 OS=Homo sapiens OX=9606 GN=MYH7 PE=1 SV=5	15.9948	Y[15.994805]RILNPAAIPEGQFIDSR	Y_Oxidation
MYH7	Myosin-7	>sp|P13533|MYH6_HUMAN Myosin-6 OS=Homo sapiens OX=9606 GN=MYH6 PE=1 SV=5	15.9948	ELTY[15.994805]QTEEDKK	Y_Oxidation
MYH7	Myosin-7	>sp|P13533|MYH6_HUMAN Myosin-6 OS=Homo sapiens OX=9606 GN=MYH6 PE=1 SV=5	15.9948	ELTY[15.994805]QTEEDKK	Y_Oxidation
MYH7	Myosin-7	>sp|P13533|MYH6_HUMAN Myosin-6 OS=Homo sapiens OX=9606 GN=MYH6 PE=1 SV=5	15.9948	ELTY[15.994805]QTEEDKK	Y_Oxidation
MYH7	Myosin-7	>sp|P13533|MYH6_HUMAN Myosin-6 OS=Homo sapiens OX=9606 GN=MYH6 PE=1 SV=5	15.9939	EQY[15.993898]EEETEAKAELQR	Y_Oxidation
MYH7	Myosin-7	>sp|P13533|MYH6_HUMAN Myosin-6 OS=Homo sapiens OX=9606 GN=MYH6 PE=1 SV=5	15.9944	EQY[15.994417]EEETEAK	Y_Oxidation
MYH7	Myosin-7	>sp|P13533|MYH6_HUMAN Myosin-6 OS=Homo sapiens OX=9606 GN=MYH6 PE=1 SV=5	15.9948	EQY[15.994783]EEETEAK	Y_Oxidation
MYH7	Myosin-7	>sp|P13533|MYH6_HUMAN Myosin-6 OS=Homo sapiens OX=9606 GN=MYH6 PE=1 SV=5	15.9948	EQY[15.994805]EEETEAK	Y_Oxidation
MYH7	Myosin-7	>sp|P13533|MYH6_HUMAN Myosin-6 OS=Homo sapiens OX=9606 GN=MYH6 PE=1 SV=5	15.9948	EQY[15.994805]EEETEAK	Y_Oxidation
MYH7	Myosin-7	>sp|P13533|MYH6_HUMAN Myosin-6 OS=Homo sapiens OX=9606 GN=MYH6 PE=1 SV=5	15.9948	EQY[15.994805]EEETEAKAELQR	Y_Oxidation
MYH7	Myosin-7	>sp|P13533|MYH6_HUMAN Myosin-6 OS=Homo sapiens OX=9606 GN=MYH6 PE=1 SV=5	15.9948	EQY[15.994805]EEETEAKAELQR	Y_Oxidation
MYH7	Myosin-7	>sp|P13533|MYH6_HUMAN Myosin-6 OS=Homo sapiens OX=9606 GN=MYH6 PE=1 SV=5	15.9935	HDCDLLREQY[15.993539]EEETEAK	Y_Oxidation
MYH7	Myosin-7	>sp|P13533|MYH6_HUMAN Myosin-6 OS=Homo sapiens OX=9606 GN=MYH6 PE=1 SV=5	15.9948	HDCDLLREQY[15.994805]EEETEAK	Y_Oxidation
MYH7	Myosin-7	>sp|P13533|MYH6_HUMAN Myosin-6 OS=Homo sapiens OX=9606 GN=MYH6 PE=1 SV=5	15.9948	HDCDLLREQY[15.994805]EEETEAK	Y_Oxidation
MYH7	Myosin-7	>sp|P13533|MYH6_HUMAN Myosin-6 OS=Homo sapiens OX=9606 GN=MYH6 PE=1 SV=5	15.9948	HDCDLLREQY[15.994805]EEETEAK	Y_Oxidation
MYH7	Myosin-7	>sp|P13533|MYH6_HUMAN Myosin-6 OS=Homo sapiens OX=9606 GN=MYH6 PE=1 SV=5	15.9948	LLSSLDIDHNQY[15.994805]K	Y_Oxidation
MYH7	Myosin-7	>sp|P13533|MYH6_HUMAN Myosin-6 OS=Homo sapiens OX=9606 GN=MYH6 PE=1 SV=5	15.9948	LLSSLDIDHNQY[15.994805]K	Y_Oxidation
MYH7	Myosin-7	>sp|P13533|MYH6_HUMAN Myosin-6 OS=Homo sapiens OX=9606 GN=MYH6 PE=1 SV=5	15.9948	LLSSLDIDHNQY[15.994805]K	Y_Oxidation
MYH7	Myosin-7	>sp|P13533|MYH6_HUMAN Myosin-6 OS=Homo sapiens OX=9606 GN=MYH6 PE=1 SV=5	15.9948	LLSSLDIDHNQY[15.994805]K	Y_Oxidation
MYH7	Myosin-7	>sp|P13533|MYH6_HUMAN Myosin-6 OS=Homo sapiens OX=9606 GN=MYH6 PE=1 SV=5	15.9948	LLSSLDIDHNQY[15.994805]K	Y_Oxidation
MYH7	Myosin-7	>sp|P13533|MYH6_HUMAN Myosin-6 OS=Homo sapiens OX=9606 GN=MYH6 PE=1 SV=5	15.9948	LLSSLDIDHNQY[15.994805]K	Y_Oxidation
MYH7	Myosin-7	>sp|P13533|MYH6_HUMAN Myosin-6 OS=Homo sapiens OX=9606 GN=MYH6 PE=1 SV=5	15.9948	LSY[15.994805]TQQMEDLKR	Y_Oxidation
MYH7	Myosin-7	>sp|P13533|MYH6_HUMAN Myosin-6 OS=Homo sapiens OX=9606 GN=MYH6 PE=1 SV=5	15.9948	LTGAIMHY[15.994805]GNMK	Y_Oxidation
MYH7	Myosin-7	>sp|P13533|MYH6_HUMAN Myosin-6 OS=Homo sapiens OX=9606 GN=MYH6 PE=1 SV=5	15.9947	LY[15.994689]DNHLGK	Y_Oxidation
MYH7	Myosin-7	>sp|P13533|MYH6_HUMAN Myosin-6 OS=Homo sapiens OX=9606 GN=MYH6 PE=1 SV=5	15.9948	LY[15.994805]DNHLGK	Y_Oxidation
MYH7	Myosin-7	>sp|P13533|MYH6_HUMAN Myosin-6 OS=Homo sapiens OX=9606 GN=MYH6 PE=1 SV=5	15.9948	LY[15.994805]DNHLGKSNNFQKPR	Y_Oxidation
MYH7	Myosin-7	>sp|P13533|MYH6_HUMAN Myosin-6 OS=Homo sapiens OX=9606 GN=MYH6 PE=1 SV=5	15.9939	NAY[15.993851]EESLEHLETFKR	Y_Oxidation
MYH7	Myosin-7	>sp|P13533|MYH6_HUMAN Myosin-6 OS=Homo sapiens OX=9606 GN=MYH6 PE=1 SV=5	15.9948	NAY[15.994805]EESLEHLETFKR	Y_Oxidation
MYH7	Myosin-7	>sp|P13533|MYH6_HUMAN Myosin-6 OS=Homo sapiens OX=9606 GN=MYH6 PE=1 SV=5	15.9948	NAY[15.994805]EESLEHLETFKR	Y_Oxidation
MYH7	Myosin-7	>sp|P13533|MYH6_HUMAN Myosin-6 OS=Homo sapiens OX=9606 GN=MYH6 PE=1 SV=5	15.9948	NAY[15.994805]EESLEHLETFKR	Y_Oxidation
MYH7	Myosin-7	>sp|P13533|MYH6_HUMAN Myosin-6 OS=Homo sapiens OX=9606 GN=MYH6 PE=1 SV=5	15.9948	NAY[15.994805]EESLEHLETFKR	Y_Oxidation
MYH7	Myosin-7	>sp|P13533|MYH6_HUMAN Myosin-6 OS=Homo sapiens OX=9606 GN=MYH6 PE=1 SV=5	15.9948	NAY[15.994805]EESLEHLETFKR	Y_Oxidation
MYH7	Myosin-7	>sp|P13533|MYH6_HUMAN Myosin-6 OS=Homo sapiens OX=9606 GN=MYH6 PE=1 SV=5	15.9948	NAY[15.994805]EESLEHLETFKR	Y_Oxidation
MYH7	Myosin-7	>sp|P13533|MYH6_HUMAN Myosin-6 OS=Homo sapiens OX=9606 GN=MYH6 PE=1 SV=5	15.9948	NAY[15.994805]EESLEHLETFKR	Y_Oxidation
MYH7	Myosin-7	>sp|P13533|MYH6_HUMAN Myosin-6 OS=Homo sapiens OX=9606 GN=MYH6 PE=1 SV=5	15.9948	NAY[15.994805]EESLEHLETFKR	Y_Oxidation
MYH7	Myosin-7	>sp|P13533|MYH6_HUMAN Myosin-6 OS=Homo sapiens OX=9606 GN=MYH6 PE=1 SV=5	15.9948	NAY[15.994805]EESLEHLETFKR	Y_Oxidation
MYH7	Myosin-7	>sp|P13533|MYH6_HUMAN Myosin-6 OS=Homo sapiens OX=9606 GN=MYH6 PE=1 SV=5	15.9948	NAY[15.994805]EESLEHLETFKR	Y_Oxidation
MYH7	Myosin-7	>sp|P13533|MYH6_HUMAN Myosin-6 OS=Homo sapiens OX=9606 GN=MYH6 PE=1 SV=5	15.9948	NAY[15.994805]EESLEHLETFKR	Y_Oxidation
MYH7	Myosin-7	>sp|P13533|MYH6_HUMAN Myosin-6 OS=Homo sapiens OX=9606 GN=MYH6 PE=1 SV=5	15.9948	NAY[15.994805]EESLEHLETFKR	Y_Oxidation
MYH7	Myosin-7	>sp|P13533|MYH6_HUMAN Myosin-6 OS=Homo sapiens OX=9606 GN=MYH6 PE=1 SV=5	15.9948	NAY[15.994805]EESLEHLETFKR	Y_Oxidation
MYH7	Myosin-7	>sp|P13533|MYH6_HUMAN Myosin-6 OS=Homo sapiens OX=9606 GN=MYH6 PE=1 SV=5	15.9948	NAY[15.994805]EESLEHLETFKR	Y_Oxidation
MYH7	Myosin-7	>sp|P13533|MYH6_HUMAN Myosin-6 OS=Homo sapiens OX=9606 GN=MYH6 PE=1 SV=5	15.9948	NAY[15.994805]EESLEHLETFKR	Y_Oxidation
MYH7	Myosin-7	>sp|P13533|MYH6_HUMAN Myosin-6 OS=Homo sapiens OX=9606 GN=MYH6 PE=1 SV=5	15.9948	NAY[15.994805]EESLEHLETFKR	Y_Oxidation
MYH7	Myosin-7	>sp|P13533|MYH6_HUMAN Myosin-6 OS=Homo sapiens OX=9606 GN=MYH6 PE=1 SV=5	15.9948	NAY[15.994805]EESLEHLETFKR	Y_Oxidation
MYH7	Myosin-7	>sp|P13533|MYH6_HUMAN Myosin-6 OS=Homo sapiens OX=9606 GN=MYH6 PE=1 SV=5	15.9948	NAY[15.994805]EESLEHLETFKR	Y_Oxidation
MYH7	Myosin-7	>sp|P13533|MYH6_HUMAN Myosin-6 OS=Homo sapiens OX=9606 GN=MYH6 PE=1 SV=5	15.9948	NAY[15.994805]EESLEHLETFKR	Y_Oxidation
MYH7	Myosin-7	>sp|P13533|MYH6_HUMAN Myosin-6 OS=Homo sapiens OX=9606 GN=MYH6 PE=1 SV=5	15.9948	NAY[15.994805]EESLEHLETFKR	Y_Oxidation
MYH7	Myosin-7	>sp|P13533|MYH6_HUMAN Myosin-6 OS=Homo sapiens OX=9606 GN=MYH6 PE=1 SV=5	15.9948	NAY[15.994805]EESLEHLETFKR	Y_Oxidation
MYH7	Myosin-7	>sp|P13533|MYH6_HUMAN Myosin-6 OS=Homo sapiens OX=9606 GN=MYH6 PE=1 SV=5	15.9948	NAY[15.994805]EESLEHLETFKR	Y_Oxidation
MYH7	Myosin-7	>sp|P13533|MYH6_HUMAN Myosin-6 OS=Homo sapiens OX=9606 GN=MYH6 PE=1 SV=5	15.9948	NAY[15.994805]EESLEHLETFKR	Y_Oxidation
MYH7	Myosin-7	>sp|P13533|MYH6_HUMAN Myosin-6 OS=Homo sapiens OX=9606 GN=MYH6 PE=1 SV=5	15.995	NAY[15.994963]EESLEHLETFKR	Y_Oxidation
MYH7	Myosin-7	>sp|P13533|MYH6_HUMAN Myosin-6 OS=Homo sapiens OX=9606 GN=MYH6 PE=1 SV=5	15.995	NAY[15.994969]EESLEHLETFKR	Y_Oxidation
MYH7	Myosin-7	>sp|P13533|MYH6_HUMAN Myosin-6 OS=Homo sapiens OX=9606 GN=MYH6 PE=1 SV=5	15.9956	NAY[15.995618]EESLEHLETFKR	Y_Oxidation
MYH7	Myosin-7	>sp|P13533|MYH6_HUMAN Myosin-6 OS=Homo sapiens OX=9606 GN=MYH6 PE=1 SV=5	15.9958	NAY[15.995767]EESLEHLETFKR	Y_Oxidation
MYH7	Myosin-7	>sp|P13533|MYH6_HUMAN Myosin-6 OS=Homo sapiens OX=9606 GN=MYH6 PE=1 SV=5	15.9948	NKDPLNETVVALY[15.994805]QK	Y_Oxidation
MYH7	Myosin-7	>sp|P13533|MYH6_HUMAN Myosin-6 OS=Homo sapiens OX=9606 GN=MYH6 PE=1 SV=5	15.9948	NKDPLNETVVALY[15.994805]QK	Y_Oxidation
MYH7	Myosin-7	>sp|P13533|MYH6_HUMAN Myosin-6 OS=Homo sapiens OX=9606 GN=MYH6 PE=1 SV=5	15.9948	NKDPLNETVVALY[15.994805]QK	Y_Oxidation
MYH7	Myosin-7	>sp|P13533|MYH6_HUMAN Myosin-6 OS=Homo sapiens OX=9606 GN=MYH6 PE=1 SV=5	15.9948	NKDPLNETVVALY[15.994805]QK	Y_Oxidation
MYH7	Myosin-7	>sp|P13533|MYH6_HUMAN Myosin-6 OS=Homo sapiens OX=9606 GN=MYH6 PE=1 SV=5	15.9948	NKDPLNETVVALY[15.994805]QK	Y_Oxidation
MYH7	Myosin-7	>sp|P13533|MYH6_HUMAN Myosin-6 OS=Homo sapiens OX=9606 GN=MYH6 PE=1 SV=5	15.9951	NKDPLNETVVALY[15.995118]QK	Y_Oxidation
MYH7	Myosin-7	>sp|P13533|MYH6_HUMAN Myosin-6 OS=Homo sapiens OX=9606 GN=MYH6 PE=1 SV=5	15.9958	NKDPLNETVVALY[15.995824]QK	Y_Oxidation
MYH7	Myosin-7	>sp|P13533|MYH6_HUMAN Myosin-6 OS=Homo sapiens OX=9606 GN=MYH6 PE=1 SV=5	15.9948	SEAPPHIFSISDNAYQ[15.994805]YMLTDR	Y_Oxidation
MYH7	Myosin-7	>sp|P13533|MYH6_HUMAN Myosin-6 OS=Homo sapiens OX=9606 GN=MYH6 PE=1 SV=5	15.9938	SEAPPHIFSISDNAYQY[15.993785]MLTDRENQSILITGESGAGK	Y_Oxidation
MYH7	Myosin-7	>sp|P13533|MYH6_HUMAN Myosin-6 OS=Homo sapiens OX=9606 GN=MYH6 PE=1 SV=5	15.9934	TLEDQANEY[15.993429]RVK	Y_Oxidation
MYH7	Myosin-7	>sp|P13533|MYH6_HUMAN Myosin-6 OS=Homo sapiens OX=9606 GN=MYH6 PE=1 SV=5	15.9942	TLEDQANEY[15.994243]RVK	Y_Oxidation
MYH7	Myosin-7	>sp|P13533|MYH6_HUMAN Myosin-6 OS=Homo sapiens OX=9606 GN=MYH6 PE=1 SV=5	15.9945	TLEDQANEY[15.994512]RVK	Y_Oxidation
MYH7	Myosin-7	>sp|P13533|MYH6_HUMAN Myosin-6 OS=Homo sapiens OX=9606 GN=MYH6 PE=1 SV=5	15.9947	TLEDQANEY[15.994712]RVK	Y_Oxidation
MYH7	Myosin-7	>sp|P13533|MYH6_HUMAN Myosin-6 OS=Homo sapiens OX=9606 GN=MYH6 PE=1 SV=5	15.9948	TLEDQANEY[15.994805]R	Y_Oxidation
MYH7	Myosin-7	>sp|P13533|MYH6_HUMAN Myosin-6 OS=Homo sapiens OX=9606 GN=MYH6 PE=1 SV=5	15.9948	TLEDQANEY[15.994805]R	Y_Oxidation
MYH7	Myosin-7	>sp|P13533|MYH6_HUMAN Myosin-6 OS=Homo sapiens OX=9606 GN=MYH6 PE=1 SV=5	15.9948	TLEDQANEY[15.994805]R	Y_Oxidation
MYH7	Myosin-7	>sp|P13533|MYH6_HUMAN Myosin-6 OS=Homo sapiens OX=9606 GN=MYH6 PE=1 SV=5	15.9948	TLEDQANEY[15.994805]R	Y_Oxidation
MYH7	Myosin-7	>sp|P13533|MYH6_HUMAN Myosin-6 OS=Homo sapiens OX=9606 GN=MYH6 PE=1 SV=5	15.9948	TLEDQANEY[15.994805]R	Y_Oxidation
MYH7	Myosin-7	>sp|P13533|MYH6_HUMAN Myosin-6 OS=Homo sapiens OX=9606 GN=MYH6 PE=1 SV=5	15.9948	TLEDQANEY[15.994805]R	Y_Oxidation
MYH7	Myosin-7	>sp|P13533|MYH6_HUMAN Myosin-6 OS=Homo sapiens OX=9606 GN=MYH6 PE=1 SV=5	15.9948	TLEDQANEY[15.994805]R	Y_Oxidation
MYH7	Myosin-7	>sp|P13533|MYH6_HUMAN Myosin-6 OS=Homo sapiens OX=9606 GN=MYH6 PE=1 SV=5	15.9948	TLEDQANEY[15.994805]RVK	Y_Oxidation
MYH7	Myosin-7	>sp|P13533|MYH6_HUMAN Myosin-6 OS=Homo sapiens OX=9606 GN=MYH6 PE=1 SV=5	15.9948	TLEDQANEY[15.994805]RVK	Y_Oxidation
MYH7	Myosin-7	>sp|P13533|MYH6_HUMAN Myosin-6 OS=Homo sapiens OX=9606 GN=MYH6 PE=1 SV=5	15.9948	TLEDQANEY[15.994805]RVK	Y_Oxidation
MYH7	Myosin-7	>sp|P13533|MYH6_HUMAN Myosin-6 OS=Homo sapiens OX=9606 GN=MYH6 PE=1 SV=5	15.9948	TLEDQANEY[15.994805]RVK	Y_Oxidation
MYH7	Myosin-7	>sp|P13533|MYH6_HUMAN Myosin-6 OS=Homo sapiens OX=9606 GN=MYH6 PE=1 SV=5	15.9948	TLEDQANEY[15.994805]RVK	Y_Oxidation
MYH7	Myosin-7	>sp|P13533|MYH6_HUMAN Myosin-6 OS=Homo sapiens OX=9606 GN=MYH6 PE=1 SV=5	15.9948	TLEDQANEY[15.994805]RVK	Y_Oxidation
MYH7	Myosin-7	>sp|P13533|MYH6_HUMAN Myosin-6 OS=Homo sapiens OX=9606 GN=MYH6 PE=1 SV=5	15.9948	TLEDQANEY[15.994805]RVK	Y_Oxidation
MYH7	Myosin-7	>sp|P13533|MYH6_HUMAN Myosin-6 OS=Homo sapiens OX=9606 GN=MYH6 PE=1 SV=5	15.9948	TLEDQANEY[15.994805]RVK	Y_Oxidation
MYH7	Myosin-7	>sp|P13533|MYH6_HUMAN Myosin-6 OS=Homo sapiens OX=9606 GN=MYH6 PE=1 SV=5	15.9948	TLEDQANEY[15.994805]RVK	Y_Oxidation
MYH7	Myosin-7	>sp|P13533|MYH6_HUMAN Myosin-6 OS=Homo sapiens OX=9606 GN=MYH6 PE=1 SV=5	15.9948	TLEDQANEY[15.994805]RVK	Y_Oxidation
MYH7	Myosin-7	>sp|P13533|MYH6_HUMAN Myosin-6 OS=Homo sapiens OX=9606 GN=MYH6 PE=1 SV=5	15.9948	TLEDQANEY[15.994805]RVK	Y_Oxidation
MYH7	Myosin-7	>sp|P13533|MYH6_HUMAN Myosin-6 OS=Homo sapiens OX=9606 GN=MYH6 PE=1 SV=5	15.9948	TLEDQANEY[15.994805]RVK	Y_Oxidation
MYH7	Myosin-7	>sp|P13533|MYH6_HUMAN Myosin-6 OS=Homo sapiens OX=9606 GN=MYH6 PE=1 SV=5	15.9951	TLEDQANEY[15.995078]RVK	Y_Oxidation
MYH7	Myosin-7	>sp|P13533|MYH6_HUMAN Myosin-6 OS=Homo sapiens OX=9606 GN=MYH6 PE=1 SV=5	15.9954	TLEDQANEY[15.995354]R	Y_Oxidation
MYH7	Myosin-7	>sp|P13533|MYH6_HUMAN Myosin-6 OS=Homo sapiens OX=9606 GN=MYH6 PE=1 SV=5	15.9957	TLEDQANEY[15.995744]R	Y_Oxidation
MYH7	Myosin-7	>sp|P13533|MYH6_HUMAN Myosin-6 OS=Homo sapiens OX=9606 GN=MYH6 PE=1 SV=5	15.9948	Y[15.994805]EESQSELESSQKEAR	Y_Oxidation
MYH7	Myosin-7	>sp|P13533|MYH6_HUMAN Myosin-6 OS=Homo sapiens OX=9606 GN=MYH6 PE=1 SV=5	15.9948	Y[15.994805]EESQSELESSQKEAR	Y_Oxidation
MYH7	Myosin-7	>sp|P19429|TNNI3_HUMAN Troponin I, cardiac muscle OS=Homo sapiens OX=9606 GN=TNNI3 PE=1 SV=3	15.9948	AY[15.994805]ATEPHAK	Y_Oxidation
MYH7	Myosin-7	>sp|P19429|TNNI3_HUMAN Troponin I, cardiac muscle OS=Homo sapiens OX=9606 GN=TNNI3 PE=1 SV=3	15.9948	AY[15.994805]ATEPHAK	Y_Oxidation
MYH7	Myosin-7	>sp|P19429|TNNI3_HUMAN Troponin I, cardiac muscle OS=Homo sapiens OX=9606 GN=TNNI3 PE=1 SV=3	15.9948	AY[15.994805]ATEPHAK	Y_Oxidation
MYH7	Myosin-7	>sp|Q14896|MYPC3_HUMAN Myosin-binding protein C, cardiac-type OS=Homo sapiens OX=9606 GN=MYBPC3 PE=1 SV=4	15.9948	AATTKEPVFIPRPGITY[15.994805]EPPNYK	Y_Oxidation
MYH7	Myosin-7	>sp|Q14896|MYPC3_HUMAN Myosin-binding protein C, cardiac-type OS=Homo sapiens OX=9606 GN=MYBPC3 PE=1 SV=4	15.9936	EVGPADQGSY[15.993587]AVIAGSSK	Y_Oxidation
MYH7	Myosin-7	>sp|Q14896|MYPC3_HUMAN Myosin-binding protein C, cardiac-type OS=Homo sapiens OX=9606 GN=MYBPC3 PE=1 SV=4	15.9943	EVGPADQGSY[15.994284]AVIAGSSK	Y_Oxidation
MYH7	Myosin-7	>sp|Q14896|MYPC3_HUMAN Myosin-binding protein C, cardiac-type OS=Homo sapiens OX=9606 GN=MYBPC3 PE=1 SV=4	15.9948	EVGPADQGSY[15.994805]AVIAGSSK	Y_Oxidation
MYH7	Myosin-7	>sp|Q14896|MYPC3_HUMAN Myosin-binding protein C, cardiac-type OS=Homo sapiens OX=9606 GN=MYBPC3 PE=1 SV=4	15.9948	EVGPADQGSY[15.994805]AVIAGSSK	Y_Oxidation
MYH7	Myosin-7	>sp|Q14896|MYPC3_HUMAN Myosin-binding protein C, cardiac-type OS=Homo sapiens OX=9606 GN=MYBPC3 PE=1 SV=4	15.9948	EVGPADQGSY[15.994805]AVIAGSSK	Y_Oxidation
MYH7	Myosin-7	>sp|Q14896|MYPC3_HUMAN Myosin-binding protein C, cardiac-type OS=Homo sapiens OX=9606 GN=MYBPC3 PE=1 SV=4	15.9948	EVGPADQGSY[15.994805]AVIAGSSK	Y_Oxidation
MYH7	Myosin-7	>sp|Q14896|MYPC3_HUMAN Myosin-binding protein C, cardiac-type OS=Homo sapiens OX=9606 GN=MYBPC3 PE=1 SV=4	15.9948	EVGPADQGSY[15.994812]AVIAGSSK	Y_Oxidation
MYH7	Myosin-7	>sp|Q14896|MYPC3_HUMAN Myosin-binding protein C, cardiac-type OS=Homo sapiens OX=9606 GN=MYBPC3 PE=1 SV=4	15.9951	EVGPADQGSY[15.995064]AVIAGSSK	Y_Oxidation
MYH7	Myosin-7	>sp|Q14896|MYPC3_HUMAN Myosin-binding protein C, cardiac-type OS=Homo sapiens OX=9606 GN=MYBPC3 PE=1 SV=4	15.9955	EVGPADQGSY[15.995540]AVIAGSSK	Y_Oxidation
MYH7	Myosin-7	>sp|Q14896|MYPC3_HUMAN Myosin-binding protein C, cardiac-type OS=Homo sapiens OX=9606 GN=MYBPC3 PE=1 SV=4	15.9953	GGSDISASNKY[15.995311]GLATEGTR	Y_Oxidation
MYH7	Myosin-7	>sp|Q14896|MYPC3_HUMAN Myosin-binding protein C, cardiac-type OS=Homo sapiens OX=9606 GN=MYBPC3 PE=1 SV=4	15.9953	GGSDISASNKY[15.995325]GLATEGTR	Y_Oxidation
MYH7	Myosin-7	>sp|Q14896|MYPC3_HUMAN Myosin-binding protein C, cardiac-type OS=Homo sapiens OX=9606 GN=MYBPC3 PE=1 SV=4	15.9941	IAFQY[15.994146]GVTDLR	Y_Oxidation
MYH7	Myosin-7	>sp|Q14896|MYPC3_HUMAN Myosin-binding protein C, cardiac-type OS=Homo sapiens OX=9606 GN=MYBPC3 PE=1 SV=4	15.9948	KLEPAY[15.994805]QVSK	Y_Oxidation
MYH7	Myosin-7	>sp|Q14896|MYPC3_HUMAN Myosin-binding protein C, cardiac-type OS=Homo sapiens OX=9606 GN=MYBPC3 PE=1 SV=4	15.9948	KLEPAY[15.994805]QVSK	Y_Oxidation
MYH7	Myosin-7	>sp|Q14896|MYPC3_HUMAN Myosin-binding protein C, cardiac-type OS=Homo sapiens OX=9606 GN=MYBPC3 PE=1 SV=4	15.9948	KLEPAY[15.994805]QVSK	Y_Oxidation
MYH7	Myosin-7	>sp|Q14896|MYPC3_HUMAN Myosin-binding protein C, cardiac-type OS=Homo sapiens OX=9606 GN=MYBPC3 PE=1 SV=4	15.9948	KLEPAY[15.994805]QVSK	Y_Oxidation
MYH7	Myosin-7	>sp|Q14896|MYPC3_HUMAN Myosin-binding protein C, cardiac-type OS=Homo sapiens OX=9606 GN=MYBPC3 PE=1 SV=4	15.9951	KLEPAY[15.995137]QVSK	Y_Oxidation
MYH7	Myosin-7	>sp|Q14896|MYPC3_HUMAN Myosin-binding protein C, cardiac-type OS=Homo sapiens OX=9606 GN=MYBPC3 PE=1 SV=4	15.9957	KLEPAY[15.995688]QVSK	Y_Oxidation
MYH7	Myosin-7	>sp|Q14896|MYPC3_HUMAN Myosin-binding protein C, cardiac-type OS=Homo sapiens OX=9606 GN=MYBPC3 PE=1 SV=4	15.9948	VGQHLQLHDS[15.994805]YDR	Y_Oxidation
MYH7	Myosin-7	>sp|Q14896|MYPC3_HUMAN Myosin-binding protein C, cardiac-type OS=Homo sapiens OX=9606 GN=MYBPC3 PE=1 SV=4	15.9948	VGQHLQLHDSY[15.994805]DR	Y_Oxidation
MYH7	Myosin-7	>sp|Q14896|MYPC3_HUMAN Myosin-binding protein C, cardiac-type OS=Homo sapiens OX=9606 GN=MYBPC3 PE=1 SV=4	15.9948	Y[15.994805]IFESIGAK	Y_Oxidation
MYH7	Myosin-7	>sp|Q14896|MYPC3_HUMAN Myosin-binding protein C, cardiac-type OS=Homo sapiens OX=9606 GN=MYBPC3 PE=1 SV=4	15.9948	Y[15.994805]IFESIGAK	Y_Oxidation
MYH7	Myosin-7	>sp|Q14896|MYPC3_HUMAN Myosin-binding protein C, cardiac-type OS=Homo sapiens OX=9606 GN=MYBPC3 PE=1 SV=4	15.9948	Y[15.994805]IFESIGAK	Y_Oxidation
MYH7	Myosin-7	>sp|Q14896|MYPC3_HUMAN Myosin-binding protein C, cardiac-type OS=Homo sapiens OX=9606 GN=MYBPC3 PE=1 SV=4	15.9952	Y[15.995238]GLATEGTR	Y_Oxidation
MYH7	Myosin-7	>sp|Q8WZ42|TITIN_HUMAN Titin OS=Homo sapiens OX=9606 GN=TTN PE=1 SV=4	15.9945	Y[15.994468]MFEAEDKHTSGK	Y_Oxidation
MYH7	Myosin-7	>sp|Q8WZ42|TITIN_HUMAN Titin OS=Homo sapiens OX=9606 GN=TTN PE=1 SV=4	15.9946	Y[15.994593]MFEAEDKHTSGK	Y_Oxidation
MYH7	Myosin-7	>sp|Q8WZ42|TITIN_HUMAN Titin OS=Homo sapiens OX=9606 GN=TTN PE=1 SV=4	15.9948	Y[15.994805]MFEAEDKHTSGK	Y_Oxidation
MYH7	Myosin-7	>sp|Q8WZ42|TITIN_HUMAN Titin OS=Homo sapiens OX=9606 GN=TTN PE=1 SV=4	15.9948	Y[15.994805]MFEAEDKHTSGK	Y_Oxidation
MYH7	Myosin-7	>sp|P13533|MYH6_HUMAN Myosin-6 OS=Homo sapiens OX=9606 GN=MYH6 PE=1 SV=5	44.9854	LLSSLDIDHNQY[44.985369]K	Y_Nitro
MYH7	Myosin-7	>sp|P13533|MYH6_HUMAN Myosin-6 OS=Homo sapiens OX=9606 GN=MYH6 PE=1 SV=5	31.9896	AGVYKLTGAIMHYG[31.989621]NMK	Y_Dioxidation
MYH7	Myosin-7	>sp|P13533|MYH6_HUMAN Myosin-6 OS=Homo sapiens OX=9606 GN=MYH6 PE=1 SV=5	31.9896	AGVYKLTGAIMHYG[31.989621]NMK	Y_Dioxidation
MYH7	Myosin-7	>sp|P13533|MYH6_HUMAN Myosin-6 OS=Homo sapiens OX=9606 GN=MYH6 PE=1 SV=5	31.9897	AGVYKLTGAIMHYG[31.989709]NMK	Y_Dioxidation
MYH7	Myosin-7	>sp|P13533|MYH6_HUMAN Myosin-6 OS=Homo sapiens OX=9606 GN=MYH6 PE=1 SV=5	31.9896	HDCDLLREQY[31.989621]EEETEAK	Y_Dioxidation
MYH7	Myosin-7	>sp|P16615|AT2A2_HUMAN Sarcoplasmic/endoplasmic reticulum calcium ATPase 2 OS=Homo sapiens OX=9606 GN=ATP2A2 PE=1 SV=1	31.9903	KSMSVY[31.990349]CTPNKPSR	Y_Dioxidation
MYH7	Myosin-7	>sp|Q14896|MYPC3_HUMAN Myosin-binding protein C, cardiac-type OS=Homo sapiens OX=9606 GN=MYBPC3 PE=1 SV=4	31.9896	VGQHLQLHDS[31.989621]YDR	Y_Dioxidation
MYH7	Myosin-7	>sp|Q14896|MYPC3_HUMAN Myosin-binding protein C, cardiac-type OS=Homo sapiens OX=9606 GN=MYBPC3 PE=1 SV=4	31.9902	Y[31.990205]IFESIGAK	Y_Dioxidation
MYH7	Myosin-7	>sp|P13533|MYH6_HUMAN Myosin-6 OS=Homo sapiens OX=9606 GN=MYH6 PE=1 SV=5	-18.0106	QKY[-18.010589]EESQSELESSQK	Y_Dehydrated
MYH7	Myosin-7	>sp|P12883|MYH7_HUMAN Myosin-7 OS=Homo sapiens OX=9606 GN=MYH7 PE=1 SV=5	183.034	EEQAEPDGTEEADKSAY[183.034195]LMGLNSADLLK	Y_AEBS
MYH7	Myosin-7	>sp|P12883|MYH7_HUMAN Myosin-7 OS=Homo sapiens OX=9606 GN=MYH7 PE=1 SV=5	183.035	EEQAEPDGTEEADKSAY[183.034705]LMGLNSADLLK	Y_AEBS
MYH7	Myosin-7	>sp|P12883|MYH7_HUMAN Myosin-7 OS=Homo sapiens OX=9606 GN=MYH7 PE=1 SV=5	183.035	EEQAEPDGTEEADKSAY[183.035237]LMGLNSADLLK	Y_AEBS
MYH7	Myosin-7	>sp|P12883|MYH7_HUMAN Myosin-7 OS=Homo sapiens OX=9606 GN=MYH7 PE=1 SV=5	183.035	EEQAEPDGTEEADKSAY[183.035237]LMGLNSADLLK	Y_AEBS
MYH7	Myosin-7	>sp|P12883|MYH7_HUMAN Myosin-7 OS=Homo sapiens OX=9606 GN=MYH7 PE=1 SV=5	183.035	EGGKVTAETEY[183.035237]GK	Y_AEBS
MYH7	Myosin-7	>sp|P12883|MYH7_HUMAN Myosin-7 OS=Homo sapiens OX=9606 GN=MYH7 PE=1 SV=5	183.035	EGGKVTAETEY[183.035237]GK	Y_AEBS
MYH7	Myosin-7	>sp|P12883|MYH7_HUMAN Myosin-7 OS=Homo sapiens OX=9606 GN=MYH7 PE=1 SV=5	183.035	EGGKVTAETEY[183.035237]GK	Y_AEBS
MYH7	Myosin-7	>sp|P12883|MYH7_HUMAN Myosin-7 OS=Homo sapiens OX=9606 GN=MYH7 PE=1 SV=5	183.035	EGGKVTAETEY[183.035237]GK	Y_AEBS
MYH7	Myosin-7	>sp|P12883|MYH7_HUMAN Myosin-7 OS=Homo sapiens OX=9606 GN=MYH7 PE=1 SV=5	183.035	EGGKVTAETEY[183.035237]GK	Y_AEBS
MYH7	Myosin-7	>sp|P12883|MYH7_HUMAN Myosin-7 OS=Homo sapiens OX=9606 GN=MYH7 PE=1 SV=5	183.035	EGGKVTAETEY[183.035237]GK	Y_AEBS
MYH7	Myosin-7	>sp|P12883|MYH7_HUMAN Myosin-7 OS=Homo sapiens OX=9606 GN=MYH7 PE=1 SV=5	183.035	EGGKVTAETEY[183.035237]GK	Y_AEBS
MYH7	Myosin-7	>sp|P12883|MYH7_HUMAN Myosin-7 OS=Homo sapiens OX=9606 GN=MYH7 PE=1 SV=5	183.035	EGGKVTAETEY[183.035237]GK	Y_AEBS
MYH7	Myosin-7	>sp|P12883|MYH7_HUMAN Myosin-7 OS=Homo sapiens OX=9606 GN=MYH7 PE=1 SV=5	183.035	EGGKVTAETEY[183.035237]GK	Y_AEBS
MYH7	Myosin-7	>sp|P12883|MYH7_HUMAN Myosin-7 OS=Homo sapiens OX=9606 GN=MYH7 PE=1 SV=5	183.035	EGGKVTAETEY[183.035349]GK	Y_AEBS
MYH7	Myosin-7	>sp|P12883|MYH7_HUMAN Myosin-7 OS=Homo sapiens OX=9606 GN=MYH7 PE=1 SV=5	183.036	EGGKVTAETEY[183.035548]GK	Y_AEBS
MYH7	Myosin-7	>sp|P12883|MYH7_HUMAN Myosin-7 OS=Homo sapiens OX=9606 GN=MYH7 PE=1 SV=5	183.036	EGGKVTAETEY[183.035773]GK	Y_AEBS
MYH7	Myosin-7	>sp|P12883|MYH7_HUMAN Myosin-7 OS=Homo sapiens OX=9606 GN=MYH7 PE=1 SV=5	183.036	EGGKVTAETEY[183.035994]GK	Y_AEBS
MYH7	Myosin-7	>sp|P12883|MYH7_HUMAN Myosin-7 OS=Homo sapiens OX=9606 GN=MYH7 PE=1 SV=5	183.036	EGGKVTAETEY[183.036208]GK	Y_AEBS
MYH7	Myosin-7	>sp|P12883|MYH7_HUMAN Myosin-7 OS=Homo sapiens OX=9606 GN=MYH7 PE=1 SV=5	183.036	EGGKVTAETEY[183.036355]GK	Y_AEBS
MYH7	Myosin-7	>sp|P12883|MYH7_HUMAN Myosin-7 OS=Homo sapiens OX=9606 GN=MYH7 PE=1 SV=5	183.036	ELTY[183.036011]QTEEDRK	Y_AEBS
MYH7	Myosin-7	>sp|P12883|MYH7_HUMAN Myosin-7 OS=Homo sapiens OX=9606 GN=MYH7 PE=1 SV=5	183.035	GKLTY[183.035237]TQQLEDLK	Y_AEBS
MYH7	Myosin-7	>sp|P12883|MYH7_HUMAN Myosin-7 OS=Homo sapiens OX=9606 GN=MYH7 PE=1 SV=5	183.035	GKLTY[183.035237]TQQLEDLK	Y_AEBS
MYH7	Myosin-7	>sp|P12883|MYH7_HUMAN Myosin-7 OS=Homo sapiens OX=9606 GN=MYH7 PE=1 SV=5	183.035	GKLTY[183.035237]TQQLEDLK	Y_AEBS
MYH7	Myosin-7	>sp|P12883|MYH7_HUMAN Myosin-7 OS=Homo sapiens OX=9606 GN=MYH7 PE=1 SV=5	183.036	GKLTY[183.035650]TQQLEDLK	Y_AEBS
MYH7	Myosin-7	>sp|P12883|MYH7_HUMAN Myosin-7 OS=Homo sapiens OX=9606 GN=MYH7 PE=1 SV=5	183.036	GKLTY[183.035819]TQQLEDLK	Y_AEBS
MYH7	Myosin-7	>sp|P12883|MYH7_HUMAN Myosin-7 OS=Homo sapiens OX=9606 GN=MYH7 PE=1 SV=5	183.036	GKLTY[183.035977]TQQLEDLK	Y_AEBS
MYH7	Myosin-7	>sp|P12883|MYH7_HUMAN Myosin-7 OS=Homo sapiens OX=9606 GN=MYH7 PE=1 SV=5	183.036	GKLTY[183.036248]TQQLEDLK	Y_AEBS
MYH7	Myosin-7	>sp|P12883|MYH7_HUMAN Myosin-7 OS=Homo sapiens OX=9606 GN=MYH7 PE=1 SV=5	183.034	GQNVQQVIY[183.033988]ATGALAK	Y_AEBS
MYH7	Myosin-7	>sp|P12883|MYH7_HUMAN Myosin-7 OS=Homo sapiens OX=9606 GN=MYH7 PE=1 SV=5	183.034	GQNVQQVIY[183.034198]ATGALAK	Y_AEBS
MYH7	Myosin-7	>sp|P12883|MYH7_HUMAN Myosin-7 OS=Homo sapiens OX=9606 GN=MYH7 PE=1 SV=5	183.035	GQNVQQVIY[183.035237]ATGALAK	Y_AEBS
MYH7	Myosin-7	>sp|P12883|MYH7_HUMAN Myosin-7 OS=Homo sapiens OX=9606 GN=MYH7 PE=1 SV=5	183.035	GQNVQQVIY[183.035237]ATGALAK	Y_AEBS
MYH7	Myosin-7	>sp|P12883|MYH7_HUMAN Myosin-7 OS=Homo sapiens OX=9606 GN=MYH7 PE=1 SV=5	183.035	GQNVQQVIY[183.035237]ATGALAK	Y_AEBS
MYH7	Myosin-7	>sp|P12883|MYH7_HUMAN Myosin-7 OS=Homo sapiens OX=9606 GN=MYH7 PE=1 SV=5	183.035	GQNVQQVIY[183.035237]ATGALAK	Y_AEBS
MYH7	Myosin-7	>sp|P12883|MYH7_HUMAN Myosin-7 OS=Homo sapiens OX=9606 GN=MYH7 PE=1 SV=5	183.035	GQNVQQVIY[183.035237]ATGALAK	Y_AEBS
MYH7	Myosin-7	>sp|P12883|MYH7_HUMAN Myosin-7 OS=Homo sapiens OX=9606 GN=MYH7 PE=1 SV=5	183.036	GQNVQQVIY[183.035685]ATGALAK	Y_AEBS
MYH7	Myosin-7	>sp|P12883|MYH7_HUMAN Myosin-7 OS=Homo sapiens OX=9606 GN=MYH7 PE=1 SV=5	183.037	GQNVQQVIY[183.036750]ATGALAK	Y_AEBS
MYH7	Myosin-7	>sp|P12883|MYH7_HUMAN Myosin-7 OS=Homo sapiens OX=9606 GN=MYH7 PE=1 SV=5	183.034	IKELTY[183.034134]QTEEDR	Y_AEBS
MYH7	Myosin-7	>sp|P12883|MYH7_HUMAN Myosin-7 OS=Homo sapiens OX=9606 GN=MYH7 PE=1 SV=5	183.035	IKELTY[183.034896]QTEEDR	Y_AEBS
MYH7	Myosin-7	>sp|P12883|MYH7_HUMAN Myosin-7 OS=Homo sapiens OX=9606 GN=MYH7 PE=1 SV=5	183.035	IKELTY[183.035237]QTEEDR	Y_AEBS
MYH7	Myosin-7	>sp|P12883|MYH7_HUMAN Myosin-7 OS=Homo sapiens OX=9606 GN=MYH7 PE=1 SV=5	183.035	LKNAY[183.035237]EESLEHLETFK	Y_AEBS
MYH7	Myosin-7	>sp|P12883|MYH7_HUMAN Myosin-7 OS=Homo sapiens OX=9606 GN=MYH7 PE=1 SV=5	183.035	LKNAY[183.035237]EESLEHLETFK	Y_AEBS
MYH7	Myosin-7	>sp|P12883|MYH7_HUMAN Myosin-7 OS=Homo sapiens OX=9606 GN=MYH7 PE=1 SV=5	183.035	LTY[183.035237]TQQLEDLKR	Y_AEBS
MYH7	Myosin-7	>sp|P12883|MYH7_HUMAN Myosin-7 OS=Homo sapiens OX=9606 GN=MYH7 PE=1 SV=5	183.035	LTY[183.035237]TQQLEDLKR	Y_AEBS
MYH7	Myosin-7	>sp|P12883|MYH7_HUMAN Myosin-7 OS=Homo sapiens OX=9606 GN=MYH7 PE=1 SV=5	183.035	LTY[183.035237]TQQLEDLKR	Y_AEBS
MYH7	Myosin-7	>sp|P12883|MYH7_HUMAN Myosin-7 OS=Homo sapiens OX=9606 GN=MYH7 PE=1 SV=5	183.035	LTY[183.035237]TQQLEDLKR	Y_AEBS
MYH7	Myosin-7	>sp|P12883|MYH7_HUMAN Myosin-7 OS=Homo sapiens OX=9606 GN=MYH7 PE=1 SV=5	183.035	LTY[183.035237]TQQLEDLKR	Y_AEBS
MYH7	Myosin-7	>sp|P12883|MYH7_HUMAN Myosin-7 OS=Homo sapiens OX=9606 GN=MYH7 PE=1 SV=5	183.035	LTY[183.035237]TQQLEDLKR	Y_AEBS
MYH7	Myosin-7	>sp|P12883|MYH7_HUMAN Myosin-7 OS=Homo sapiens OX=9606 GN=MYH7 PE=1 SV=5	183.035	LTY[183.035237]TQQLEDLKR	Y_AEBS
MYH7	Myosin-7	>sp|P12883|MYH7_HUMAN Myosin-7 OS=Homo sapiens OX=9606 GN=MYH7 PE=1 SV=5	183.035	LTY[183.035237]TQQLEDLKR	Y_AEBS
MYH7	Myosin-7	>sp|P12883|MYH7_HUMAN Myosin-7 OS=Homo sapiens OX=9606 GN=MYH7 PE=1 SV=5	183.035	LTY[183.035237]TQQLEDLKR	Y_AEBS
MYH7	Myosin-7	>sp|P12883|MYH7_HUMAN Myosin-7 OS=Homo sapiens OX=9606 GN=MYH7 PE=1 SV=5	183.035	LTY[183.035237]TQQLEDLKR	Y_AEBS
MYH7	Myosin-7	>sp|P12883|MYH7_HUMAN Myosin-7 OS=Homo sapiens OX=9606 GN=MYH7 PE=1 SV=5	183.035	LTY[183.035237]TQQLEDLKR	Y_AEBS
MYH7	Myosin-7	>sp|P12883|MYH7_HUMAN Myosin-7 OS=Homo sapiens OX=9606 GN=MYH7 PE=1 SV=5	183.036	LTY[183.035559]TQQLEDLKR	Y_AEBS
MYH7	Myosin-7	>sp|P12883|MYH7_HUMAN Myosin-7 OS=Homo sapiens OX=9606 GN=MYH7 PE=1 SV=5	183.036	LTY[183.036250]TQQLEDLKR	Y_AEBS
MYH7	Myosin-7	>sp|P12883|MYH7_HUMAN Myosin-7 OS=Homo sapiens OX=9606 GN=MYH7 PE=1 SV=5	183.036	LTY[183.036398]TQQLEDLKR	Y_AEBS
MYH7	Myosin-7	>sp|P12883|MYH7_HUMAN Myosin-7 OS=Homo sapiens OX=9606 GN=MYH7 PE=1 SV=5	183.034	NAY[183.034416]EESLEHLETFKR	Y_AEBS
MYH7	Myosin-7	>sp|P12883|MYH7_HUMAN Myosin-7 OS=Homo sapiens OX=9606 GN=MYH7 PE=1 SV=5	183.035	NAY[183.034603]EESLEHLETFKR	Y_AEBS
MYH7	Myosin-7	>sp|P12883|MYH7_HUMAN Myosin-7 OS=Homo sapiens OX=9606 GN=MYH7 PE=1 SV=5	183.035	NAY[183.035237]EESLEHLETFKR	Y_AEBS
MYH7	Myosin-7	>sp|P12883|MYH7_HUMAN Myosin-7 OS=Homo sapiens OX=9606 GN=MYH7 PE=1 SV=5	183.035	SSLKLLSTLFANY[183.035237]AGADAPIEK	Y_AEBS
MYH7	Myosin-7	>sp|P12883|MYH7_HUMAN Myosin-7 OS=Homo sapiens OX=9606 GN=MYH7 PE=1 SV=5	183.035	VTAETEY[183.035000]GK	Y_AEBS
MYH7	Myosin-7	>sp|P12883|MYH7_HUMAN Myosin-7 OS=Homo sapiens OX=9606 GN=MYH7 PE=1 SV=5	183.035	VTAETEY[183.035200]GK	Y_AEBS
MYH7	Myosin-7	>sp|P12883|MYH7_HUMAN Myosin-7 OS=Homo sapiens OX=9606 GN=MYH7 PE=1 SV=5	183.035	VTAETEY[183.035237]GK	Y_AEBS
MYH7	Myosin-7	>sp|P12883|MYH7_HUMAN Myosin-7 OS=Homo sapiens OX=9606 GN=MYH7 PE=1 SV=5	183.035	VTAETEY[183.035237]GK	Y_AEBS
MYH7	Myosin-7	>sp|P12883|MYH7_HUMAN Myosin-7 OS=Homo sapiens OX=9606 GN=MYH7 PE=1 SV=5	183.035	VTAETEY[183.035237]GK	Y_AEBS
MYH7	Myosin-7	>sp|P12883|MYH7_HUMAN Myosin-7 OS=Homo sapiens OX=9606 GN=MYH7 PE=1 SV=5	183.035	VTAETEY[183.035237]GK	Y_AEBS
MYH7	Myosin-7	>sp|P12883|MYH7_HUMAN Myosin-7 OS=Homo sapiens OX=9606 GN=MYH7 PE=1 SV=5	183.035	VTAETEY[183.035237]GK	Y_AEBS
MYH7	Myosin-7	>sp|P12883|MYH7_HUMAN Myosin-7 OS=Homo sapiens OX=9606 GN=MYH7 PE=1 SV=5	183.035	VTAETEY[183.035431]GK	Y_AEBS
MYH7	Myosin-7	>sp|P12883|MYH7_HUMAN Myosin-7 OS=Homo sapiens OX=9606 GN=MYH7 PE=1 SV=5	183.035	YR[183.035237]ILNPAAIPEGQFIDSR	Y_AEBS
MYH7	Myosin-7	>sp|P12883|MYH7_HUMAN Myosin-7 OS=Homo sapiens OX=9606 GN=MYH7 PE=1 SV=5	183.036	YR[183.035747]ILNPAAIPEGQFIDSR	Y_AEBS
MYH7	Myosin-7	>sp|P13533|MYH6_HUMAN Myosin-6 OS=Homo sapiens OX=9606 GN=MYH6 PE=1 SV=5	183.035	AKLY[183.035237]DNHLGK	Y_AEBS
MYH7	Myosin-7	>sp|P13533|MYH6_HUMAN Myosin-6 OS=Homo sapiens OX=9606 GN=MYH6 PE=1 SV=5	183.034	EEQAEPDGTEDADKSAY[183.034265]LMGLNSADLLK	Y_AEBS
MYH7	Myosin-7	>sp|P13533|MYH6_HUMAN Myosin-6 OS=Homo sapiens OX=9606 GN=MYH6 PE=1 SV=5	183.035	EEQAEPDGTEDADKSAY[183.035237]LMGLNSADLLK	Y_AEBS
MYH7	Myosin-7	>sp|P13533|MYH6_HUMAN Myosin-6 OS=Homo sapiens OX=9606 GN=MYH6 PE=1 SV=5	183.035	ELTY[183.034553]QTEEDKK	Y_AEBS
MYH7	Myosin-7	>sp|P13533|MYH6_HUMAN Myosin-6 OS=Homo sapiens OX=9606 GN=MYH6 PE=1 SV=5	183.035	ELTY[183.034618]QTEEDKK	Y_AEBS
MYH7	Myosin-7	>sp|P13533|MYH6_HUMAN Myosin-6 OS=Homo sapiens OX=9606 GN=MYH6 PE=1 SV=5	183.035	ELTY[183.034874]QTEEDKK	Y_AEBS
MYH7	Myosin-7	>sp|P13533|MYH6_HUMAN Myosin-6 OS=Homo sapiens OX=9606 GN=MYH6 PE=1 SV=5	183.035	ELTY[183.034985]QTEEDKK	Y_AEBS
MYH7	Myosin-7	>sp|P13533|MYH6_HUMAN Myosin-6 OS=Homo sapiens OX=9606 GN=MYH6 PE=1 SV=5	183.035	ELTY[183.034993]QTEEDKK	Y_AEBS
MYH7	Myosin-7	>sp|P13533|MYH6_HUMAN Myosin-6 OS=Homo sapiens OX=9606 GN=MYH6 PE=1 SV=5	183.035	ELTY[183.035154]QTEEDKK	Y_AEBS
MYH7	Myosin-7	>sp|P13533|MYH6_HUMAN Myosin-6 OS=Homo sapiens OX=9606 GN=MYH6 PE=1 SV=5	183.035	ELTY[183.035237]QTEEDKK	Y_AEBS
MYH7	Myosin-7	>sp|P13533|MYH6_HUMAN Myosin-6 OS=Homo sapiens OX=9606 GN=MYH6 PE=1 SV=5	183.035	ELTY[183.035237]QTEEDKK	Y_AEBS
MYH7	Myosin-7	>sp|P13533|MYH6_HUMAN Myosin-6 OS=Homo sapiens OX=9606 GN=MYH6 PE=1 SV=5	183.035	ELTY[183.035237]QTEEDKK	Y_AEBS
MYH7	Myosin-7	>sp|P13533|MYH6_HUMAN Myosin-6 OS=Homo sapiens OX=9606 GN=MYH6 PE=1 SV=5	183.035	ELTY[183.035237]QTEEDKK	Y_AEBS
MYH7	Myosin-7	>sp|P13533|MYH6_HUMAN Myosin-6 OS=Homo sapiens OX=9606 GN=MYH6 PE=1 SV=5	183.035	ELTY[183.035237]QTEEDKK	Y_AEBS
MYH7	Myosin-7	>sp|P13533|MYH6_HUMAN Myosin-6 OS=Homo sapiens OX=9606 GN=MYH6 PE=1 SV=5	183.035	ELTY[183.035237]QTEEDKK	Y_AEBS
MYH7	Myosin-7	>sp|P13533|MYH6_HUMAN Myosin-6 OS=Homo sapiens OX=9606 GN=MYH6 PE=1 SV=5	183.036	ELTY[183.035565]QTEEDK	Y_AEBS
MYH7	Myosin-7	>sp|P13533|MYH6_HUMAN Myosin-6 OS=Homo sapiens OX=9606 GN=MYH6 PE=1 SV=5	183.036	ELTY[183.036224]QTEEDKK	Y_AEBS
MYH7	Myosin-7	>sp|P13533|MYH6_HUMAN Myosin-6 OS=Homo sapiens OX=9606 GN=MYH6 PE=1 SV=5	183.036	ELTY[183.036267]QTEEDKK	Y_AEBS
MYH7	Myosin-7	>sp|P13533|MYH6_HUMAN Myosin-6 OS=Homo sapiens OX=9606 GN=MYH6 PE=1 SV=5	183.037	ELTY[183.036891]QTEEDKK	Y_AEBS
MYH7	Myosin-7	>sp|P13533|MYH6_HUMAN Myosin-6 OS=Homo sapiens OX=9606 GN=MYH6 PE=1 SV=5	183.035	EQY[183.035237]EEETEAK	Y_AEBS
MYH7	Myosin-7	>sp|P13533|MYH6_HUMAN Myosin-6 OS=Homo sapiens OX=9606 GN=MYH6 PE=1 SV=5	183.035	EQY[183.035237]EEETEAK	Y_AEBS
MYH7	Myosin-7	>sp|P13533|MYH6_HUMAN Myosin-6 OS=Homo sapiens OX=9606 GN=MYH6 PE=1 SV=5	183.035	EQY[183.035237]EEETEAK	Y_AEBS
MYH7	Myosin-7	>sp|P13533|MYH6_HUMAN Myosin-6 OS=Homo sapiens OX=9606 GN=MYH6 PE=1 SV=5	183.035	EQY[183.035237]EEETEAK	Y_AEBS
MYH7	Myosin-7	>sp|P13533|MYH6_HUMAN Myosin-6 OS=Homo sapiens OX=9606 GN=MYH6 PE=1 SV=5	183.035	EQY[183.035237]EEETEAK	Y_AEBS
MYH7	Myosin-7	>sp|P13533|MYH6_HUMAN Myosin-6 OS=Homo sapiens OX=9606 GN=MYH6 PE=1 SV=5	183.035	EQY[183.035237]EEETEAKAELQR	Y_AEBS
MYH7	Myosin-7	>sp|P13533|MYH6_HUMAN Myosin-6 OS=Homo sapiens OX=9606 GN=MYH6 PE=1 SV=5	183.035	EQY[183.035237]EEETEAKAELQR	Y_AEBS
MYH7	Myosin-7	>sp|P13533|MYH6_HUMAN Myosin-6 OS=Homo sapiens OX=9606 GN=MYH6 PE=1 SV=5	183.035	EQY[183.035237]EEETEAKAELQR	Y_AEBS
MYH7	Myosin-7	>sp|P13533|MYH6_HUMAN Myosin-6 OS=Homo sapiens OX=9606 GN=MYH6 PE=1 SV=5	183.035	EQY[183.035237]EEETEAKAELQR	Y_AEBS
MYH7	Myosin-7	>sp|P13533|MYH6_HUMAN Myosin-6 OS=Homo sapiens OX=9606 GN=MYH6 PE=1 SV=5	183.035	EQY[183.035237]EEETEAKAELQR	Y_AEBS
MYH7	Myosin-7	>sp|P13533|MYH6_HUMAN Myosin-6 OS=Homo sapiens OX=9606 GN=MYH6 PE=1 SV=5	183.036	EQY[183.036002]EEETEAK	Y_AEBS
MYH7	Myosin-7	>sp|P13533|MYH6_HUMAN Myosin-6 OS=Homo sapiens OX=9606 GN=MYH6 PE=1 SV=5	183.037	EQY[183.036878]EEETEAK	Y_AEBS
MYH7	Myosin-7	>sp|P13533|MYH6_HUMAN Myosin-6 OS=Homo sapiens OX=9606 GN=MYH6 PE=1 SV=5	183.035	HDCDLLREQY[183.034515]EEETEAK	Y_AEBS
MYH7	Myosin-7	>sp|P13533|MYH6_HUMAN Myosin-6 OS=Homo sapiens OX=9606 GN=MYH6 PE=1 SV=5	183.035	HDCDLLREQY[183.035237]EEETEAK	Y_AEBS
MYH7	Myosin-7	>sp|P13533|MYH6_HUMAN Myosin-6 OS=Homo sapiens OX=9606 GN=MYH6 PE=1 SV=5	183.035	HDCDLLREQY[183.035237]EEETEAK	Y_AEBS
MYH7	Myosin-7	>sp|P13533|MYH6_HUMAN Myosin-6 OS=Homo sapiens OX=9606 GN=MYH6 PE=1 SV=5	183.035	HDCDLLREQY[183.035237]EEETEAK	Y_AEBS
MYH7	Myosin-7	>sp|P13533|MYH6_HUMAN Myosin-6 OS=Homo sapiens OX=9606 GN=MYH6 PE=1 SV=5	183.035	HDCDLLREQY[183.035237]EEETEAK	Y_AEBS
MYH7	Myosin-7	>sp|P13533|MYH6_HUMAN Myosin-6 OS=Homo sapiens OX=9606 GN=MYH6 PE=1 SV=5	183.035	HDCDLLREQY[183.035237]EEETEAK	Y_AEBS
MYH7	Myosin-7	>sp|P13533|MYH6_HUMAN Myosin-6 OS=Homo sapiens OX=9606 GN=MYH6 PE=1 SV=5	183.035	HDCDLLREQY[183.035237]EEETEAK	Y_AEBS
MYH7	Myosin-7	>sp|P13533|MYH6_HUMAN Myosin-6 OS=Homo sapiens OX=9606 GN=MYH6 PE=1 SV=5	183.035	HDCDLLREQY[183.035237]EEETEAK	Y_AEBS
MYH7	Myosin-7	>sp|P13533|MYH6_HUMAN Myosin-6 OS=Homo sapiens OX=9606 GN=MYH6 PE=1 SV=5	183.035	HDCDLLREQY[183.035237]EEETEAK	Y_AEBS
MYH7	Myosin-7	>sp|P13533|MYH6_HUMAN Myosin-6 OS=Homo sapiens OX=9606 GN=MYH6 PE=1 SV=5	183.035	HDCDLLREQY[183.035237]EEETEAK	Y_AEBS
MYH7	Myosin-7	>sp|P13533|MYH6_HUMAN Myosin-6 OS=Homo sapiens OX=9606 GN=MYH6 PE=1 SV=5	183.035	HDCDLLREQY[183.035237]EEETEAK	Y_AEBS
MYH7	Myosin-7	>sp|P13533|MYH6_HUMAN Myosin-6 OS=Homo sapiens OX=9606 GN=MYH6 PE=1 SV=5	183.035	HDCDLLREQY[183.035237]EEETEAK	Y_AEBS
MYH7	Myosin-7	>sp|P13533|MYH6_HUMAN Myosin-6 OS=Homo sapiens OX=9606 GN=MYH6 PE=1 SV=5	183.035	HDCDLLREQY[183.035237]EEETEAK	Y_AEBS
MYH7	Myosin-7	>sp|P13533|MYH6_HUMAN Myosin-6 OS=Homo sapiens OX=9606 GN=MYH6 PE=1 SV=5	183.035	HDCDLLREQY[183.035237]EEETEAK	Y_AEBS
MYH7	Myosin-7	>sp|P13533|MYH6_HUMAN Myosin-6 OS=Homo sapiens OX=9606 GN=MYH6 PE=1 SV=5	183.035	HDCDLLREQY[183.035237]EEETEAK	Y_AEBS
MYH7	Myosin-7	>sp|P13533|MYH6_HUMAN Myosin-6 OS=Homo sapiens OX=9606 GN=MYH6 PE=1 SV=5	183.035	HDCDLLREQY[183.035237]EEETEAK	Y_AEBS
MYH7	Myosin-7	>sp|P13533|MYH6_HUMAN Myosin-6 OS=Homo sapiens OX=9606 GN=MYH6 PE=1 SV=5	183.035	HDCDLLREQY[183.035237]EEETEAK	Y_AEBS
MYH7	Myosin-7	>sp|P13533|MYH6_HUMAN Myosin-6 OS=Homo sapiens OX=9606 GN=MYH6 PE=1 SV=5	183.035	HDCDLLREQY[183.035237]EEETEAK	Y_AEBS
MYH7	Myosin-7	>sp|P13533|MYH6_HUMAN Myosin-6 OS=Homo sapiens OX=9606 GN=MYH6 PE=1 SV=5	183.035	HDCDLLREQY[183.035237]EEETEAK	Y_AEBS
MYH7	Myosin-7	>sp|P13533|MYH6_HUMAN Myosin-6 OS=Homo sapiens OX=9606 GN=MYH6 PE=1 SV=5	183.035	HDCDLLREQY[183.035237]EEETEAK	Y_AEBS
MYH7	Myosin-7	>sp|P13533|MYH6_HUMAN Myosin-6 OS=Homo sapiens OX=9606 GN=MYH6 PE=1 SV=5	183.035	HDCDLLREQY[183.035372]EEETEAK	Y_AEBS
MYH7	Myosin-7	>sp|P13533|MYH6_HUMAN Myosin-6 OS=Homo sapiens OX=9606 GN=MYH6 PE=1 SV=5	183.036	HDCDLLREQY[183.035805]EEETEAK	Y_AEBS
MYH7	Myosin-7	>sp|P13533|MYH6_HUMAN Myosin-6 OS=Homo sapiens OX=9606 GN=MYH6 PE=1 SV=5	183.037	HDCDLLREQY[183.036726]EEETEAK	Y_AEBS
MYH7	Myosin-7	>sp|P13533|MYH6_HUMAN Myosin-6 OS=Homo sapiens OX=9606 GN=MYH6 PE=1 SV=5	183.035	HDCDLLREQYE[183.035237]EETEAK	Y_AEBS
MYH7	Myosin-7	>sp|P13533|MYH6_HUMAN Myosin-6 OS=Homo sapiens OX=9606 GN=MYH6 PE=1 SV=5	183.035	IKELTY[183.035237]QTEEDK	Y_AEBS
MYH7	Myosin-7	>sp|P13533|MYH6_HUMAN Myosin-6 OS=Homo sapiens OX=9606 GN=MYH6 PE=1 SV=5	183.035	LKNAY[183.035237]EESLEHLETFK	Y_AEBS
MYH7	Myosin-7	>sp|P13533|MYH6_HUMAN Myosin-6 OS=Homo sapiens OX=9606 GN=MYH6 PE=1 SV=5	183.035	LKNAY[183.035237]EESLEHLETFK	Y_AEBS
MYH7	Myosin-7	>sp|P13533|MYH6_HUMAN Myosin-6 OS=Homo sapiens OX=9606 GN=MYH6 PE=1 SV=5	183.035	LKNAY[183.035278]EESLEHLETFK	Y_AEBS
MYH7	Myosin-7	>sp|P13533|MYH6_HUMAN Myosin-6 OS=Homo sapiens OX=9606 GN=MYH6 PE=1 SV=5	183.036	LKNAY[183.035906]EESLEHLETFK	Y_AEBS
MYH7	Myosin-7	>sp|P13533|MYH6_HUMAN Myosin-6 OS=Homo sapiens OX=9606 GN=MYH6 PE=1 SV=5	183.036	LKNAY[183.036016]EESLEHLETFK	Y_AEBS
MYH7	Myosin-7	>sp|P13533|MYH6_HUMAN Myosin-6 OS=Homo sapiens OX=9606 GN=MYH6 PE=1 SV=5	183.035	LLSSLDIDHNQY[183.035237]KFGHTK	Y_AEBS
MYH7	Myosin-7	>sp|P13533|MYH6_HUMAN Myosin-6 OS=Homo sapiens OX=9606 GN=MYH6 PE=1 SV=5	183.035	LMATLFSSY[183.035237]ATADTGDSGK	Y_AEBS
MYH7	Myosin-7	>sp|P13533|MYH6_HUMAN Myosin-6 OS=Homo sapiens OX=9606 GN=MYH6 PE=1 SV=5	183.034	LSY[183.034015]TQQMEDLKR	Y_AEBS
MYH7	Myosin-7	>sp|P13533|MYH6_HUMAN Myosin-6 OS=Homo sapiens OX=9606 GN=MYH6 PE=1 SV=5	183.034	LSY[183.034405]TQQMEDLKR	Y_AEBS
MYH7	Myosin-7	>sp|P13533|MYH6_HUMAN Myosin-6 OS=Homo sapiens OX=9606 GN=MYH6 PE=1 SV=5	183.035	LSY[183.034515]TQQMEDLKR	Y_AEBS
MYH7	Myosin-7	>sp|P13533|MYH6_HUMAN Myosin-6 OS=Homo sapiens OX=9606 GN=MYH6 PE=1 SV=5	183.035	LSY[183.034623]TQQMEDLKR	Y_AEBS
MYH7	Myosin-7	>sp|P13533|MYH6_HUMAN Myosin-6 OS=Homo sapiens OX=9606 GN=MYH6 PE=1 SV=5	183.035	LSY[183.034901]TQQMEDLKR	Y_AEBS
MYH7	Myosin-7	>sp|P13533|MYH6_HUMAN Myosin-6 OS=Homo sapiens OX=9606 GN=MYH6 PE=1 SV=5	183.035	LSY[183.035078]TQQMEDLKR	Y_AEBS
MYH7	Myosin-7	>sp|P13533|MYH6_HUMAN Myosin-6 OS=Homo sapiens OX=9606 GN=MYH6 PE=1 SV=5	183.035	LSY[183.035237]TQQMEDLK	Y_AEBS
MYH7	Myosin-7	>sp|P13533|MYH6_HUMAN Myosin-6 OS=Homo sapiens OX=9606 GN=MYH6 PE=1 SV=5	183.035	LSY[183.035237]TQQMEDLK	Y_AEBS
MYH7	Myosin-7	>sp|P13533|MYH6_HUMAN Myosin-6 OS=Homo sapiens OX=9606 GN=MYH6 PE=1 SV=5	183.035	LSY[183.035237]TQQMEDLKR	Y_AEBS
MYH7	Myosin-7	>sp|P13533|MYH6_HUMAN Myosin-6 OS=Homo sapiens OX=9606 GN=MYH6 PE=1 SV=5	183.035	LSY[183.035237]TQQMEDLKR	Y_AEBS
MYH7	Myosin-7	>sp|P13533|MYH6_HUMAN Myosin-6 OS=Homo sapiens OX=9606 GN=MYH6 PE=1 SV=5	183.035	LSY[183.035237]TQQMEDLKR	Y_AEBS
MYH7	Myosin-7	>sp|P13533|MYH6_HUMAN Myosin-6 OS=Homo sapiens OX=9606 GN=MYH6 PE=1 SV=5	183.035	LSY[183.035237]TQQMEDLKR	Y_AEBS
MYH7	Myosin-7	>sp|P13533|MYH6_HUMAN Myosin-6 OS=Homo sapiens OX=9606 GN=MYH6 PE=1 SV=5	183.035	LSY[183.035237]TQQMEDLKR	Y_AEBS
MYH7	Myosin-7	>sp|P13533|MYH6_HUMAN Myosin-6 OS=Homo sapiens OX=9606 GN=MYH6 PE=1 SV=5	183.035	LSY[183.035237]TQQMEDLKR	Y_AEBS
MYH7	Myosin-7	>sp|P13533|MYH6_HUMAN Myosin-6 OS=Homo sapiens OX=9606 GN=MYH6 PE=1 SV=5	183.036	LSY[183.035551]TQQMEDLKR	Y_AEBS
MYH7	Myosin-7	>sp|P13533|MYH6_HUMAN Myosin-6 OS=Homo sapiens OX=9606 GN=MYH6 PE=1 SV=5	183.036	LSY[183.036275]TQQMEDLKR	Y_AEBS
MYH7	Myosin-7	>sp|P13533|MYH6_HUMAN Myosin-6 OS=Homo sapiens OX=9606 GN=MYH6 PE=1 SV=5	183.035	LY[183.034861]DNHLGK	Y_AEBS
MYH7	Myosin-7	>sp|P13533|MYH6_HUMAN Myosin-6 OS=Homo sapiens OX=9606 GN=MYH6 PE=1 SV=5	183.035	LY[183.034893]DNHLGK	Y_AEBS
MYH7	Myosin-7	>sp|P13533|MYH6_HUMAN Myosin-6 OS=Homo sapiens OX=9606 GN=MYH6 PE=1 SV=5	183.035	LY[183.035198]DNHLGK	Y_AEBS
MYH7	Myosin-7	>sp|P13533|MYH6_HUMAN Myosin-6 OS=Homo sapiens OX=9606 GN=MYH6 PE=1 SV=5	183.035	LY[183.035237]DNHLGK	Y_AEBS
MYH7	Myosin-7	>sp|P13533|MYH6_HUMAN Myosin-6 OS=Homo sapiens OX=9606 GN=MYH6 PE=1 SV=5	183.035	LY[183.035237]DNHLGK	Y_AEBS
MYH7	Myosin-7	>sp|P13533|MYH6_HUMAN Myosin-6 OS=Homo sapiens OX=9606 GN=MYH6 PE=1 SV=5	183.035	LY[183.035237]DNHLGK	Y_AEBS
MYH7	Myosin-7	>sp|P13533|MYH6_HUMAN Myosin-6 OS=Homo sapiens OX=9606 GN=MYH6 PE=1 SV=5	183.035	LY[183.035237]DNHLGK	Y_AEBS
MYH7	Myosin-7	>sp|P13533|MYH6_HUMAN Myosin-6 OS=Homo sapiens OX=9606 GN=MYH6 PE=1 SV=5	183.035	LY[183.035237]DNHLGK	Y_AEBS
MYH7	Myosin-7	>sp|P13533|MYH6_HUMAN Myosin-6 OS=Homo sapiens OX=9606 GN=MYH6 PE=1 SV=5	183.036	LY[183.035630]DNHLGK	Y_AEBS
MYH7	Myosin-7	>sp|P13533|MYH6_HUMAN Myosin-6 OS=Homo sapiens OX=9606 GN=MYH6 PE=1 SV=5	183.035	NAY[183.034866]EESLEHLETFKR	Y_AEBS
MYH7	Myosin-7	>sp|P13533|MYH6_HUMAN Myosin-6 OS=Homo sapiens OX=9606 GN=MYH6 PE=1 SV=5	183.035	NAY[183.035102]EESLEHLETFK	Y_AEBS
MYH7	Myosin-7	>sp|P13533|MYH6_HUMAN Myosin-6 OS=Homo sapiens OX=9606 GN=MYH6 PE=1 SV=5	183.035	NAY[183.035237]EESLEHLETFK	Y_AEBS
MYH7	Myosin-7	>sp|P13533|MYH6_HUMAN Myosin-6 OS=Homo sapiens OX=9606 GN=MYH6 PE=1 SV=5	183.035	NAY[183.035237]EESLEHLETFK	Y_AEBS
MYH7	Myosin-7	>sp|P13533|MYH6_HUMAN Myosin-6 OS=Homo sapiens OX=9606 GN=MYH6 PE=1 SV=5	183.035	NAY[183.035237]EESLEHLETFK	Y_AEBS
MYH7	Myosin-7	>sp|P13533|MYH6_HUMAN Myosin-6 OS=Homo sapiens OX=9606 GN=MYH6 PE=1 SV=5	183.035	NAY[183.035237]EESLEHLETFKR	Y_AEBS
MYH7	Myosin-7	>sp|P13533|MYH6_HUMAN Myosin-6 OS=Homo sapiens OX=9606 GN=MYH6 PE=1 SV=5	183.035	NAY[183.035237]EESLEHLETFKR	Y_AEBS
MYH7	Myosin-7	>sp|P13533|MYH6_HUMAN Myosin-6 OS=Homo sapiens OX=9606 GN=MYH6 PE=1 SV=5	183.035	NAY[183.035237]EESLEHLETFKR	Y_AEBS
MYH7	Myosin-7	>sp|P13533|MYH6_HUMAN Myosin-6 OS=Homo sapiens OX=9606 GN=MYH6 PE=1 SV=5	183.035	NAY[183.035237]EESLEHLETFKR	Y_AEBS
MYH7	Myosin-7	>sp|P13533|MYH6_HUMAN Myosin-6 OS=Homo sapiens OX=9606 GN=MYH6 PE=1 SV=5	183.035	NAY[183.035237]EESLEHLETFKR	Y_AEBS
MYH7	Myosin-7	>sp|P13533|MYH6_HUMAN Myosin-6 OS=Homo sapiens OX=9606 GN=MYH6 PE=1 SV=5	183.035	NAY[183.035237]EESLEHLETFKR	Y_AEBS
MYH7	Myosin-7	>sp|P13533|MYH6_HUMAN Myosin-6 OS=Homo sapiens OX=9606 GN=MYH6 PE=1 SV=5	183.035	NAY[183.035237]EESLEHLETFKR	Y_AEBS
MYH7	Myosin-7	>sp|P13533|MYH6_HUMAN Myosin-6 OS=Homo sapiens OX=9606 GN=MYH6 PE=1 SV=5	183.035	NAY[183.035237]EESLEHLETFKR	Y_AEBS
MYH7	Myosin-7	>sp|P13533|MYH6_HUMAN Myosin-6 OS=Homo sapiens OX=9606 GN=MYH6 PE=1 SV=5	183.035	NAY[183.035237]EESLEHLETFKR	Y_AEBS
MYH7	Myosin-7	>sp|P13533|MYH6_HUMAN Myosin-6 OS=Homo sapiens OX=9606 GN=MYH6 PE=1 SV=5	183.035	NAY[183.035237]EESLEHLETFKR	Y_AEBS
MYH7	Myosin-7	>sp|P13533|MYH6_HUMAN Myosin-6 OS=Homo sapiens OX=9606 GN=MYH6 PE=1 SV=5	183.035	NAY[183.035237]EESLEHLETFKR	Y_AEBS
MYH7	Myosin-7	>sp|P13533|MYH6_HUMAN Myosin-6 OS=Homo sapiens OX=9606 GN=MYH6 PE=1 SV=5	183.036	NAY[183.035512]EESLEHLETFKR	Y_AEBS
MYH7	Myosin-7	>sp|P13533|MYH6_HUMAN Myosin-6 OS=Homo sapiens OX=9606 GN=MYH6 PE=1 SV=5	183.036	NAY[183.035711]EESLEHLETFKR	Y_AEBS
MYH7	Myosin-7	>sp|P13533|MYH6_HUMAN Myosin-6 OS=Homo sapiens OX=9606 GN=MYH6 PE=1 SV=5	183.036	NAY[183.035740]EESLEHLETFKR	Y_AEBS
MYH7	Myosin-7	>sp|P13533|MYH6_HUMAN Myosin-6 OS=Homo sapiens OX=9606 GN=MYH6 PE=1 SV=5	183.036	NAY[183.036006]EESLEHLETFKR	Y_AEBS
MYH7	Myosin-7	>sp|P13533|MYH6_HUMAN Myosin-6 OS=Homo sapiens OX=9606 GN=MYH6 PE=1 SV=5	183.036	NAY[183.036430]EESLEHLETFKR	Y_AEBS
MYH7	Myosin-7	>sp|P13533|MYH6_HUMAN Myosin-6 OS=Homo sapiens OX=9606 GN=MYH6 PE=1 SV=5	183.037	NAY[183.036699]EESLEHLETFKR	Y_AEBS
MYH7	Myosin-7	>sp|P13533|MYH6_HUMAN Myosin-6 OS=Homo sapiens OX=9606 GN=MYH6 PE=1 SV=5	183.037	NAY[183.036725]EESLEHLETFKR	Y_AEBS
MYH7	Myosin-7	>sp|P13533|MYH6_HUMAN Myosin-6 OS=Homo sapiens OX=9606 GN=MYH6 PE=1 SV=5	183.035	NKDPLNETVVALY[183.035237]QK	Y_AEBS
MYH7	Myosin-7	>sp|P13533|MYH6_HUMAN Myosin-6 OS=Homo sapiens OX=9606 GN=MYH6 PE=1 SV=5	183.035	NKDPLNETVVALY[183.035237]QK	Y_AEBS
MYH7	Myosin-7	>sp|P13533|MYH6_HUMAN Myosin-6 OS=Homo sapiens OX=9606 GN=MYH6 PE=1 SV=5	183.035	NKDPLNETVVALY[183.035237]QK	Y_AEBS
MYH7	Myosin-7	>sp|P13533|MYH6_HUMAN Myosin-6 OS=Homo sapiens OX=9606 GN=MYH6 PE=1 SV=5	183.036	NKDPLNETVVALY[183.035880]QK	Y_AEBS
MYH7	Myosin-7	>sp|P13533|MYH6_HUMAN Myosin-6 OS=Homo sapiens OX=9606 GN=MYH6 PE=1 SV=5	183.034	QKY[183.034394]EESQSELESSQK	Y_AEBS
MYH7	Myosin-7	>sp|P13533|MYH6_HUMAN Myosin-6 OS=Homo sapiens OX=9606 GN=MYH6 PE=1 SV=5	183.035	QKY[183.034553]EESQSELESSQK	Y_AEBS
MYH7	Myosin-7	>sp|P13533|MYH6_HUMAN Myosin-6 OS=Homo sapiens OX=9606 GN=MYH6 PE=1 SV=5	183.035	QKY[183.034920]EESQSELESSQK	Y_AEBS
MYH7	Myosin-7	>sp|P13533|MYH6_HUMAN Myosin-6 OS=Homo sapiens OX=9606 GN=MYH6 PE=1 SV=5	183.035	QKY[183.035065]EESQSELESSQK	Y_AEBS
MYH7	Myosin-7	>sp|P13533|MYH6_HUMAN Myosin-6 OS=Homo sapiens OX=9606 GN=MYH6 PE=1 SV=5	183.035	QKY[183.035237]EESQSELESSQK	Y_AEBS
MYH7	Myosin-7	>sp|P13533|MYH6_HUMAN Myosin-6 OS=Homo sapiens OX=9606 GN=MYH6 PE=1 SV=5	183.035	QKY[183.035237]EESQSELESSQK	Y_AEBS
MYH7	Myosin-7	>sp|P13533|MYH6_HUMAN Myosin-6 OS=Homo sapiens OX=9606 GN=MYH6 PE=1 SV=5	183.035	QKY[183.035237]EESQSELESSQK	Y_AEBS
MYH7	Myosin-7	>sp|P13533|MYH6_HUMAN Myosin-6 OS=Homo sapiens OX=9606 GN=MYH6 PE=1 SV=5	183.035	QKY[183.035237]EESQSELESSQK	Y_AEBS
MYH7	Myosin-7	>sp|P13533|MYH6_HUMAN Myosin-6 OS=Homo sapiens OX=9606 GN=MYH6 PE=1 SV=5	183.035	QKY[183.035237]EESQSELESSQK	Y_AEBS
MYH7	Myosin-7	>sp|P13533|MYH6_HUMAN Myosin-6 OS=Homo sapiens OX=9606 GN=MYH6 PE=1 SV=5	183.035	QKY[183.035237]EESQSELESSQK	Y_AEBS
MYH7	Myosin-7	>sp|P13533|MYH6_HUMAN Myosin-6 OS=Homo sapiens OX=9606 GN=MYH6 PE=1 SV=5	183.035	QKY[183.035237]EESQSELESSQK	Y_AEBS
MYH7	Myosin-7	>sp|P13533|MYH6_HUMAN Myosin-6 OS=Homo sapiens OX=9606 GN=MYH6 PE=1 SV=5	183.035	QKY[183.035237]EESQSELESSQK	Y_AEBS
MYH7	Myosin-7	>sp|P13533|MYH6_HUMAN Myosin-6 OS=Homo sapiens OX=9606 GN=MYH6 PE=1 SV=5	183.035	QKY[183.035237]EESQSELESSQK	Y_AEBS
MYH7	Myosin-7	>sp|P13533|MYH6_HUMAN Myosin-6 OS=Homo sapiens OX=9606 GN=MYH6 PE=1 SV=5	183.035	QKY[183.035237]EESQSELESSQK	Y_AEBS
MYH7	Myosin-7	>sp|P13533|MYH6_HUMAN Myosin-6 OS=Homo sapiens OX=9606 GN=MYH6 PE=1 SV=5	183.035	QKY[183.035237]EESQSELESSQK	Y_AEBS
MYH7	Myosin-7	>sp|P13533|MYH6_HUMAN Myosin-6 OS=Homo sapiens OX=9606 GN=MYH6 PE=1 SV=5	183.035	QKY[183.035237]EESQSELESSQK	Y_AEBS
MYH7	Myosin-7	>sp|P13533|MYH6_HUMAN Myosin-6 OS=Homo sapiens OX=9606 GN=MYH6 PE=1 SV=5	183.035	QKY[183.035237]EESQSELESSQK	Y_AEBS
MYH7	Myosin-7	>sp|P13533|MYH6_HUMAN Myosin-6 OS=Homo sapiens OX=9606 GN=MYH6 PE=1 SV=5	183.036	QKY[183.035683]EESQSELESSQK	Y_AEBS
MYH7	Myosin-7	>sp|P13533|MYH6_HUMAN Myosin-6 OS=Homo sapiens OX=9606 GN=MYH6 PE=1 SV=5	183.036	QKY[183.035722]EESQSELESSQK	Y_AEBS
MYH7	Myosin-7	>sp|P13533|MYH6_HUMAN Myosin-6 OS=Homo sapiens OX=9606 GN=MYH6 PE=1 SV=5	183.036	QKY[183.036005]EESQSELESSQK	Y_AEBS
MYH7	Myosin-7	>sp|P13533|MYH6_HUMAN Myosin-6 OS=Homo sapiens OX=9606 GN=MYH6 PE=1 SV=5	183.037	QKY[183.036519]EESQSELESSQK	Y_AEBS
MYH7	Myosin-7	>sp|P13533|MYH6_HUMAN Myosin-6 OS=Homo sapiens OX=9606 GN=MYH6 PE=1 SV=5	183.034	QKYE[183.034165]ESQSELESSQK	Y_AEBS
MYH7	Myosin-7	>sp|P13533|MYH6_HUMAN Myosin-6 OS=Homo sapiens OX=9606 GN=MYH6 PE=1 SV=5	183.034	QKYE[183.034187]ESQSELESSQK	Y_AEBS
MYH7	Myosin-7	>sp|P13533|MYH6_HUMAN Myosin-6 OS=Homo sapiens OX=9606 GN=MYH6 PE=1 SV=5	183.035	QKYE[183.034704]ESQSELESSQK	Y_AEBS
MYH7	Myosin-7	>sp|P13533|MYH6_HUMAN Myosin-6 OS=Homo sapiens OX=9606 GN=MYH6 PE=1 SV=5	183.035	QKYE[183.035048]ESQSELESSQK	Y_AEBS
MYH7	Myosin-7	>sp|P13533|MYH6_HUMAN Myosin-6 OS=Homo sapiens OX=9606 GN=MYH6 PE=1 SV=5	183.035	QKYE[183.035184]ESQSELESSQK	Y_AEBS
MYH7	Myosin-7	>sp|P13533|MYH6_HUMAN Myosin-6 OS=Homo sapiens OX=9606 GN=MYH6 PE=1 SV=5	183.035	QKYE[183.035410]ESQSELESSQK	Y_AEBS
MYH7	Myosin-7	>sp|P13533|MYH6_HUMAN Myosin-6 OS=Homo sapiens OX=9606 GN=MYH6 PE=1 SV=5	183.035	RSEAPPHIFSISDNAYQY[183.035237]MLTDR	Y_AEBS
MYH7	Myosin-7	>sp|P13533|MYH6_HUMAN Myosin-6 OS=Homo sapiens OX=9606 GN=MYH6 PE=1 SV=5	183.035	RVIQY[183.034815]FASIAAIGDR	Y_AEBS
MYH7	Myosin-7	>sp|P13533|MYH6_HUMAN Myosin-6 OS=Homo sapiens OX=9606 GN=MYH6 PE=1 SV=5	183.035	RVIQY[183.035237]FASIAAIGDR	Y_AEBS
MYH7	Myosin-7	>sp|P13533|MYH6_HUMAN Myosin-6 OS=Homo sapiens OX=9606 GN=MYH6 PE=1 SV=5	183.035	RVIQY[183.035237]FASIAAIGDR	Y_AEBS
MYH7	Myosin-7	>sp|P13533|MYH6_HUMAN Myosin-6 OS=Homo sapiens OX=9606 GN=MYH6 PE=1 SV=5	183.034	SAY[183.034481]LMGLNSADLLK	Y_AEBS
MYH7	Myosin-7	>sp|P13533|MYH6_HUMAN Myosin-6 OS=Homo sapiens OX=9606 GN=MYH6 PE=1 SV=5	183.035	SAY[183.034562]LMGLNSADLLK	Y_AEBS
MYH7	Myosin-7	>sp|P13533|MYH6_HUMAN Myosin-6 OS=Homo sapiens OX=9606 GN=MYH6 PE=1 SV=5	183.035	SAY[183.034833]LMGLNSADLLK	Y_AEBS
MYH7	Myosin-7	>sp|P13533|MYH6_HUMAN Myosin-6 OS=Homo sapiens OX=9606 GN=MYH6 PE=1 SV=5	183.035	SAY[183.035193]LMGLNSADLLK	Y_AEBS
MYH7	Myosin-7	>sp|P13533|MYH6_HUMAN Myosin-6 OS=Homo sapiens OX=9606 GN=MYH6 PE=1 SV=5	183.035	SAY[183.035237]LMGLNSADLLK	Y_AEBS
MYH7	Myosin-7	>sp|P13533|MYH6_HUMAN Myosin-6 OS=Homo sapiens OX=9606 GN=MYH6 PE=1 SV=5	183.036	SAY[183.035826]LMGLNSADLLK	Y_AEBS
MYH7	Myosin-7	>sp|P13533|MYH6_HUMAN Myosin-6 OS=Homo sapiens OX=9606 GN=MYH6 PE=1 SV=5	183.036	SAY[183.036129]LMGLNSADLLK	Y_AEBS
MYH7	Myosin-7	>sp|P13533|MYH6_HUMAN Myosin-6 OS=Homo sapiens OX=9606 GN=MYH6 PE=1 SV=5	183.034	TLEDQANEY[183.034347]RVK	Y_AEBS
MYH7	Myosin-7	>sp|P13533|MYH6_HUMAN Myosin-6 OS=Homo sapiens OX=9606 GN=MYH6 PE=1 SV=5	183.035	TLEDQANEY[183.034502]RVK	Y_AEBS
MYH7	Myosin-7	>sp|P13533|MYH6_HUMAN Myosin-6 OS=Homo sapiens OX=9606 GN=MYH6 PE=1 SV=5	183.035	TLEDQANEY[183.034671]RVK	Y_AEBS
MYH7	Myosin-7	>sp|P13533|MYH6_HUMAN Myosin-6 OS=Homo sapiens OX=9606 GN=MYH6 PE=1 SV=5	183.035	TLEDQANEY[183.034800]RVK	Y_AEBS
MYH7	Myosin-7	>sp|P13533|MYH6_HUMAN Myosin-6 OS=Homo sapiens OX=9606 GN=MYH6 PE=1 SV=5	183.035	TLEDQANEY[183.034934]RVK	Y_AEBS
MYH7	Myosin-7	>sp|P13533|MYH6_HUMAN Myosin-6 OS=Homo sapiens OX=9606 GN=MYH6 PE=1 SV=5	183.035	TLEDQANEY[183.034975]RVK	Y_AEBS
MYH7	Myosin-7	>sp|P13533|MYH6_HUMAN Myosin-6 OS=Homo sapiens OX=9606 GN=MYH6 PE=1 SV=5	183.035	TLEDQANEY[183.035056]R	Y_AEBS
MYH7	Myosin-7	>sp|P13533|MYH6_HUMAN Myosin-6 OS=Homo sapiens OX=9606 GN=MYH6 PE=1 SV=5	183.035	TLEDQANEY[183.035083]RVK	Y_AEBS
MYH7	Myosin-7	>sp|P13533|MYH6_HUMAN Myosin-6 OS=Homo sapiens OX=9606 GN=MYH6 PE=1 SV=5	183.035	TLEDQANEY[183.035164]R	Y_AEBS
MYH7	Myosin-7	>sp|P13533|MYH6_HUMAN Myosin-6 OS=Homo sapiens OX=9606 GN=MYH6 PE=1 SV=5	183.035	TLEDQANEY[183.035237]R	Y_AEBS
MYH7	Myosin-7	>sp|P13533|MYH6_HUMAN Myosin-6 OS=Homo sapiens OX=9606 GN=MYH6 PE=1 SV=5	183.035	TLEDQANEY[183.035237]R	Y_AEBS
MYH7	Myosin-7	>sp|P13533|MYH6_HUMAN Myosin-6 OS=Homo sapiens OX=9606 GN=MYH6 PE=1 SV=5	183.035	TLEDQANEY[183.035237]R	Y_AEBS
MYH7	Myosin-7	>sp|P13533|MYH6_HUMAN Myosin-6 OS=Homo sapiens OX=9606 GN=MYH6 PE=1 SV=5	183.035	TLEDQANEY[183.035237]R	Y_AEBS
MYH7	Myosin-7	>sp|P13533|MYH6_HUMAN Myosin-6 OS=Homo sapiens OX=9606 GN=MYH6 PE=1 SV=5	183.035	TLEDQANEY[183.035237]R	Y_AEBS
MYH7	Myosin-7	>sp|P13533|MYH6_HUMAN Myosin-6 OS=Homo sapiens OX=9606 GN=MYH6 PE=1 SV=5	183.035	TLEDQANEY[183.035237]R	Y_AEBS
MYH7	Myosin-7	>sp|P13533|MYH6_HUMAN Myosin-6 OS=Homo sapiens OX=9606 GN=MYH6 PE=1 SV=5	183.035	TLEDQANEY[183.035237]RVK	Y_AEBS
MYH7	Myosin-7	>sp|P13533|MYH6_HUMAN Myosin-6 OS=Homo sapiens OX=9606 GN=MYH6 PE=1 SV=5	183.035	TLEDQANEY[183.035237]RVK	Y_AEBS
MYH7	Myosin-7	>sp|P13533|MYH6_HUMAN Myosin-6 OS=Homo sapiens OX=9606 GN=MYH6 PE=1 SV=5	183.035	TLEDQANEY[183.035237]RVK	Y_AEBS
MYH7	Myosin-7	>sp|P13533|MYH6_HUMAN Myosin-6 OS=Homo sapiens OX=9606 GN=MYH6 PE=1 SV=5	183.035	TLEDQANEY[183.035237]RVK	Y_AEBS
MYH7	Myosin-7	>sp|P13533|MYH6_HUMAN Myosin-6 OS=Homo sapiens OX=9606 GN=MYH6 PE=1 SV=5	183.035	TLEDQANEY[183.035237]RVK	Y_AEBS
MYH7	Myosin-7	>sp|P13533|MYH6_HUMAN Myosin-6 OS=Homo sapiens OX=9606 GN=MYH6 PE=1 SV=5	183.035	TLEDQANEY[183.035237]RVK	Y_AEBS
MYH7	Myosin-7	>sp|P13533|MYH6_HUMAN Myosin-6 OS=Homo sapiens OX=9606 GN=MYH6 PE=1 SV=5	183.035	TLEDQANEY[183.035237]RVK	Y_AEBS
MYH7	Myosin-7	>sp|P13533|MYH6_HUMAN Myosin-6 OS=Homo sapiens OX=9606 GN=MYH6 PE=1 SV=5	183.035	TLEDQANEY[183.035237]RVK	Y_AEBS
MYH7	Myosin-7	>sp|P13533|MYH6_HUMAN Myosin-6 OS=Homo sapiens OX=9606 GN=MYH6 PE=1 SV=5	183.035	TLEDQANEY[183.035237]RVK	Y_AEBS
MYH7	Myosin-7	>sp|P13533|MYH6_HUMAN Myosin-6 OS=Homo sapiens OX=9606 GN=MYH6 PE=1 SV=5	183.035	TLEDQANEY[183.035237]RVK	Y_AEBS
MYH7	Myosin-7	>sp|P13533|MYH6_HUMAN Myosin-6 OS=Homo sapiens OX=9606 GN=MYH6 PE=1 SV=5	183.035	TLEDQANEY[183.035237]RVK	Y_AEBS
MYH7	Myosin-7	>sp|P13533|MYH6_HUMAN Myosin-6 OS=Homo sapiens OX=9606 GN=MYH6 PE=1 SV=5	183.035	TLEDQANEY[183.035237]RVK	Y_AEBS
MYH7	Myosin-7	>sp|P13533|MYH6_HUMAN Myosin-6 OS=Homo sapiens OX=9606 GN=MYH6 PE=1 SV=5	183.035	TLEDQANEY[183.035237]RVK	Y_AEBS
MYH7	Myosin-7	>sp|P13533|MYH6_HUMAN Myosin-6 OS=Homo sapiens OX=9606 GN=MYH6 PE=1 SV=5	183.035	TLEDQANEY[183.035237]RVK	Y_AEBS
MYH7	Myosin-7	>sp|P13533|MYH6_HUMAN Myosin-6 OS=Homo sapiens OX=9606 GN=MYH6 PE=1 SV=5	183.035	TLEDQANEY[183.035237]RVK	Y_AEBS
MYH7	Myosin-7	>sp|P13533|MYH6_HUMAN Myosin-6 OS=Homo sapiens OX=9606 GN=MYH6 PE=1 SV=5	183.035	TLEDQANEY[183.035237]RVK	Y_AEBS
MYH7	Myosin-7	>sp|P13533|MYH6_HUMAN Myosin-6 OS=Homo sapiens OX=9606 GN=MYH6 PE=1 SV=5	183.035	TLEDQANEY[183.035237]RVK	Y_AEBS
MYH7	Myosin-7	>sp|P13533|MYH6_HUMAN Myosin-6 OS=Homo sapiens OX=9606 GN=MYH6 PE=1 SV=5	183.035	TLEDQANEY[183.035237]RVK	Y_AEBS
MYH7	Myosin-7	>sp|P13533|MYH6_HUMAN Myosin-6 OS=Homo sapiens OX=9606 GN=MYH6 PE=1 SV=5	183.035	TLEDQANEY[183.035237]RVK	Y_AEBS
MYH7	Myosin-7	>sp|P13533|MYH6_HUMAN Myosin-6 OS=Homo sapiens OX=9606 GN=MYH6 PE=1 SV=5	183.035	TLEDQANEY[183.035237]RVK	Y_AEBS
MYH7	Myosin-7	>sp|P13533|MYH6_HUMAN Myosin-6 OS=Homo sapiens OX=9606 GN=MYH6 PE=1 SV=5	183.035	TLEDQANEY[183.035237]RVK	Y_AEBS
MYH7	Myosin-7	>sp|P13533|MYH6_HUMAN Myosin-6 OS=Homo sapiens OX=9606 GN=MYH6 PE=1 SV=5	183.035	TLEDQANEY[183.035237]RVK	Y_AEBS
MYH7	Myosin-7	>sp|P13533|MYH6_HUMAN Myosin-6 OS=Homo sapiens OX=9606 GN=MYH6 PE=1 SV=5	183.035	TLEDQANEY[183.035237]RVK	Y_AEBS
MYH7	Myosin-7	>sp|P13533|MYH6_HUMAN Myosin-6 OS=Homo sapiens OX=9606 GN=MYH6 PE=1 SV=5	183.035	TLEDQANEY[183.035237]RVK	Y_AEBS
MYH7	Myosin-7	>sp|P13533|MYH6_HUMAN Myosin-6 OS=Homo sapiens OX=9606 GN=MYH6 PE=1 SV=5	183.035	TLEDQANEY[183.035237]RVK	Y_AEBS
MYH7	Myosin-7	>sp|P13533|MYH6_HUMAN Myosin-6 OS=Homo sapiens OX=9606 GN=MYH6 PE=1 SV=5	183.035	TLEDQANEY[183.035237]RVK	Y_AEBS
MYH7	Myosin-7	>sp|P13533|MYH6_HUMAN Myosin-6 OS=Homo sapiens OX=9606 GN=MYH6 PE=1 SV=5	183.035	TLEDQANEY[183.035237]RVK	Y_AEBS
MYH7	Myosin-7	>sp|P13533|MYH6_HUMAN Myosin-6 OS=Homo sapiens OX=9606 GN=MYH6 PE=1 SV=5	183.035	TLEDQANEY[183.035237]RVK	Y_AEBS
MYH7	Myosin-7	>sp|P13533|MYH6_HUMAN Myosin-6 OS=Homo sapiens OX=9606 GN=MYH6 PE=1 SV=5	183.035	TLEDQANEY[183.035237]RVK	Y_AEBS
MYH7	Myosin-7	>sp|P13533|MYH6_HUMAN Myosin-6 OS=Homo sapiens OX=9606 GN=MYH6 PE=1 SV=5	183.035	TLEDQANEY[183.035237]RVK	Y_AEBS
MYH7	Myosin-7	>sp|P13533|MYH6_HUMAN Myosin-6 OS=Homo sapiens OX=9606 GN=MYH6 PE=1 SV=5	183.035	TLEDQANEY[183.035237]RVK	Y_AEBS
MYH7	Myosin-7	>sp|P13533|MYH6_HUMAN Myosin-6 OS=Homo sapiens OX=9606 GN=MYH6 PE=1 SV=5	183.035	TLEDQANEY[183.035328]RVK	Y_AEBS
MYH7	Myosin-7	>sp|P13533|MYH6_HUMAN Myosin-6 OS=Homo sapiens OX=9606 GN=MYH6 PE=1 SV=5	183.035	TLEDQANEY[183.035354]RVK	Y_AEBS
MYH7	Myosin-7	>sp|P13533|MYH6_HUMAN Myosin-6 OS=Homo sapiens OX=9606 GN=MYH6 PE=1 SV=5	183.035	TLEDQANEY[183.035358]RVK	Y_AEBS
MYH7	Myosin-7	>sp|P13533|MYH6_HUMAN Myosin-6 OS=Homo sapiens OX=9606 GN=MYH6 PE=1 SV=5	183.035	TLEDQANEY[183.035415]R	Y_AEBS
MYH7	Myosin-7	>sp|P13533|MYH6_HUMAN Myosin-6 OS=Homo sapiens OX=9606 GN=MYH6 PE=1 SV=5	183.035	TLEDQANEY[183.035441]R	Y_AEBS
MYH7	Myosin-7	>sp|P13533|MYH6_HUMAN Myosin-6 OS=Homo sapiens OX=9606 GN=MYH6 PE=1 SV=5	183.036	TLEDQANEY[183.035955]R	Y_AEBS
MYH7	Myosin-7	>sp|P13533|MYH6_HUMAN Myosin-6 OS=Homo sapiens OX=9606 GN=MYH6 PE=1 SV=5	183.036	TLEDQANEY[183.036104]RVK	Y_AEBS
MYH7	Myosin-7	>sp|P13533|MYH6_HUMAN Myosin-6 OS=Homo sapiens OX=9606 GN=MYH6 PE=1 SV=5	183.036	TLEDQANEY[183.036217]R	Y_AEBS
MYH7	Myosin-7	>sp|P13533|MYH6_HUMAN Myosin-6 OS=Homo sapiens OX=9606 GN=MYH6 PE=1 SV=5	183.036	TLEDQANEY[183.036288]R	Y_AEBS
MYH7	Myosin-7	>sp|P13533|MYH6_HUMAN Myosin-6 OS=Homo sapiens OX=9606 GN=MYH6 PE=1 SV=5	183.036	TLEDQANEY[183.036295]RVK	Y_AEBS
MYH7	Myosin-7	>sp|P13533|MYH6_HUMAN Myosin-6 OS=Homo sapiens OX=9606 GN=MYH6 PE=1 SV=5	183.037	TLEDQANEY[183.036530]RVK	Y_AEBS
MYH7	Myosin-7	>sp|P13533|MYH6_HUMAN Myosin-6 OS=Homo sapiens OX=9606 GN=MYH6 PE=1 SV=5	183.037	TLEDQANEY[183.036631]RVK	Y_AEBS
MYH7	Myosin-7	>sp|P13533|MYH6_HUMAN Myosin-6 OS=Homo sapiens OX=9606 GN=MYH6 PE=1 SV=5	183.037	TLEDQANEY[183.036719]RVK	Y_AEBS
MYH7	Myosin-7	>sp|P13533|MYH6_HUMAN Myosin-6 OS=Homo sapiens OX=9606 GN=MYH6 PE=1 SV=5	183.037	TLEDQANEY[183.036805]RVK	Y_AEBS
MYH7	Myosin-7	>sp|P13533|MYH6_HUMAN Myosin-6 OS=Homo sapiens OX=9606 GN=MYH6 PE=1 SV=5	183.035	TLEDQANEYR[183.034840]VK	Y_AEBS
MYH7	Myosin-7	>sp|P13533|MYH6_HUMAN Myosin-6 OS=Homo sapiens OX=9606 GN=MYH6 PE=1 SV=5	183.035	VIQY[183.035237]FASIAAIGDR	Y_AEBS
MYH7	Myosin-7	>sp|P13533|MYH6_HUMAN Myosin-6 OS=Homo sapiens OX=9606 GN=MYH6 PE=1 SV=5	183.035	VIQY[183.035484]FASIAAIGDR	Y_AEBS
MYH7	Myosin-7	>sp|P13533|MYH6_HUMAN Myosin-6 OS=Homo sapiens OX=9606 GN=MYH6 PE=1 SV=5	183.037	VIQY[183.036657]FASIAAIGDR	Y_AEBS
MYH7	Myosin-7	>sp|P13533|MYH6_HUMAN Myosin-6 OS=Homo sapiens OX=9606 GN=MYH6 PE=1 SV=5	183.035	Y[183.035237]EESQSELESSQKEAR	Y_AEBS
MYH7	Myosin-7	>sp|P13533|MYH6_HUMAN Myosin-6 OS=Homo sapiens OX=9606 GN=MYH6 PE=1 SV=5	183.035	Y[183.035237]EESQSELESSQKEAR	Y_AEBS
MYH7	Myosin-7	>sp|P13533|MYH6_HUMAN Myosin-6 OS=Homo sapiens OX=9606 GN=MYH6 PE=1 SV=5	183.035	Y[183.035237]EESQSELESSQKEAR	Y_AEBS
MYH7	Myosin-7	>sp|P13533|MYH6_HUMAN Myosin-6 OS=Homo sapiens OX=9606 GN=MYH6 PE=1 SV=5	183.035	Y[183.035237]EESQSELESSQKEAR	Y_AEBS
MYH7	Myosin-7	>sp|P13533|MYH6_HUMAN Myosin-6 OS=Homo sapiens OX=9606 GN=MYH6 PE=1 SV=5	183.035	Y[183.035237]RILNPVAIPEGQFIDSR	Y_AEBS
MYH7	Myosin-7	>sp|P13533|MYH6_HUMAN Myosin-6 OS=Homo sapiens OX=9606 GN=MYH6 PE=1 SV=5	183.035	Y[183.035430]RILNPVAIPEGQFIDSR	Y_AEBS
MYH7	Myosin-7	>sp|P13533|MYH6_HUMAN Myosin-6 OS=Homo sapiens OX=9606 GN=MYH6 PE=1 SV=5	183.035	YE[183.035237]ESQSELESSQKEAR	Y_AEBS
MYH7	Myosin-7	>sp|P13533|MYH6_HUMAN Myosin-6 OS=Homo sapiens OX=9606 GN=MYH6 PE=1 SV=5	183.035	YE[183.035237]ESQSELESSQKEAR	Y_AEBS
MYH7	Myosin-7	>sp|P13533|MYH6_HUMAN Myosin-6 OS=Homo sapiens OX=9606 GN=MYH6 PE=1 SV=5	183.036	YE[183.036418]ESQSELESSQKEAR	Y_AEBS
MYH7	Myosin-7	>sp|P13533|MYH6_HUMAN Myosin-6 OS=Homo sapiens OX=9606 GN=MYH6 PE=1 SV=5	183.034	YR[183.034198]ILNPVAIPEGQFIDSR	Y_AEBS
MYH7	Myosin-7	>sp|P13533|MYH6_HUMAN Myosin-6 OS=Homo sapiens OX=9606 GN=MYH6 PE=1 SV=5	183.035	YR[183.034937]ILNPVAIPEGQFIDSR	Y_AEBS
MYH7	Myosin-7	>sp|P13533|MYH6_HUMAN Myosin-6 OS=Homo sapiens OX=9606 GN=MYH6 PE=1 SV=5	183.035	YR[183.035237]ILNPVAIPEGQFIDSR	Y_AEBS
MYH7	Myosin-7	>sp|P13533|MYH6_HUMAN Myosin-6 OS=Homo sapiens OX=9606 GN=MYH6 PE=1 SV=5	183.035	YR[183.035237]ILNPVAIPEGQFIDSR	Y_AEBS
MYH7	Myosin-7	>sp|P13533|MYH6_HUMAN Myosin-6 OS=Homo sapiens OX=9606 GN=MYH6 PE=1 SV=5	183.035	YR[183.035237]ILNPVAIPEGQFIDSR	Y_AEBS
MYH7	Myosin-7	>sp|P13533|MYH6_HUMAN Myosin-6 OS=Homo sapiens OX=9606 GN=MYH6 PE=1 SV=5	183.035	YR[183.035237]ILNPVAIPEGQFIDSR	Y_AEBS
MYH7	Myosin-7	>sp|P13533|MYH6_HUMAN Myosin-6 OS=Homo sapiens OX=9606 GN=MYH6 PE=1 SV=5	183.035	YR[183.035237]ILNPVAIPEGQFIDSR	Y_AEBS
MYH7	Myosin-7	>sp|P13533|MYH6_HUMAN Myosin-6 OS=Homo sapiens OX=9606 GN=MYH6 PE=1 SV=5	183.036	YR[183.035921]ILNPVAIPEGQFIDSR	Y_AEBS
MYH7	Myosin-7	>sp|P13533|MYH6_HUMAN Myosin-6 OS=Homo sapiens OX=9606 GN=MYH6 PE=1 SV=5	183.036	YR[183.036401]ILNPVAIPEGQFIDSR	Y_AEBS
MYH7	Myosin-7	>sp|P16615|AT2A2_HUMAN Sarcoplasmic/endoplasmic reticulum calcium ATPase 2 OS=Homo sapiens OX=9606 GN=ATP2A2 PE=1 SV=1	183.036	SMSVY[183.035631]CTPNKPSR	Y_AEBS
MYH7	Myosin-7	>sp|P19429|TNNI3_HUMAN Troponin I, cardiac muscle OS=Homo sapiens OX=9606 GN=TNNI3 PE=1 SV=3	183.034	AY[183.034386]ATEPHAK	Y_AEBS
MYH7	Myosin-7	>sp|P19429|TNNI3_HUMAN Troponin I, cardiac muscle OS=Homo sapiens OX=9606 GN=TNNI3 PE=1 SV=3	183.035	AY[183.034576]ATEPHAK	Y_AEBS
MYH7	Myosin-7	>sp|P19429|TNNI3_HUMAN Troponin I, cardiac muscle OS=Homo sapiens OX=9606 GN=TNNI3 PE=1 SV=3	183.035	AY[183.034588]ATEPHAK	Y_AEBS
MYH7	Myosin-7	>sp|P19429|TNNI3_HUMAN Troponin I, cardiac muscle OS=Homo sapiens OX=9606 GN=TNNI3 PE=1 SV=3	183.035	AY[183.034658]ATEPHAKK	Y_AEBS
MYH7	Myosin-7	>sp|P19429|TNNI3_HUMAN Troponin I, cardiac muscle OS=Homo sapiens OX=9606 GN=TNNI3 PE=1 SV=3	183.035	AY[183.035017]ATEPHAK	Y_AEBS
MYH7	Myosin-7	>sp|P19429|TNNI3_HUMAN Troponin I, cardiac muscle OS=Homo sapiens OX=9606 GN=TNNI3 PE=1 SV=3	183.035	AY[183.035076]ATEPHAK	Y_AEBS
MYH7	Myosin-7	>sp|P19429|TNNI3_HUMAN Troponin I, cardiac muscle OS=Homo sapiens OX=9606 GN=TNNI3 PE=1 SV=3	183.035	AY[183.035104]ATEPHAK	Y_AEBS
MYH7	Myosin-7	>sp|P19429|TNNI3_HUMAN Troponin I, cardiac muscle OS=Homo sapiens OX=9606 GN=TNNI3 PE=1 SV=3	183.035	AY[183.035237]ATEPHAK	Y_AEBS
MYH7	Myosin-7	>sp|P19429|TNNI3_HUMAN Troponin I, cardiac muscle OS=Homo sapiens OX=9606 GN=TNNI3 PE=1 SV=3	183.035	AY[183.035237]ATEPHAK	Y_AEBS
MYH7	Myosin-7	>sp|P19429|TNNI3_HUMAN Troponin I, cardiac muscle OS=Homo sapiens OX=9606 GN=TNNI3 PE=1 SV=3	183.035	AY[183.035237]ATEPHAK	Y_AEBS
MYH7	Myosin-7	>sp|P19429|TNNI3_HUMAN Troponin I, cardiac muscle OS=Homo sapiens OX=9606 GN=TNNI3 PE=1 SV=3	183.035	AY[183.035237]ATEPHAK	Y_AEBS
MYH7	Myosin-7	>sp|P19429|TNNI3_HUMAN Troponin I, cardiac muscle OS=Homo sapiens OX=9606 GN=TNNI3 PE=1 SV=3	183.035	AY[183.035237]ATEPHAK	Y_AEBS
MYH7	Myosin-7	>sp|P19429|TNNI3_HUMAN Troponin I, cardiac muscle OS=Homo sapiens OX=9606 GN=TNNI3 PE=1 SV=3	183.035	AY[183.035237]ATEPHAK	Y_AEBS
MYH7	Myosin-7	>sp|P19429|TNNI3_HUMAN Troponin I, cardiac muscle OS=Homo sapiens OX=9606 GN=TNNI3 PE=1 SV=3	183.035	AY[183.035237]ATEPHAK	Y_AEBS
MYH7	Myosin-7	>sp|P19429|TNNI3_HUMAN Troponin I, cardiac muscle OS=Homo sapiens OX=9606 GN=TNNI3 PE=1 SV=3	183.035	AY[183.035237]ATEPHAK	Y_AEBS
MYH7	Myosin-7	>sp|P19429|TNNI3_HUMAN Troponin I, cardiac muscle OS=Homo sapiens OX=9606 GN=TNNI3 PE=1 SV=3	183.035	AY[183.035237]ATEPHAK	Y_AEBS
MYH7	Myosin-7	>sp|P19429|TNNI3_HUMAN Troponin I, cardiac muscle OS=Homo sapiens OX=9606 GN=TNNI3 PE=1 SV=3	183.035	AY[183.035237]ATEPHAK	Y_AEBS
MYH7	Myosin-7	>sp|P19429|TNNI3_HUMAN Troponin I, cardiac muscle OS=Homo sapiens OX=9606 GN=TNNI3 PE=1 SV=3	183.035	AY[183.035237]ATEPHAK	Y_AEBS
MYH7	Myosin-7	>sp|P19429|TNNI3_HUMAN Troponin I, cardiac muscle OS=Homo sapiens OX=9606 GN=TNNI3 PE=1 SV=3	183.035	AY[183.035237]ATEPHAK	Y_AEBS
MYH7	Myosin-7	>sp|P19429|TNNI3_HUMAN Troponin I, cardiac muscle OS=Homo sapiens OX=9606 GN=TNNI3 PE=1 SV=3	183.035	AY[183.035237]ATEPHAK	Y_AEBS
MYH7	Myosin-7	>sp|P19429|TNNI3_HUMAN Troponin I, cardiac muscle OS=Homo sapiens OX=9606 GN=TNNI3 PE=1 SV=3	183.035	AY[183.035237]ATEPHAKK	Y_AEBS
MYH7	Myosin-7	>sp|P19429|TNNI3_HUMAN Troponin I, cardiac muscle OS=Homo sapiens OX=9606 GN=TNNI3 PE=1 SV=3	183.035	AY[183.035237]ATEPHAKK	Y_AEBS
MYH7	Myosin-7	>sp|P19429|TNNI3_HUMAN Troponin I, cardiac muscle OS=Homo sapiens OX=9606 GN=TNNI3 PE=1 SV=3	183.035	AY[183.035333]ATEPHAKK	Y_AEBS
MYH7	Myosin-7	>sp|P19429|TNNI3_HUMAN Troponin I, cardiac muscle OS=Homo sapiens OX=9606 GN=TNNI3 PE=1 SV=3	183.035	AY[183.035383]ATEPHAK	Y_AEBS
MYH7	Myosin-7	>sp|P19429|TNNI3_HUMAN Troponin I, cardiac muscle OS=Homo sapiens OX=9606 GN=TNNI3 PE=1 SV=3	183.036	AY[183.035504]ATEPHAK	Y_AEBS
MYH7	Myosin-7	>sp|P19429|TNNI3_HUMAN Troponin I, cardiac muscle OS=Homo sapiens OX=9606 GN=TNNI3 PE=1 SV=3	183.036	AY[183.035604]ATEPHAK	Y_AEBS
MYH7	Myosin-7	>sp|P19429|TNNI3_HUMAN Troponin I, cardiac muscle OS=Homo sapiens OX=9606 GN=TNNI3 PE=1 SV=3	183.036	SSNY[183.036050]RAYATEPHAK	Y_AEBS
MYH7	Myosin-7	>sp|P32418|NAC1_HUMAN Sodium/calcium exchanger 1 OS=Homo sapiens OX=9606 GN=SLC8A1 PE=1 SV=3	183.036	YL[183.035750]FGQPVFR	Y_AEBS
MYH7	Myosin-7	>sp|P45379|TNNT2_HUMAN Troponin T, cardiac muscle OS=Homo sapiens OX=9606 GN=TNNT2 PE=1 SV=3	183.035	ALSNMMHFGG[183.035237]YIQK	Y_AEBS
MYH7	Myosin-7	>sp|P45379|TNNT2_HUMAN Troponin T, cardiac muscle OS=Homo sapiens OX=9606 GN=TNNT2 PE=1 SV=3	183.035	ALSNMMHFGG[183.035435]YIQK	Y_AEBS
MYH7	Myosin-7	>sp|P45379|TNNT2_HUMAN Troponin T, cardiac muscle OS=Homo sapiens OX=9606 GN=TNNT2 PE=1 SV=3	183.035	ALSNMMHFGGY[183.034513]IQK	Y_AEBS
MYH7	Myosin-7	>sp|P45379|TNNT2_HUMAN Troponin T, cardiac muscle OS=Homo sapiens OX=9606 GN=TNNT2 PE=1 SV=3	183.035	ALSNMMHFGGY[183.035237]IQK	Y_AEBS
MYH7	Myosin-7	>sp|P45379|TNNT2_HUMAN Troponin T, cardiac muscle OS=Homo sapiens OX=9606 GN=TNNT2 PE=1 SV=3	183.035	ALSNMMHFGGY[183.035237]IQK	Y_AEBS
MYH7	Myosin-7	>sp|P45379|TNNT2_HUMAN Troponin T, cardiac muscle OS=Homo sapiens OX=9606 GN=TNNT2 PE=1 SV=3	183.035	ALSNMMHFGGY[183.035237]IQK	Y_AEBS
MYH7	Myosin-7	>sp|P45379|TNNT2_HUMAN Troponin T, cardiac muscle OS=Homo sapiens OX=9606 GN=TNNT2 PE=1 SV=3	183.035	ALSNMMHFGGY[183.035237]IQK	Y_AEBS
MYH7	Myosin-7	>sp|P45379|TNNT2_HUMAN Troponin T, cardiac muscle OS=Homo sapiens OX=9606 GN=TNNT2 PE=1 SV=3	183.035	ALSNMMHFGGY[183.035237]IQK	Y_AEBS
MYH7	Myosin-7	>sp|P45379|TNNT2_HUMAN Troponin T, cardiac muscle OS=Homo sapiens OX=9606 GN=TNNT2 PE=1 SV=3	183.035	ALSNMMHFGGY[183.035237]IQK	Y_AEBS
MYH7	Myosin-7	>sp|P45379|TNNT2_HUMAN Troponin T, cardiac muscle OS=Homo sapiens OX=9606 GN=TNNT2 PE=1 SV=3	183.036	ALSNMMHFGGY[183.035834]IQK	Y_AEBS
MYH7	Myosin-7	>sp|P45379|TNNT2_HUMAN Troponin T, cardiac muscle OS=Homo sapiens OX=9606 GN=TNNT2 PE=1 SV=3	183.036	ALSNMMHFGGY[183.035979]IQK	Y_AEBS
MYH7	Myosin-7	>sp|P45379|TNNT2_HUMAN Troponin T, cardiac muscle OS=Homo sapiens OX=9606 GN=TNNT2 PE=1 SV=3	183.036	ALSNMMHFGGY[183.036493]IQK	Y_AEBS
MYH7	Myosin-7	>sp|P45379|TNNT2_HUMAN Troponin T, cardiac muscle OS=Homo sapiens OX=9606 GN=TNNT2 PE=1 SV=3	183.037	ALSNMMHFGGY[183.036546]IQK	Y_AEBS
MYH7	Myosin-7	>sp|P45379|TNNT2_HUMAN Troponin T, cardiac muscle OS=Homo sapiens OX=9606 GN=TNNT2 PE=1 SV=3	183.034	KALSNMMHFGGY[183.034413]IQK	Y_AEBS
MYH7	Myosin-7	>sp|P45379|TNNT2_HUMAN Troponin T, cardiac muscle OS=Homo sapiens OX=9606 GN=TNNT2 PE=1 SV=3	183.035	KALSNMMHFGGY[183.034661]IQK	Y_AEBS
MYH7	Myosin-7	>sp|P45379|TNNT2_HUMAN Troponin T, cardiac muscle OS=Homo sapiens OX=9606 GN=TNNT2 PE=1 SV=3	183.035	KALSNMMHFGGY[183.035237]IQK	Y_AEBS
MYH7	Myosin-7	>sp|P45379|TNNT2_HUMAN Troponin T, cardiac muscle OS=Homo sapiens OX=9606 GN=TNNT2 PE=1 SV=3	183.035	KALSNMMHFGGY[183.035237]IQK	Y_AEBS
MYH7	Myosin-7	>sp|P45379|TNNT2_HUMAN Troponin T, cardiac muscle OS=Homo sapiens OX=9606 GN=TNNT2 PE=1 SV=3	183.035	KALSNMMHFGGY[183.035237]IQK	Y_AEBS
MYH7	Myosin-7	>sp|P45379|TNNT2_HUMAN Troponin T, cardiac muscle OS=Homo sapiens OX=9606 GN=TNNT2 PE=1 SV=3	183.036	QQKY[183.036367]EINVLR	Y_AEBS
MYH7	Myosin-7	>sp|Q14896|MYPC3_HUMAN Myosin-binding protein C, cardiac-type OS=Homo sapiens OX=9606 GN=MYBPC3 PE=1 SV=4	183.035	AATTKEPVFIPRPGITY[183.035237]EPPNYK	Y_AEBS
MYH7	Myosin-7	>sp|Q14896|MYPC3_HUMAN Myosin-binding protein C, cardiac-type OS=Homo sapiens OX=9606 GN=MYBPC3 PE=1 SV=4	183.035	AATTKEPVFIPRPGITYEPPNY[183.035237]K	Y_AEBS
MYH7	Myosin-7	>sp|Q14896|MYPC3_HUMAN Myosin-binding protein C, cardiac-type OS=Homo sapiens OX=9606 GN=MYBPC3 PE=1 SV=4	183.035	EVGPADQGSY[183.035237]AVIAGSSK	Y_AEBS
MYH7	Myosin-7	>sp|Q14896|MYPC3_HUMAN Myosin-binding protein C, cardiac-type OS=Homo sapiens OX=9606 GN=MYBPC3 PE=1 SV=4	183.035	EVGPADQGSY[183.035237]AVIAGSSK	Y_AEBS
MYH7	Myosin-7	>sp|Q14896|MYPC3_HUMAN Myosin-binding protein C, cardiac-type OS=Homo sapiens OX=9606 GN=MYBPC3 PE=1 SV=4	183.035	EVGPADQGSY[183.035237]AVIAGSSK	Y_AEBS
MYH7	Myosin-7	>sp|Q14896|MYPC3_HUMAN Myosin-binding protein C, cardiac-type OS=Homo sapiens OX=9606 GN=MYBPC3 PE=1 SV=4	183.035	EVGPADQGSY[183.035237]AVIAGSSK	Y_AEBS
MYH7	Myosin-7	>sp|Q14896|MYPC3_HUMAN Myosin-binding protein C, cardiac-type OS=Homo sapiens OX=9606 GN=MYBPC3 PE=1 SV=4	183.035	EVGPADQGSY[183.035455]AVIAGSSK	Y_AEBS
MYH7	Myosin-7	>sp|Q14896|MYPC3_HUMAN Myosin-binding protein C, cardiac-type OS=Homo sapiens OX=9606 GN=MYBPC3 PE=1 SV=4	183.037	EVGPADQGSY[183.036816]AVIAGSSK	Y_AEBS
MYH7	Myosin-7	>sp|Q14896|MYPC3_HUMAN Myosin-binding protein C, cardiac-type OS=Homo sapiens OX=9606 GN=MYBPC3 PE=1 SV=4	183.035	IAFQY[183.035237]GVTDLR	Y_AEBS
MYH7	Myosin-7	>sp|Q14896|MYPC3_HUMAN Myosin-binding protein C, cardiac-type OS=Homo sapiens OX=9606 GN=MYBPC3 PE=1 SV=4	183.035	IAFQY[183.035237]GVTDLR	Y_AEBS
MYH7	Myosin-7	>sp|Q14896|MYPC3_HUMAN Myosin-binding protein C, cardiac-type OS=Homo sapiens OX=9606 GN=MYBPC3 PE=1 SV=4	183.035	IAFQY[183.035237]GVTDLR	Y_AEBS
MYH7	Myosin-7	>sp|Q14896|MYPC3_HUMAN Myosin-binding protein C, cardiac-type OS=Homo sapiens OX=9606 GN=MYBPC3 PE=1 SV=4	183.036	IAFQY[183.035853]GVTDLR	Y_AEBS
MYH7	Myosin-7	>sp|Q14896|MYPC3_HUMAN Myosin-binding protein C, cardiac-type OS=Homo sapiens OX=9606 GN=MYBPC3 PE=1 SV=4	183.036	IAFQY[183.035932]GVTDLR	Y_AEBS
MYH7	Myosin-7	>sp|Q14896|MYPC3_HUMAN Myosin-binding protein C, cardiac-type OS=Homo sapiens OX=9606 GN=MYBPC3 PE=1 SV=4	183.035	KLEPAY[183.034626]QVSK	Y_AEBS
MYH7	Myosin-7	>sp|Q14896|MYPC3_HUMAN Myosin-binding protein C, cardiac-type OS=Homo sapiens OX=9606 GN=MYBPC3 PE=1 SV=4	183.035	KLEPAY[183.034980]QVSK	Y_AEBS
MYH7	Myosin-7	>sp|Q14896|MYPC3_HUMAN Myosin-binding protein C, cardiac-type OS=Homo sapiens OX=9606 GN=MYBPC3 PE=1 SV=4	183.035	KLEPAY[183.035237]QVSK	Y_AEBS
MYH7	Myosin-7	>sp|Q14896|MYPC3_HUMAN Myosin-binding protein C, cardiac-type OS=Homo sapiens OX=9606 GN=MYBPC3 PE=1 SV=4	183.035	KLEPAY[183.035237]QVSK	Y_AEBS
MYH7	Myosin-7	>sp|Q14896|MYPC3_HUMAN Myosin-binding protein C, cardiac-type OS=Homo sapiens OX=9606 GN=MYBPC3 PE=1 SV=4	183.035	KLEPAY[183.035376]QVSK	Y_AEBS
MYH7	Myosin-7	>sp|Q14896|MYPC3_HUMAN Myosin-binding protein C, cardiac-type OS=Homo sapiens OX=9606 GN=MYBPC3 PE=1 SV=4	183.037	KLEPAY[183.036500]QVSK	Y_AEBS
MYH7	Myosin-7	>sp|Q14896|MYPC3_HUMAN Myosin-binding protein C, cardiac-type OS=Homo sapiens OX=9606 GN=MYBPC3 PE=1 SV=4	183.035	LTIDDVTPADEADY[183.035237]SFVPEGFACNLSAK	Y_AEBS
MYH7	Myosin-7	>sp|Q14896|MYPC3_HUMAN Myosin-binding protein C, cardiac-type OS=Homo sapiens OX=9606 GN=MYBPC3 PE=1 SV=4	183.035	SVIAGY[183.035237]TAMLCCAVR	Y_AEBS
MYH7	Myosin-7	>sp|Q14896|MYPC3_HUMAN Myosin-binding protein C, cardiac-type OS=Homo sapiens OX=9606 GN=MYBPC3 PE=1 SV=4	183.035	SVIAGY[183.035237]TAMLCCAVR	Y_AEBS
MYH7	Myosin-7	>sp|Q14896|MYPC3_HUMAN Myosin-binding protein C, cardiac-type OS=Homo sapiens OX=9606 GN=MYBPC3 PE=1 SV=4	183.035	SVIAGY[183.035237]TAMLCCAVR	Y_AEBS
MYH7	Myosin-7	>sp|Q14896|MYPC3_HUMAN Myosin-binding protein C, cardiac-type OS=Homo sapiens OX=9606 GN=MYBPC3 PE=1 SV=4	183.036	SVIAGY[183.035589]TAMLCCAVR	Y_AEBS
MYH7	Myosin-7	>sp|Q14896|MYPC3_HUMAN Myosin-binding protein C, cardiac-type OS=Homo sapiens OX=9606 GN=MYBPC3 PE=1 SV=4	183.035	TLTISQCSLADDAAY[183.035237]QCVVGGEK	Y_AEBS
MYH7	Myosin-7	>sp|Q14896|MYPC3_HUMAN Myosin-binding protein C, cardiac-type OS=Homo sapiens OX=9606 GN=MYBPC3 PE=1 SV=4	183.034	VGQHLQLHDSY[183.034216]DR	Y_AEBS
MYH7	Myosin-7	>sp|Q14896|MYPC3_HUMAN Myosin-binding protein C, cardiac-type OS=Homo sapiens OX=9606 GN=MYBPC3 PE=1 SV=4	183.034	VGQHLQLHDSY[183.034494]DR	Y_AEBS
MYH7	Myosin-7	>sp|Q14896|MYPC3_HUMAN Myosin-binding protein C, cardiac-type OS=Homo sapiens OX=9606 GN=MYBPC3 PE=1 SV=4	183.034	VGQHLQLHDSY[183.034497]DR	Y_AEBS
MYH7	Myosin-7	>sp|Q14896|MYPC3_HUMAN Myosin-binding protein C, cardiac-type OS=Homo sapiens OX=9606 GN=MYBPC3 PE=1 SV=4	183.035	VGQHLQLHDSY[183.035024]DR	Y_AEBS
MYH7	Myosin-7	>sp|Q14896|MYPC3_HUMAN Myosin-binding protein C, cardiac-type OS=Homo sapiens OX=9606 GN=MYBPC3 PE=1 SV=4	183.035	VGQHLQLHDSY[183.035237]DR	Y_AEBS
MYH7	Myosin-7	>sp|Q14896|MYPC3_HUMAN Myosin-binding protein C, cardiac-type OS=Homo sapiens OX=9606 GN=MYBPC3 PE=1 SV=4	183.036	VGQHLQLHDSY[183.035664]DR	Y_AEBS
MYH7	Myosin-7	>sp|Q14896|MYPC3_HUMAN Myosin-binding protein C, cardiac-type OS=Homo sapiens OX=9606 GN=MYBPC3 PE=1 SV=4	183.036	VGQHLQLHDSY[183.035898]DR	Y_AEBS
MYH7	Myosin-7	>sp|Q8WZ42|TITIN_HUMAN Titin OS=Homo sapiens OX=9606 GN=TTN PE=1 SV=4	183.035	STKLETVPGAQEETTTQQDQMHLSY[183.035237]EK	Y_AEBS
MYH7	Myosin-7	>sp|Q8WZ42|TITIN_HUMAN Titin OS=Homo sapiens OX=9606 GN=TTN PE=1 SV=4	183.036	YG[183.036256]QEQWEEGDLYDKEK	Y_AEBS
MYH7	Myosin-7	>sp|P12883|MYH7_HUMAN Myosin-7 OS=Homo sapiens OX=9606 GN=MYH7 PE=1 SV=5	13.979	GKPEAHFSLIHYAGIVDYNIIGW[13.978986]LQK	W_Trp->Oxolactone
MYH7	Myosin-7	>sp|P45379|TNNT2_HUMAN Troponin T, cardiac muscle OS=Homo sapiens OX=9606 GN=TNNT2 PE=1 SV=3	13.979	AKEL[13.978986]WQSIYNLEAEK	W_Trp->Oxolactone
MYH7	Myosin-7	>sp|P45379|TNNT2_HUMAN Troponin T, cardiac muscle OS=Homo sapiens OX=9606 GN=TNNT2 PE=1 SV=3	13.979	AKEL[13.978986]WQSIYNLEAEK	W_Trp->Oxolactone
MYH7	Myosin-7	>sp|P45379|TNNT2_HUMAN Troponin T, cardiac muscle OS=Homo sapiens OX=9606 GN=TNNT2 PE=1 SV=3	13.9795	AKEL[13.979547]WQSIYNLEAEK	W_Trp->Oxolactone
MYH7	Myosin-7	>sp|P45379|TNNT2_HUMAN Troponin T, cardiac muscle OS=Homo sapiens OX=9606 GN=TNNT2 PE=1 SV=3	13.9801	AKEL[13.980087]WQSIYNLEAEK	W_Trp->Oxolactone
MYH7	Myosin-7	>sp|P45379|TNNT2_HUMAN Troponin T, cardiac muscle OS=Homo sapiens OX=9606 GN=TNNT2 PE=1 SV=3	13.9802	AKEL[13.980174]WQSIYNLEAEK	W_Trp->Oxolactone
MYH7	Myosin-7	>sp|P45379|TNNT2_HUMAN Troponin T, cardiac muscle OS=Homo sapiens OX=9606 GN=TNNT2 PE=1 SV=3	13.9787	AKELW[13.978679]QSIYNLEAEK	W_Trp->Oxolactone
MYH7	Myosin-7	>sp|P45379|TNNT2_HUMAN Troponin T, cardiac muscle OS=Homo sapiens OX=9606 GN=TNNT2 PE=1 SV=3	13.9789	AKELW[13.978853]QSIYNLEAEK	W_Trp->Oxolactone
MYH7	Myosin-7	>sp|P45379|TNNT2_HUMAN Troponin T, cardiac muscle OS=Homo sapiens OX=9606 GN=TNNT2 PE=1 SV=3	13.979	AKELW[13.978986]QSIYNLEAEK	W_Trp->Oxolactone
MYH7	Myosin-7	>sp|P45379|TNNT2_HUMAN Troponin T, cardiac muscle OS=Homo sapiens OX=9606 GN=TNNT2 PE=1 SV=3	13.979	AKELW[13.978986]QSIYNLEAEK	W_Trp->Oxolactone
MYH7	Myosin-7	>sp|P45379|TNNT2_HUMAN Troponin T, cardiac muscle OS=Homo sapiens OX=9606 GN=TNNT2 PE=1 SV=3	13.979	AKELW[13.978986]QSIYNLEAEK	W_Trp->Oxolactone
MYH7	Myosin-7	>sp|P45379|TNNT2_HUMAN Troponin T, cardiac muscle OS=Homo sapiens OX=9606 GN=TNNT2 PE=1 SV=3	13.979	AKELW[13.978986]QSIYNLEAEK	W_Trp->Oxolactone
MYH7	Myosin-7	>sp|P45379|TNNT2_HUMAN Troponin T, cardiac muscle OS=Homo sapiens OX=9606 GN=TNNT2 PE=1 SV=3	13.9791	AKELW[13.979126]QSIYNLEAEK	W_Trp->Oxolactone
MYH7	Myosin-7	>sp|P45379|TNNT2_HUMAN Troponin T, cardiac muscle OS=Homo sapiens OX=9606 GN=TNNT2 PE=1 SV=3	13.9797	AKELW[13.979730]QSIYNLEAEK	W_Trp->Oxolactone
MYH7	Myosin-7	>sp|P45379|TNNT2_HUMAN Troponin T, cardiac muscle OS=Homo sapiens OX=9606 GN=TNNT2 PE=1 SV=3	13.9803	AKELW[13.980322]QSIYNLEAEK	W_Trp->Oxolactone
MYH7	Myosin-7	>sp|P45379|TNNT2_HUMAN Troponin T, cardiac muscle OS=Homo sapiens OX=9606 GN=TNNT2 PE=1 SV=3	13.9803	AKELW[13.980345]QSIYNLEAEK	W_Trp->Oxolactone
MYH7	Myosin-7	>sp|P45379|TNNT2_HUMAN Troponin T, cardiac muscle OS=Homo sapiens OX=9606 GN=TNNT2 PE=1 SV=3	13.979	ELW[13.978986]QSIYNLEAEKFDLQEK	W_Trp->Oxolactone
MYH7	Myosin-7	>sp|Q14896|MYPC3_HUMAN Myosin-binding protein C, cardiac-type OS=Homo sapiens OX=9606 GN=MYBPC3 PE=1 SV=4	13.979	AITQGNKAPARPAPDAPEDTGDSDEW[13.978986]VFDK	W_Trp->Oxolactone
MYH7	Myosin-7	>sp|Q14896|MYPC3_HUMAN Myosin-binding protein C, cardiac-type OS=Homo sapiens OX=9606 GN=MYBPC3 PE=1 SV=4	13.979	AITQGNKAPARPAPDAPEDTGDSDEW[13.978986]VFDK	W_Trp->Oxolactone
MYH7	Myosin-7	>sp|Q14896|MYPC3_HUMAN Myosin-binding protein C, cardiac-type OS=Homo sapiens OX=9606 GN=MYBPC3 PE=1 SV=4	13.979	APARPAPDAPEDTGDSDE[13.978986]WVFDK	W_Trp->Oxolactone
MYH7	Myosin-7	>sp|Q14896|MYPC3_HUMAN Myosin-binding protein C, cardiac-type OS=Homo sapiens OX=9606 GN=MYBPC3 PE=1 SV=4	13.9782	APARPAPDAPEDTGDSDEW[13.978195]VFDKK	W_Trp->Oxolactone
MYH7	Myosin-7	>sp|Q14896|MYPC3_HUMAN Myosin-binding protein C, cardiac-type OS=Homo sapiens OX=9606 GN=MYBPC3 PE=1 SV=4	13.979	APARPAPDAPEDTGDSDEW[13.978986]VFDKK	W_Trp->Oxolactone
MYH7	Myosin-7	>sp|Q14896|MYPC3_HUMAN Myosin-binding protein C, cardiac-type OS=Homo sapiens OX=9606 GN=MYBPC3 PE=1 SV=4	13.979	APARPAPDAPEDTGDSDEW[13.978986]VFDKK	W_Trp->Oxolactone
MYH7	Myosin-7	>sp|Q14896|MYPC3_HUMAN Myosin-binding protein C, cardiac-type OS=Homo sapiens OX=9606 GN=MYBPC3 PE=1 SV=4	13.979	APARPAPDAPEDTGDSDEW[13.978986]VFDKK	W_Trp->Oxolactone
MYH7	Myosin-7	>sp|Q14896|MYPC3_HUMAN Myosin-binding protein C, cardiac-type OS=Homo sapiens OX=9606 GN=MYBPC3 PE=1 SV=4	13.979	ISW[13.978986]FKNGLDLGEDAR	W_Trp->Oxolactone
MYH7	Myosin-7	>sp|Q14896|MYPC3_HUMAN Myosin-binding protein C, cardiac-type OS=Homo sapiens OX=9606 GN=MYBPC3 PE=1 SV=4	13.979	KVGEPVNLLIPFQGKPRPQVTW[13.978986]TK	W_Trp->Oxolactone
MYH7	Myosin-7	>sp|Q14896|MYPC3_HUMAN Myosin-binding protein C, cardiac-type OS=Homo sapiens OX=9606 GN=MYBPC3 PE=1 SV=4	13.979	KVGEPVNLLIPFQGKPRPQVTW[13.978986]TK	W_Trp->Oxolactone
MYH7	Myosin-7	>sp|Q14896|MYPC3_HUMAN Myosin-binding protein C, cardiac-type OS=Homo sapiens OX=9606 GN=MYBPC3 PE=1 SV=4	13.979	LDVPISGDPAPTVIW[13.978986]QK	W_Trp->Oxolactone
MYH7	Myosin-7	>sp|Q14896|MYPC3_HUMAN Myosin-binding protein C, cardiac-type OS=Homo sapiens OX=9606 GN=MYBPC3 PE=1 SV=4	13.979	LDVPISGDPAPTVIW[13.978986]QK	W_Trp->Oxolactone
MYH7	Myosin-7	>sp|Q14896|MYPC3_HUMAN Myosin-binding protein C, cardiac-type OS=Homo sapiens OX=9606 GN=MYBPC3 PE=1 SV=4	13.979	LDVPISGDPAPTVIW[13.978986]QK	W_Trp->Oxolactone
MYH7	Myosin-7	>sp|Q14896|MYPC3_HUMAN Myosin-binding protein C, cardiac-type OS=Homo sapiens OX=9606 GN=MYBPC3 PE=1 SV=4	13.979	LDVPISGDPAPTVIW[13.978986]QK	W_Trp->Oxolactone
MYH7	Myosin-7	>sp|Q14896|MYPC3_HUMAN Myosin-binding protein C, cardiac-type OS=Homo sapiens OX=9606 GN=MYBPC3 PE=1 SV=4	13.979	LDVPISGDPAPTVIW[13.978986]QK	W_Trp->Oxolactone
MYH7	Myosin-7	>sp|Q14896|MYPC3_HUMAN Myosin-binding protein C, cardiac-type OS=Homo sapiens OX=9606 GN=MYBPC3 PE=1 SV=4	13.979	LDVPISGDPAPTVIW[13.978986]QK	W_Trp->Oxolactone
MYH7	Myosin-7	>sp|Q14896|MYPC3_HUMAN Myosin-binding protein C, cardiac-type OS=Homo sapiens OX=9606 GN=MYBPC3 PE=1 SV=4	13.979	LDVPISGDPAPTVIW[13.978986]QK	W_Trp->Oxolactone
MYH7	Myosin-7	>sp|Q14896|MYPC3_HUMAN Myosin-binding protein C, cardiac-type OS=Homo sapiens OX=9606 GN=MYBPC3 PE=1 SV=4	13.979	LDVPISGDPAPTVIW[13.978986]QK	W_Trp->Oxolactone
MYH7	Myosin-7	>sp|Q14896|MYPC3_HUMAN Myosin-binding protein C, cardiac-type OS=Homo sapiens OX=9606 GN=MYBPC3 PE=1 SV=4	13.9802	LDVPISGDPAPTVIW[13.980225]QK	W_Trp->Oxolactone
MYH7	Myosin-7	>sp|Q14896|MYPC3_HUMAN Myosin-binding protein C, cardiac-type OS=Homo sapiens OX=9606 GN=MYBPC3 PE=1 SV=4	13.9802	LDVPISGDPAPTVIW[13.980247]QK	W_Trp->Oxolactone
MYH7	Myosin-7	>sp|Q14896|MYPC3_HUMAN Myosin-binding protein C, cardiac-type OS=Homo sapiens OX=9606 GN=MYBPC3 PE=1 SV=4	13.979	LRLDVPISGDPAPTVIW[13.978986]QK	W_Trp->Oxolactone
MYH7	Myosin-7	>sp|Q14896|MYPC3_HUMAN Myosin-binding protein C, cardiac-type OS=Homo sapiens OX=9606 GN=MYBPC3 PE=1 SV=4	13.979	LRLDVPISGDPAPTVIW[13.978986]QK	W_Trp->Oxolactone
MYH7	Myosin-7	>sp|Q14896|MYPC3_HUMAN Myosin-binding protein C, cardiac-type OS=Homo sapiens OX=9606 GN=MYBPC3 PE=1 SV=4	13.979	LRLDVPISGDPAPTVIWQ[13.978986]K	W_Trp->Oxolactone
MYH7	Myosin-7	>sp|Q8WZ42|TITIN_HUMAN Titin OS=Homo sapiens OX=9606 GN=TTN PE=1 SV=4	13.9789	AEAEW[13.978891]FKENEPLSTK	W_Trp->Oxolactone
MYH7	Myosin-7	>sp|Q8WZ42|TITIN_HUMAN Titin OS=Homo sapiens OX=9606 GN=TTN PE=1 SV=4	13.979	AEAEW[13.978986]FKENEPLSTK	W_Trp->Oxolactone
MYH7	Myosin-7	>sp|Q8WZ42|TITIN_HUMAN Titin OS=Homo sapiens OX=9606 GN=TTN PE=1 SV=4	13.979	AEAEW[13.978986]FKENEPLSTK	W_Trp->Oxolactone
MYH7	Myosin-7	>sp|Q8WZ42|TITIN_HUMAN Titin OS=Homo sapiens OX=9606 GN=TTN PE=1 SV=4	13.979	AEAEW[13.978986]FKENEPLSTK	W_Trp->Oxolactone
MYH7	Myosin-7	>sp|Q8WZ42|TITIN_HUMAN Titin OS=Homo sapiens OX=9606 GN=TTN PE=1 SV=4	13.979	AEAEW[13.978986]FKENEPLSTK	W_Trp->Oxolactone
MYH7	Myosin-7	>sp|Q8WZ42|TITIN_HUMAN Titin OS=Homo sapiens OX=9606 GN=TTN PE=1 SV=4	13.979	AEAEW[13.978986]FKENEPLSTK	W_Trp->Oxolactone
MYH7	Myosin-7	>sp|Q8WZ42|TITIN_HUMAN Titin OS=Homo sapiens OX=9606 GN=TTN PE=1 SV=4	13.9807	AEAEW[13.980674]FKENEPLSTK	W_Trp->Oxolactone
MYH7	Myosin-7	>sp|Q8WZ42|TITIN_HUMAN Titin OS=Homo sapiens OX=9606 GN=TTN PE=1 SV=4	13.979	GSDK[13.978986]WATCATVK	W_Trp->Oxolactone
MYH7	Myosin-7	>sp|Q8WZ42|TITIN_HUMAN Titin OS=Homo sapiens OX=9606 GN=TTN PE=1 SV=4	13.979	GSDKW[13.978986]ATCATVK	W_Trp->Oxolactone
MYH7	Myosin-7	>sp|P12883|MYH7_HUMAN Myosin-7 OS=Homo sapiens OX=9606 GN=MYH7 PE=1 SV=5	3.99487	GKPEAHFSLIHYAGIVDYNIIGW[3.994869]LQK	W_Trp->Kynurenin
MYH7	Myosin-7	>sp|P12883|MYH7_HUMAN Myosin-7 OS=Homo sapiens OX=9606 GN=MYH7 PE=1 SV=5	3.99487	GKPEAHFSLIHYAGIVDYNIIGW[3.994869]LQK	W_Trp->Kynurenin
MYH7	Myosin-7	>sp|P12883|MYH7_HUMAN Myosin-7 OS=Homo sapiens OX=9606 GN=MYH7 PE=1 SV=5	3.99487	GKPEAHFSLIHYAGIVDYNIIGW[3.994869]LQK	W_Trp->Kynurenin
MYH7	Myosin-7	>sp|P12883|MYH7_HUMAN Myosin-7 OS=Homo sapiens OX=9606 GN=MYH7 PE=1 SV=5	3.99539	GKPEAHFSLIHYAGIVDYNIIGW[3.995391]LQK	W_Trp->Kynurenin
MYH7	Myosin-7	>sp|P12883|MYH7_HUMAN Myosin-7 OS=Homo sapiens OX=9606 GN=MYH7 PE=1 SV=5	3.99487	RDSLLVIQW[3.994869]NIR	W_Trp->Kynurenin
MYH7	Myosin-7	>sp|P12883|MYH7_HUMAN Myosin-7 OS=Homo sapiens OX=9606 GN=MYH7 PE=1 SV=5	3.99487	RDSLLVIQW[3.994869]NIR	W_Trp->Kynurenin
MYH7	Myosin-7	>sp|P13533|MYH6_HUMAN Myosin-6 OS=Homo sapiens OX=9606 GN=MYH6 PE=1 SV=5	3.99343	NFDKILAEW[3.993427]K	W_Trp->Kynurenin
MYH7	Myosin-7	>sp|P13533|MYH6_HUMAN Myosin-6 OS=Homo sapiens OX=9606 GN=MYH6 PE=1 SV=5	3.99393	NFDKILAEW[3.993931]K	W_Trp->Kynurenin
MYH7	Myosin-7	>sp|P13533|MYH6_HUMAN Myosin-6 OS=Homo sapiens OX=9606 GN=MYH6 PE=1 SV=5	3.99399	NFDKILAEW[3.993993]K	W_Trp->Kynurenin
MYH7	Myosin-7	>sp|P13533|MYH6_HUMAN Myosin-6 OS=Homo sapiens OX=9606 GN=MYH6 PE=1 SV=5	3.9945	NFDKILAEW[3.994496]K	W_Trp->Kynurenin
MYH7	Myosin-7	>sp|P13533|MYH6_HUMAN Myosin-6 OS=Homo sapiens OX=9606 GN=MYH6 PE=1 SV=5	3.99453	NFDKILAEW[3.994526]K	W_Trp->Kynurenin
MYH7	Myosin-7	>sp|P13533|MYH6_HUMAN Myosin-6 OS=Homo sapiens OX=9606 GN=MYH6 PE=1 SV=5	3.99485	NFDKILAEW[3.994845]K	W_Trp->Kynurenin
MYH7	Myosin-7	>sp|P13533|MYH6_HUMAN Myosin-6 OS=Homo sapiens OX=9606 GN=MYH6 PE=1 SV=5	3.99487	NFDKILAEW[3.994869]K	W_Trp->Kynurenin
MYH7	Myosin-7	>sp|P13533|MYH6_HUMAN Myosin-6 OS=Homo sapiens OX=9606 GN=MYH6 PE=1 SV=5	3.99487	NFDKILAEW[3.994869]K	W_Trp->Kynurenin
MYH7	Myosin-7	>sp|P13533|MYH6_HUMAN Myosin-6 OS=Homo sapiens OX=9606 GN=MYH6 PE=1 SV=5	3.99487	NFDKILAEW[3.994869]K	W_Trp->Kynurenin
MYH7	Myosin-7	>sp|P13533|MYH6_HUMAN Myosin-6 OS=Homo sapiens OX=9606 GN=MYH6 PE=1 SV=5	3.99487	NFDKILAEW[3.994869]K	W_Trp->Kynurenin
MYH7	Myosin-7	>sp|P13533|MYH6_HUMAN Myosin-6 OS=Homo sapiens OX=9606 GN=MYH6 PE=1 SV=5	3.99487	NFDKILAEW[3.994869]K	W_Trp->Kynurenin
MYH7	Myosin-7	>sp|P13533|MYH6_HUMAN Myosin-6 OS=Homo sapiens OX=9606 GN=MYH6 PE=1 SV=5	3.99487	NFDKILAEW[3.994869]K	W_Trp->Kynurenin
MYH7	Myosin-7	>sp|P13533|MYH6_HUMAN Myosin-6 OS=Homo sapiens OX=9606 GN=MYH6 PE=1 SV=5	3.99487	NFDKILAEW[3.994869]K	W_Trp->Kynurenin
MYH7	Myosin-7	>sp|P13533|MYH6_HUMAN Myosin-6 OS=Homo sapiens OX=9606 GN=MYH6 PE=1 SV=5	3.99487	NFDKILAEW[3.994869]K	W_Trp->Kynurenin
MYH7	Myosin-7	>sp|P13533|MYH6_HUMAN Myosin-6 OS=Homo sapiens OX=9606 GN=MYH6 PE=1 SV=5	3.99487	NFDKILAEW[3.994869]K	W_Trp->Kynurenin
MYH7	Myosin-7	>sp|P13533|MYH6_HUMAN Myosin-6 OS=Homo sapiens OX=9606 GN=MYH6 PE=1 SV=5	3.99487	NFDKILAEW[3.994869]K	W_Trp->Kynurenin
MYH7	Myosin-7	>sp|P13533|MYH6_HUMAN Myosin-6 OS=Homo sapiens OX=9606 GN=MYH6 PE=1 SV=5	3.99487	NFDKILAEW[3.994869]K	W_Trp->Kynurenin
MYH7	Myosin-7	>sp|P13533|MYH6_HUMAN Myosin-6 OS=Homo sapiens OX=9606 GN=MYH6 PE=1 SV=5	3.99487	NFDKILAEW[3.994869]K	W_Trp->Kynurenin
MYH7	Myosin-7	>sp|P13533|MYH6_HUMAN Myosin-6 OS=Homo sapiens OX=9606 GN=MYH6 PE=1 SV=5	3.99487	NFDKILAEW[3.994869]K	W_Trp->Kynurenin
MYH7	Myosin-7	>sp|P13533|MYH6_HUMAN Myosin-6 OS=Homo sapiens OX=9606 GN=MYH6 PE=1 SV=5	3.99487	NFDKILAEW[3.994869]K	W_Trp->Kynurenin
MYH7	Myosin-7	>sp|P13533|MYH6_HUMAN Myosin-6 OS=Homo sapiens OX=9606 GN=MYH6 PE=1 SV=5	3.99487	NFDKILAEW[3.994869]K	W_Trp->Kynurenin
MYH7	Myosin-7	>sp|P13533|MYH6_HUMAN Myosin-6 OS=Homo sapiens OX=9606 GN=MYH6 PE=1 SV=5	3.99487	NFDKILAEW[3.994869]K	W_Trp->Kynurenin
MYH7	Myosin-7	>sp|P13533|MYH6_HUMAN Myosin-6 OS=Homo sapiens OX=9606 GN=MYH6 PE=1 SV=5	3.99487	NFDKILAEW[3.994869]K	W_Trp->Kynurenin
MYH7	Myosin-7	>sp|P13533|MYH6_HUMAN Myosin-6 OS=Homo sapiens OX=9606 GN=MYH6 PE=1 SV=5	3.99487	NFDKILAEW[3.994869]K	W_Trp->Kynurenin
MYH7	Myosin-7	>sp|P13533|MYH6_HUMAN Myosin-6 OS=Homo sapiens OX=9606 GN=MYH6 PE=1 SV=5	3.99488	NFDKILAEW[3.994875]K	W_Trp->Kynurenin
MYH7	Myosin-7	>sp|P13533|MYH6_HUMAN Myosin-6 OS=Homo sapiens OX=9606 GN=MYH6 PE=1 SV=5	3.99503	NFDKILAEW[3.995030]K	W_Trp->Kynurenin
MYH7	Myosin-7	>sp|P13533|MYH6_HUMAN Myosin-6 OS=Homo sapiens OX=9606 GN=MYH6 PE=1 SV=5	3.99551	NFDKILAEW[3.995513]K	W_Trp->Kynurenin
MYH7	Myosin-7	>sp|P13533|MYH6_HUMAN Myosin-6 OS=Homo sapiens OX=9606 GN=MYH6 PE=1 SV=5	3.99566	NFDKILAEW[3.995659]K	W_Trp->Kynurenin
MYH7	Myosin-7	>sp|P13533|MYH6_HUMAN Myosin-6 OS=Homo sapiens OX=9606 GN=MYH6 PE=1 SV=5	3.99604	NFDKILAEW[3.996038]K	W_Trp->Kynurenin
MYH7	Myosin-7	>sp|P13533|MYH6_HUMAN Myosin-6 OS=Homo sapiens OX=9606 GN=MYH6 PE=1 SV=5	3.99408	VLSKANSEVAQW[3.994077]R	W_Trp->Kynurenin
MYH7	Myosin-7	>sp|P13533|MYH6_HUMAN Myosin-6 OS=Homo sapiens OX=9606 GN=MYH6 PE=1 SV=5	3.9942	VLSKANSEVAQW[3.994199]R	W_Trp->Kynurenin
MYH7	Myosin-7	>sp|P13533|MYH6_HUMAN Myosin-6 OS=Homo sapiens OX=9606 GN=MYH6 PE=1 SV=5	3.99458	VLSKANSEVAQW[3.994582]R	W_Trp->Kynurenin
MYH7	Myosin-7	>sp|P13533|MYH6_HUMAN Myosin-6 OS=Homo sapiens OX=9606 GN=MYH6 PE=1 SV=5	3.99459	VLSKANSEVAQW[3.994591]R	W_Trp->Kynurenin
MYH7	Myosin-7	>sp|P13533|MYH6_HUMAN Myosin-6 OS=Homo sapiens OX=9606 GN=MYH6 PE=1 SV=5	3.99477	VLSKANSEVAQW[3.994774]R	W_Trp->Kynurenin
MYH7	Myosin-7	>sp|P13533|MYH6_HUMAN Myosin-6 OS=Homo sapiens OX=9606 GN=MYH6 PE=1 SV=5	3.99484	VLSKANSEVAQW[3.994838]R	W_Trp->Kynurenin
MYH7	Myosin-7	>sp|P13533|MYH6_HUMAN Myosin-6 OS=Homo sapiens OX=9606 GN=MYH6 PE=1 SV=5	3.99487	VLSKANSEVAQW[3.994869]R	W_Trp->Kynurenin
MYH7	Myosin-7	>sp|P13533|MYH6_HUMAN Myosin-6 OS=Homo sapiens OX=9606 GN=MYH6 PE=1 SV=5	3.99487	VLSKANSEVAQW[3.994869]R	W_Trp->Kynurenin
MYH7	Myosin-7	>sp|P13533|MYH6_HUMAN Myosin-6 OS=Homo sapiens OX=9606 GN=MYH6 PE=1 SV=5	3.99487	VLSKANSEVAQW[3.994869]R	W_Trp->Kynurenin
MYH7	Myosin-7	>sp|P13533|MYH6_HUMAN Myosin-6 OS=Homo sapiens OX=9606 GN=MYH6 PE=1 SV=5	3.99487	VLSKANSEVAQW[3.994869]R	W_Trp->Kynurenin
MYH7	Myosin-7	>sp|P13533|MYH6_HUMAN Myosin-6 OS=Homo sapiens OX=9606 GN=MYH6 PE=1 SV=5	3.99487	VLSKANSEVAQW[3.994869]R	W_Trp->Kynurenin
MYH7	Myosin-7	>sp|P13533|MYH6_HUMAN Myosin-6 OS=Homo sapiens OX=9606 GN=MYH6 PE=1 SV=5	3.99487	VLSKANSEVAQW[3.994869]R	W_Trp->Kynurenin
MYH7	Myosin-7	>sp|P13533|MYH6_HUMAN Myosin-6 OS=Homo sapiens OX=9606 GN=MYH6 PE=1 SV=5	3.99487	VLSKANSEVAQW[3.994869]R	W_Trp->Kynurenin
MYH7	Myosin-7	>sp|P13533|MYH6_HUMAN Myosin-6 OS=Homo sapiens OX=9606 GN=MYH6 PE=1 SV=5	3.99487	VLSKANSEVAQW[3.994869]R	W_Trp->Kynurenin
MYH7	Myosin-7	>sp|P13533|MYH6_HUMAN Myosin-6 OS=Homo sapiens OX=9606 GN=MYH6 PE=1 SV=5	3.99487	VLSKANSEVAQW[3.994869]R	W_Trp->Kynurenin
MYH7	Myosin-7	>sp|P13533|MYH6_HUMAN Myosin-6 OS=Homo sapiens OX=9606 GN=MYH6 PE=1 SV=5	3.99487	VLSKANSEVAQW[3.994869]R	W_Trp->Kynurenin
MYH7	Myosin-7	>sp|P13533|MYH6_HUMAN Myosin-6 OS=Homo sapiens OX=9606 GN=MYH6 PE=1 SV=5	3.99487	VLSKANSEVAQW[3.994869]R	W_Trp->Kynurenin
MYH7	Myosin-7	>sp|P13533|MYH6_HUMAN Myosin-6 OS=Homo sapiens OX=9606 GN=MYH6 PE=1 SV=5	3.99487	VLSKANSEVAQW[3.994869]R	W_Trp->Kynurenin
MYH7	Myosin-7	>sp|P13533|MYH6_HUMAN Myosin-6 OS=Homo sapiens OX=9606 GN=MYH6 PE=1 SV=5	3.99487	VLSKANSEVAQW[3.994869]R	W_Trp->Kynurenin
MYH7	Myosin-7	>sp|P13533|MYH6_HUMAN Myosin-6 OS=Homo sapiens OX=9606 GN=MYH6 PE=1 SV=5	3.99487	VLSKANSEVAQW[3.994869]R	W_Trp->Kynurenin
MYH7	Myosin-7	>sp|P13533|MYH6_HUMAN Myosin-6 OS=Homo sapiens OX=9606 GN=MYH6 PE=1 SV=5	3.99537	VLSKANSEVAQW[3.995372]R	W_Trp->Kynurenin
MYH7	Myosin-7	>sp|P13533|MYH6_HUMAN Myosin-6 OS=Homo sapiens OX=9606 GN=MYH6 PE=1 SV=5	3.99559	VLSKANSEVAQW[3.995588]R	W_Trp->Kynurenin
MYH7	Myosin-7	>sp|P13533|MYH6_HUMAN Myosin-6 OS=Homo sapiens OX=9606 GN=MYH6 PE=1 SV=5	3.9963	VLSKANSEVAQW[3.996297]R	W_Trp->Kynurenin
MYH7	Myosin-7	>sp|P13533|MYH6_HUMAN Myosin-6 OS=Homo sapiens OX=9606 GN=MYH6 PE=1 SV=5	3.9964	VLSKANSEVAQW[3.996402]R	W_Trp->Kynurenin
MYH7	Myosin-7	>sp|P16615|AT2A2_HUMAN Sarcoplasmic/endoplasmic reticulum calcium ATPase 2 OS=Homo sapiens OX=9606 GN=ATP2A2 PE=1 SV=1	3.99457	E[3.994574]WGSGSDTLR	W_Trp->Kynurenin
MYH7	Myosin-7	>sp|P16615|AT2A2_HUMAN Sarcoplasmic/endoplasmic reticulum calcium ATPase 2 OS=Homo sapiens OX=9606 GN=ATP2A2 PE=1 SV=1	3.99533	E[3.995328]WGSGSDTLR	W_Trp->Kynurenin
MYH7	Myosin-7	>sp|P16615|AT2A2_HUMAN Sarcoplasmic/endoplasmic reticulum calcium ATPase 2 OS=Homo sapiens OX=9606 GN=ATP2A2 PE=1 SV=1	3.99487	EW[3.994869]GSGSDTLR	W_Trp->Kynurenin
MYH7	Myosin-7	>sp|P16615|AT2A2_HUMAN Sarcoplasmic/endoplasmic reticulum calcium ATPase 2 OS=Homo sapiens OX=9606 GN=ATP2A2 PE=1 SV=1	3.99487	EW[3.994869]GSGSDTLR	W_Trp->Kynurenin
MYH7	Myosin-7	>sp|P16615|AT2A2_HUMAN Sarcoplasmic/endoplasmic reticulum calcium ATPase 2 OS=Homo sapiens OX=9606 GN=ATP2A2 PE=1 SV=1	3.99487	EW[3.994869]GSGSDTLR	W_Trp->Kynurenin
MYH7	Myosin-7	>sp|P16615|AT2A2_HUMAN Sarcoplasmic/endoplasmic reticulum calcium ATPase 2 OS=Homo sapiens OX=9606 GN=ATP2A2 PE=1 SV=1	3.99487	EW[3.994869]GSGSDTLR	W_Trp->Kynurenin
MYH7	Myosin-7	>sp|P16615|AT2A2_HUMAN Sarcoplasmic/endoplasmic reticulum calcium ATPase 2 OS=Homo sapiens OX=9606 GN=ATP2A2 PE=1 SV=1	3.99487	EW[3.994869]GSGSDTLR	W_Trp->Kynurenin
MYH7	Myosin-7	>sp|P16615|AT2A2_HUMAN Sarcoplasmic/endoplasmic reticulum calcium ATPase 2 OS=Homo sapiens OX=9606 GN=ATP2A2 PE=1 SV=1	3.99524	EW[3.995243]GSGSDTLR	W_Trp->Kynurenin
MYH7	Myosin-7	>sp|P16615|AT2A2_HUMAN Sarcoplasmic/endoplasmic reticulum calcium ATPase 2 OS=Homo sapiens OX=9606 GN=ATP2A2 PE=1 SV=1	3.99525	EW[3.995248]GSGSDTLR	W_Trp->Kynurenin
MYH7	Myosin-7	>sp|P19429|TNNI3_HUMAN Troponin I, cardiac muscle OS=Homo sapiens OX=9606 GN=TNNI3 PE=1 SV=3	3.99487	ENREVGDW[3.994869]R	W_Trp->Kynurenin
MYH7	Myosin-7	>sp|P45379|TNNT2_HUMAN Troponin T, cardiac muscle OS=Homo sapiens OX=9606 GN=TNNT2 PE=1 SV=3	3.99344	AKELW[3.993441]QSIYNLEAEK	W_Trp->Kynurenin
MYH7	Myosin-7	>sp|P45379|TNNT2_HUMAN Troponin T, cardiac muscle OS=Homo sapiens OX=9606 GN=TNNT2 PE=1 SV=3	3.99345	AKELW[3.993445]QSIYNLEAEK	W_Trp->Kynurenin
MYH7	Myosin-7	>sp|P45379|TNNT2_HUMAN Troponin T, cardiac muscle OS=Homo sapiens OX=9606 GN=TNNT2 PE=1 SV=3	3.9937	AKELW[3.993698]QSIYNLEAEK	W_Trp->Kynurenin
MYH7	Myosin-7	>sp|P45379|TNNT2_HUMAN Troponin T, cardiac muscle OS=Homo sapiens OX=9606 GN=TNNT2 PE=1 SV=3	3.99487	AKELW[3.994869]QSIYNLEAEK	W_Trp->Kynurenin
MYH7	Myosin-7	>sp|P45379|TNNT2_HUMAN Troponin T, cardiac muscle OS=Homo sapiens OX=9606 GN=TNNT2 PE=1 SV=3	3.99487	AKELW[3.994869]QSIYNLEAEK	W_Trp->Kynurenin
MYH7	Myosin-7	>sp|P45379|TNNT2_HUMAN Troponin T, cardiac muscle OS=Homo sapiens OX=9606 GN=TNNT2 PE=1 SV=3	3.99487	AKELW[3.994869]QSIYNLEAEK	W_Trp->Kynurenin
MYH7	Myosin-7	>sp|P45379|TNNT2_HUMAN Troponin T, cardiac muscle OS=Homo sapiens OX=9606 GN=TNNT2 PE=1 SV=3	3.99487	AKELW[3.994869]QSIYNLEAEK	W_Trp->Kynurenin
MYH7	Myosin-7	>sp|P45379|TNNT2_HUMAN Troponin T, cardiac muscle OS=Homo sapiens OX=9606 GN=TNNT2 PE=1 SV=3	3.99487	AKELW[3.994869]QSIYNLEAEK	W_Trp->Kynurenin
MYH7	Myosin-7	>sp|P45379|TNNT2_HUMAN Troponin T, cardiac muscle OS=Homo sapiens OX=9606 GN=TNNT2 PE=1 SV=3	3.99487	AKELW[3.994869]QSIYNLEAEK	W_Trp->Kynurenin
MYH7	Myosin-7	>sp|P45379|TNNT2_HUMAN Troponin T, cardiac muscle OS=Homo sapiens OX=9606 GN=TNNT2 PE=1 SV=3	3.99487	AKELW[3.994869]QSIYNLEAEK	W_Trp->Kynurenin
MYH7	Myosin-7	>sp|P45379|TNNT2_HUMAN Troponin T, cardiac muscle OS=Homo sapiens OX=9606 GN=TNNT2 PE=1 SV=3	3.99487	AKELW[3.994869]QSIYNLEAEK	W_Trp->Kynurenin
MYH7	Myosin-7	>sp|P45379|TNNT2_HUMAN Troponin T, cardiac muscle OS=Homo sapiens OX=9606 GN=TNNT2 PE=1 SV=3	3.99487	AKELW[3.994869]QSIYNLEAEK	W_Trp->Kynurenin
MYH7	Myosin-7	>sp|P45379|TNNT2_HUMAN Troponin T, cardiac muscle OS=Homo sapiens OX=9606 GN=TNNT2 PE=1 SV=3	3.99487	AKELW[3.994869]QSIYNLEAEK	W_Trp->Kynurenin
MYH7	Myosin-7	>sp|P45379|TNNT2_HUMAN Troponin T, cardiac muscle OS=Homo sapiens OX=9606 GN=TNNT2 PE=1 SV=3	3.99504	AKELW[3.995040]QSIYNLEAEK	W_Trp->Kynurenin
MYH7	Myosin-7	>sp|P45379|TNNT2_HUMAN Troponin T, cardiac muscle OS=Homo sapiens OX=9606 GN=TNNT2 PE=1 SV=3	3.99513	AKELW[3.995128]QSIYNLEAEK	W_Trp->Kynurenin
MYH7	Myosin-7	>sp|P45379|TNNT2_HUMAN Troponin T, cardiac muscle OS=Homo sapiens OX=9606 GN=TNNT2 PE=1 SV=3	3.99515	AKELW[3.995151]QSIYNLEAEK	W_Trp->Kynurenin
MYH7	Myosin-7	>sp|P45379|TNNT2_HUMAN Troponin T, cardiac muscle OS=Homo sapiens OX=9606 GN=TNNT2 PE=1 SV=3	3.99548	AKELW[3.995481]QSIYNLEAEK	W_Trp->Kynurenin
MYH7	Myosin-7	>sp|P45379|TNNT2_HUMAN Troponin T, cardiac muscle OS=Homo sapiens OX=9606 GN=TNNT2 PE=1 SV=3	3.99352	ELW[3.993521]QSIYNLEAEKFDLQEK	W_Trp->Kynurenin
MYH7	Myosin-7	>sp|P45379|TNNT2_HUMAN Troponin T, cardiac muscle OS=Homo sapiens OX=9606 GN=TNNT2 PE=1 SV=3	3.99367	ELW[3.993666]QSIYNLEAEKFDLQEK	W_Trp->Kynurenin
MYH7	Myosin-7	>sp|P45379|TNNT2_HUMAN Troponin T, cardiac muscle OS=Homo sapiens OX=9606 GN=TNNT2 PE=1 SV=3	3.99487	ELW[3.994869]QSIYNLEAEK	W_Trp->Kynurenin
MYH7	Myosin-7	>sp|P45379|TNNT2_HUMAN Troponin T, cardiac muscle OS=Homo sapiens OX=9606 GN=TNNT2 PE=1 SV=3	3.99487	ELW[3.994869]QSIYNLEAEKFDLQEK	W_Trp->Kynurenin
MYH7	Myosin-7	>sp|P45379|TNNT2_HUMAN Troponin T, cardiac muscle OS=Homo sapiens OX=9606 GN=TNNT2 PE=1 SV=3	3.99487	ELW[3.994869]QSIYNLEAEKFDLQEK	W_Trp->Kynurenin
MYH7	Myosin-7	>sp|P45379|TNNT2_HUMAN Troponin T, cardiac muscle OS=Homo sapiens OX=9606 GN=TNNT2 PE=1 SV=3	3.99487	ELW[3.994869]QSIYNLEAEKFDLQEK	W_Trp->Kynurenin
MYH7	Myosin-7	>sp|P45379|TNNT2_HUMAN Troponin T, cardiac muscle OS=Homo sapiens OX=9606 GN=TNNT2 PE=1 SV=3	3.99487	ELW[3.994869]QSIYNLEAEKFDLQEK	W_Trp->Kynurenin
MYH7	Myosin-7	>sp|P45379|TNNT2_HUMAN Troponin T, cardiac muscle OS=Homo sapiens OX=9606 GN=TNNT2 PE=1 SV=3	3.99487	ELW[3.994869]QSIYNLEAEKFDLQEK	W_Trp->Kynurenin
MYH7	Myosin-7	>sp|P45379|TNNT2_HUMAN Troponin T, cardiac muscle OS=Homo sapiens OX=9606 GN=TNNT2 PE=1 SV=3	3.99501	ELW[3.995014]QSIYNLEAEKFDLQEK	W_Trp->Kynurenin
MYH7	Myosin-7	>sp|P45379|TNNT2_HUMAN Troponin T, cardiac muscle OS=Homo sapiens OX=9606 GN=TNNT2 PE=1 SV=3	3.99536	ELW[3.995355]QSIYNLEAEKFDLQEK	W_Trp->Kynurenin
MYH7	Myosin-7	>sp|P45379|TNNT2_HUMAN Troponin T, cardiac muscle OS=Homo sapiens OX=9606 GN=TNNT2 PE=1 SV=3	3.99487	ELWQ[3.994869]SIYNLEAEKFDLQEK	W_Trp->Kynurenin
MYH7	Myosin-7	>sp|Q14896|MYPC3_HUMAN Myosin-binding protein C, cardiac-type OS=Homo sapiens OX=9606 GN=MYBPC3 PE=1 SV=4	3.99432	AITQGNKAPARPAPDAPEDTGDSDEW[3.994315]VFDK	W_Trp->Kynurenin
MYH7	Myosin-7	>sp|Q14896|MYPC3_HUMAN Myosin-binding protein C, cardiac-type OS=Homo sapiens OX=9606 GN=MYBPC3 PE=1 SV=4	3.99487	AITQGNKAPARPAPDAPEDTGDSDEW[3.994869]VFDK	W_Trp->Kynurenin
MYH7	Myosin-7	>sp|Q14896|MYPC3_HUMAN Myosin-binding protein C, cardiac-type OS=Homo sapiens OX=9606 GN=MYBPC3 PE=1 SV=4	3.99487	AITQGNKAPARPAPDAPEDTGDSDEW[3.994869]VFDK	W_Trp->Kynurenin
MYH7	Myosin-7	>sp|Q14896|MYPC3_HUMAN Myosin-binding protein C, cardiac-type OS=Homo sapiens OX=9606 GN=MYBPC3 PE=1 SV=4	3.99487	AITQGNKAPARPAPDAPEDTGDSDEW[3.994869]VFDK	W_Trp->Kynurenin
MYH7	Myosin-7	>sp|Q14896|MYPC3_HUMAN Myosin-binding protein C, cardiac-type OS=Homo sapiens OX=9606 GN=MYBPC3 PE=1 SV=4	3.99487	AITQGNKAPARPAPDAPEDTGDSDEW[3.994869]VFDK	W_Trp->Kynurenin
MYH7	Myosin-7	>sp|Q14896|MYPC3_HUMAN Myosin-binding protein C, cardiac-type OS=Homo sapiens OX=9606 GN=MYBPC3 PE=1 SV=4	3.99496	AITQGNKAPARPAPDAPEDTGDSDEW[3.994959]VFDK	W_Trp->Kynurenin
MYH7	Myosin-7	>sp|Q14896|MYPC3_HUMAN Myosin-binding protein C, cardiac-type OS=Homo sapiens OX=9606 GN=MYBPC3 PE=1 SV=4	3.99487	APARPAPDAPEDTGDSDEW[3.994869]VFDKK	W_Trp->Kynurenin
MYH7	Myosin-7	>sp|Q14896|MYPC3_HUMAN Myosin-binding protein C, cardiac-type OS=Homo sapiens OX=9606 GN=MYBPC3 PE=1 SV=4	3.99487	APARPAPDAPEDTGDSDEW[3.994869]VFDKK	W_Trp->Kynurenin
MYH7	Myosin-7	>sp|Q14896|MYPC3_HUMAN Myosin-binding protein C, cardiac-type OS=Homo sapiens OX=9606 GN=MYBPC3 PE=1 SV=4	3.99487	APARPAPDAPEDTGDSDEW[3.994869]VFDKK	W_Trp->Kynurenin
MYH7	Myosin-7	>sp|Q14896|MYPC3_HUMAN Myosin-binding protein C, cardiac-type OS=Homo sapiens OX=9606 GN=MYBPC3 PE=1 SV=4	3.99639	APARPAPDAPEDTGDSDEW[3.996393]VFDKK	W_Trp->Kynurenin
MYH7	Myosin-7	>sp|Q14896|MYPC3_HUMAN Myosin-binding protein C, cardiac-type OS=Homo sapiens OX=9606 GN=MYBPC3 PE=1 SV=4	3.99351	DSKLEAPAEEDVW[3.993510]EILR	W_Trp->Kynurenin
MYH7	Myosin-7	>sp|Q14896|MYPC3_HUMAN Myosin-binding protein C, cardiac-type OS=Homo sapiens OX=9606 GN=MYBPC3 PE=1 SV=4	3.99462	DSKLEAPAEEDVW[3.994621]EILR	W_Trp->Kynurenin
MYH7	Myosin-7	>sp|Q14896|MYPC3_HUMAN Myosin-binding protein C, cardiac-type OS=Homo sapiens OX=9606 GN=MYBPC3 PE=1 SV=4	3.99487	DSKLEAPAEEDVW[3.994869]EILR	W_Trp->Kynurenin
MYH7	Myosin-7	>sp|Q14896|MYPC3_HUMAN Myosin-binding protein C, cardiac-type OS=Homo sapiens OX=9606 GN=MYBPC3 PE=1 SV=4	3.99487	DSKLEAPAEEDVW[3.994869]EILR	W_Trp->Kynurenin
MYH7	Myosin-7	>sp|Q14896|MYPC3_HUMAN Myosin-binding protein C, cardiac-type OS=Homo sapiens OX=9606 GN=MYBPC3 PE=1 SV=4	3.99487	DSKLEAPAEEDVW[3.994869]EILR	W_Trp->Kynurenin
MYH7	Myosin-7	>sp|Q14896|MYPC3_HUMAN Myosin-binding protein C, cardiac-type OS=Homo sapiens OX=9606 GN=MYBPC3 PE=1 SV=4	3.99487	DSKLEAPAEEDVW[3.994869]EILR	W_Trp->Kynurenin
MYH7	Myosin-7	>sp|Q14896|MYPC3_HUMAN Myosin-binding protein C, cardiac-type OS=Homo sapiens OX=9606 GN=MYBPC3 PE=1 SV=4	3.99487	DSKLEAPAEEDVW[3.994869]EILR	W_Trp->Kynurenin
MYH7	Myosin-7	>sp|Q14896|MYPC3_HUMAN Myosin-binding protein C, cardiac-type OS=Homo sapiens OX=9606 GN=MYBPC3 PE=1 SV=4	3.99487	DSKLEAPAEEDVW[3.994869]EILR	W_Trp->Kynurenin
MYH7	Myosin-7	>sp|Q14896|MYPC3_HUMAN Myosin-binding protein C, cardiac-type OS=Homo sapiens OX=9606 GN=MYBPC3 PE=1 SV=4	3.99487	DSKLEAPAEEDVW[3.994869]EILR	W_Trp->Kynurenin
MYH7	Myosin-7	>sp|Q14896|MYPC3_HUMAN Myosin-binding protein C, cardiac-type OS=Homo sapiens OX=9606 GN=MYBPC3 PE=1 SV=4	3.99487	DSKLEAPAEEDVW[3.994869]EILR	W_Trp->Kynurenin
MYH7	Myosin-7	>sp|Q14896|MYPC3_HUMAN Myosin-binding protein C, cardiac-type OS=Homo sapiens OX=9606 GN=MYBPC3 PE=1 SV=4	3.99487	DSKLEAPAEEDVW[3.994869]EILR	W_Trp->Kynurenin
MYH7	Myosin-7	>sp|Q14896|MYPC3_HUMAN Myosin-binding protein C, cardiac-type OS=Homo sapiens OX=9606 GN=MYBPC3 PE=1 SV=4	3.99487	DSKLEAPAEEDVW[3.994869]EILR	W_Trp->Kynurenin
MYH7	Myosin-7	>sp|Q14896|MYPC3_HUMAN Myosin-binding protein C, cardiac-type OS=Homo sapiens OX=9606 GN=MYBPC3 PE=1 SV=4	3.99487	DSKLEAPAEEDVW[3.994869]EILR	W_Trp->Kynurenin
MYH7	Myosin-7	>sp|Q14896|MYPC3_HUMAN Myosin-binding protein C, cardiac-type OS=Homo sapiens OX=9606 GN=MYBPC3 PE=1 SV=4	3.99487	DSKLEAPAEEDVW[3.994869]EILR	W_Trp->Kynurenin
MYH7	Myosin-7	>sp|Q14896|MYPC3_HUMAN Myosin-binding protein C, cardiac-type OS=Homo sapiens OX=9606 GN=MYBPC3 PE=1 SV=4	3.99487	DSKLEAPAEEDVW[3.994869]EILR	W_Trp->Kynurenin
MYH7	Myosin-7	>sp|Q14896|MYPC3_HUMAN Myosin-binding protein C, cardiac-type OS=Homo sapiens OX=9606 GN=MYBPC3 PE=1 SV=4	3.99487	DSKLEAPAEEDVW[3.994869]EILR	W_Trp->Kynurenin
MYH7	Myosin-7	>sp|Q14896|MYPC3_HUMAN Myosin-binding protein C, cardiac-type OS=Homo sapiens OX=9606 GN=MYBPC3 PE=1 SV=4	3.99487	DSKLEAPAEEDVW[3.994869]EILR	W_Trp->Kynurenin
MYH7	Myosin-7	>sp|Q14896|MYPC3_HUMAN Myosin-binding protein C, cardiac-type OS=Homo sapiens OX=9606 GN=MYBPC3 PE=1 SV=4	3.99591	DSKLEAPAEEDVW[3.995913]EILR	W_Trp->Kynurenin
MYH7	Myosin-7	>sp|Q14896|MYPC3_HUMAN Myosin-binding protein C, cardiac-type OS=Homo sapiens OX=9606 GN=MYBPC3 PE=1 SV=4	3.9962	DSKLEAPAEEDVW[3.996204]EILR	W_Trp->Kynurenin
MYH7	Myosin-7	>sp|Q14896|MYPC3_HUMAN Myosin-binding protein C, cardiac-type OS=Homo sapiens OX=9606 GN=MYBPC3 PE=1 SV=4	3.9964	DSKLEAPAEEDVW[3.996404]EILR	W_Trp->Kynurenin
MYH7	Myosin-7	>sp|Q14896|MYPC3_HUMAN Myosin-binding protein C, cardiac-type OS=Homo sapiens OX=9606 GN=MYBPC3 PE=1 SV=4	3.99361	GKW[3.993614]VDLSSK	W_Trp->Kynurenin
MYH7	Myosin-7	>sp|Q14896|MYPC3_HUMAN Myosin-binding protein C, cardiac-type OS=Homo sapiens OX=9606 GN=MYBPC3 PE=1 SV=4	3.9946	GKW[3.994596]VDLSSK	W_Trp->Kynurenin
MYH7	Myosin-7	>sp|Q14896|MYPC3_HUMAN Myosin-binding protein C, cardiac-type OS=Homo sapiens OX=9606 GN=MYBPC3 PE=1 SV=4	3.99465	GKW[3.994647]VDLSSK	W_Trp->Kynurenin
MYH7	Myosin-7	>sp|Q14896|MYPC3_HUMAN Myosin-binding protein C, cardiac-type OS=Homo sapiens OX=9606 GN=MYBPC3 PE=1 SV=4	3.99487	GKW[3.994869]VDLSSK	W_Trp->Kynurenin
MYH7	Myosin-7	>sp|Q14896|MYPC3_HUMAN Myosin-binding protein C, cardiac-type OS=Homo sapiens OX=9606 GN=MYBPC3 PE=1 SV=4	3.99487	GKW[3.994869]VDLSSK	W_Trp->Kynurenin
MYH7	Myosin-7	>sp|Q14896|MYPC3_HUMAN Myosin-binding protein C, cardiac-type OS=Homo sapiens OX=9606 GN=MYBPC3 PE=1 SV=4	3.99487	GKW[3.994869]VDLSSK	W_Trp->Kynurenin
MYH7	Myosin-7	>sp|Q14896|MYPC3_HUMAN Myosin-binding protein C, cardiac-type OS=Homo sapiens OX=9606 GN=MYBPC3 PE=1 SV=4	3.99487	GKW[3.994869]VDLSSK	W_Trp->Kynurenin
MYH7	Myosin-7	>sp|Q14896|MYPC3_HUMAN Myosin-binding protein C, cardiac-type OS=Homo sapiens OX=9606 GN=MYBPC3 PE=1 SV=4	3.99487	GKW[3.994869]VDLSSK	W_Trp->Kynurenin
MYH7	Myosin-7	>sp|Q14896|MYPC3_HUMAN Myosin-binding protein C, cardiac-type OS=Homo sapiens OX=9606 GN=MYBPC3 PE=1 SV=4	3.99487	GKW[3.994869]VDLSSK	W_Trp->Kynurenin
MYH7	Myosin-7	>sp|Q14896|MYPC3_HUMAN Myosin-binding protein C, cardiac-type OS=Homo sapiens OX=9606 GN=MYBPC3 PE=1 SV=4	3.99487	GKW[3.994869]VDLSSK	W_Trp->Kynurenin
MYH7	Myosin-7	>sp|Q14896|MYPC3_HUMAN Myosin-binding protein C, cardiac-type OS=Homo sapiens OX=9606 GN=MYBPC3 PE=1 SV=4	3.99535	GKW[3.995351]VDLSSK	W_Trp->Kynurenin
MYH7	Myosin-7	>sp|Q14896|MYPC3_HUMAN Myosin-binding protein C, cardiac-type OS=Homo sapiens OX=9606 GN=MYBPC3 PE=1 SV=4	3.99542	GKW[3.995420]VDLSSK	W_Trp->Kynurenin
MYH7	Myosin-7	>sp|Q14896|MYPC3_HUMAN Myosin-binding protein C, cardiac-type OS=Homo sapiens OX=9606 GN=MYBPC3 PE=1 SV=4	3.99545	GKW[3.995451]VDLSSK	W_Trp->Kynurenin
MYH7	Myosin-7	>sp|Q14896|MYPC3_HUMAN Myosin-binding protein C, cardiac-type OS=Homo sapiens OX=9606 GN=MYBPC3 PE=1 SV=4	3.99557	GKW[3.995567]VDLSSK	W_Trp->Kynurenin
MYH7	Myosin-7	>sp|Q14896|MYPC3_HUMAN Myosin-binding protein C, cardiac-type OS=Homo sapiens OX=9606 GN=MYBPC3 PE=1 SV=4	3.99487	ISNVGEDSCTVQW[3.994869]EPPAYDGGQPILGYILER	W_Trp->Kynurenin
MYH7	Myosin-7	>sp|Q14896|MYPC3_HUMAN Myosin-binding protein C, cardiac-type OS=Homo sapiens OX=9606 GN=MYBPC3 PE=1 SV=4	3.99487	ISNVGEDSCTVQW[3.994869]EPPAYDGGQPILGYILER	W_Trp->Kynurenin
MYH7	Myosin-7	>sp|Q14896|MYPC3_HUMAN Myosin-binding protein C, cardiac-type OS=Homo sapiens OX=9606 GN=MYBPC3 PE=1 SV=4	3.99487	ISNVGEDSCTVQW[3.994869]EPPAYDGGQPILGYILER	W_Trp->Kynurenin
MYH7	Myosin-7	>sp|Q14896|MYPC3_HUMAN Myosin-binding protein C, cardiac-type OS=Homo sapiens OX=9606 GN=MYBPC3 PE=1 SV=4	3.99487	ISNVGEDSCTVQW[3.994869]EPPAYDGGQPILGYILER	W_Trp->Kynurenin
MYH7	Myosin-7	>sp|Q14896|MYPC3_HUMAN Myosin-binding protein C, cardiac-type OS=Homo sapiens OX=9606 GN=MYBPC3 PE=1 SV=4	3.99487	ISNVGEDSCTVQW[3.994869]EPPAYDGGQPILGYILER	W_Trp->Kynurenin
MYH7	Myosin-7	>sp|Q14896|MYPC3_HUMAN Myosin-binding protein C, cardiac-type OS=Homo sapiens OX=9606 GN=MYBPC3 PE=1 SV=4	3.99487	ISNVGEDSCTVQW[3.994869]EPPAYDGGQPILGYILER	W_Trp->Kynurenin
MYH7	Myosin-7	>sp|Q14896|MYPC3_HUMAN Myosin-binding protein C, cardiac-type OS=Homo sapiens OX=9606 GN=MYBPC3 PE=1 SV=4	3.99487	ISNVGEDSCTVQW[3.994869]EPPAYDGGQPILGYILER	W_Trp->Kynurenin
MYH7	Myosin-7	>sp|Q14896|MYPC3_HUMAN Myosin-binding protein C, cardiac-type OS=Homo sapiens OX=9606 GN=MYBPC3 PE=1 SV=4	3.99487	ISNVGEDSCTVQW[3.994869]EPPAYDGGQPILGYILER	W_Trp->Kynurenin
MYH7	Myosin-7	>sp|Q14896|MYPC3_HUMAN Myosin-binding protein C, cardiac-type OS=Homo sapiens OX=9606 GN=MYBPC3 PE=1 SV=4	3.99593	ISNVGEDSCTVQW[3.995927]EPPAYDGGQPILGYILER	W_Trp->Kynurenin
MYH7	Myosin-7	>sp|Q14896|MYPC3_HUMAN Myosin-binding protein C, cardiac-type OS=Homo sapiens OX=9606 GN=MYBPC3 PE=1 SV=4	3.99597	ISNVGEDSCTVQW[3.995967]EPPAYDGGQPILGYILER	W_Trp->Kynurenin
MYH7	Myosin-7	>sp|Q14896|MYPC3_HUMAN Myosin-binding protein C, cardiac-type OS=Homo sapiens OX=9606 GN=MYBPC3 PE=1 SV=4	3.99584	ISNVGEDSCTVQWE[3.995839]PPAYDGGQPILGYILER	W_Trp->Kynurenin
MYH7	Myosin-7	>sp|Q14896|MYPC3_HUMAN Myosin-binding protein C, cardiac-type OS=Homo sapiens OX=9606 GN=MYBPC3 PE=1 SV=4	3.99368	KVGEPVNLLIPFQGKPRPQVTW[3.993680]TK	W_Trp->Kynurenin
MYH7	Myosin-7	>sp|Q14896|MYPC3_HUMAN Myosin-binding protein C, cardiac-type OS=Homo sapiens OX=9606 GN=MYBPC3 PE=1 SV=4	3.99433	KVGEPVNLLIPFQGKPRPQVTW[3.994332]TK	W_Trp->Kynurenin
MYH7	Myosin-7	>sp|Q14896|MYPC3_HUMAN Myosin-binding protein C, cardiac-type OS=Homo sapiens OX=9606 GN=MYBPC3 PE=1 SV=4	3.9944	KVGEPVNLLIPFQGKPRPQVTW[3.994400]TK	W_Trp->Kynurenin
MYH7	Myosin-7	>sp|Q14896|MYPC3_HUMAN Myosin-binding protein C, cardiac-type OS=Homo sapiens OX=9606 GN=MYBPC3 PE=1 SV=4	3.99487	KVGEPVNLLIPFQGKPRPQVTW[3.994869]TK	W_Trp->Kynurenin
MYH7	Myosin-7	>sp|Q14896|MYPC3_HUMAN Myosin-binding protein C, cardiac-type OS=Homo sapiens OX=9606 GN=MYBPC3 PE=1 SV=4	3.99487	KVGEPVNLLIPFQGKPRPQVTW[3.994869]TK	W_Trp->Kynurenin
MYH7	Myosin-7	>sp|Q14896|MYPC3_HUMAN Myosin-binding protein C, cardiac-type OS=Homo sapiens OX=9606 GN=MYBPC3 PE=1 SV=4	3.99487	KVGEPVNLLIPFQGKPRPQVTW[3.994869]TK	W_Trp->Kynurenin
MYH7	Myosin-7	>sp|Q14896|MYPC3_HUMAN Myosin-binding protein C, cardiac-type OS=Homo sapiens OX=9606 GN=MYBPC3 PE=1 SV=4	3.99487	KVGEPVNLLIPFQGKPRPQVTW[3.994869]TK	W_Trp->Kynurenin
MYH7	Myosin-7	>sp|Q14896|MYPC3_HUMAN Myosin-binding protein C, cardiac-type OS=Homo sapiens OX=9606 GN=MYBPC3 PE=1 SV=4	3.99487	KVGEPVNLLIPFQGKPRPQVTW[3.994869]TK	W_Trp->Kynurenin
MYH7	Myosin-7	>sp|Q14896|MYPC3_HUMAN Myosin-binding protein C, cardiac-type OS=Homo sapiens OX=9606 GN=MYBPC3 PE=1 SV=4	3.99487	KVGEPVNLLIPFQGKPRPQVTW[3.994869]TK	W_Trp->Kynurenin
MYH7	Myosin-7	>sp|Q14896|MYPC3_HUMAN Myosin-binding protein C, cardiac-type OS=Homo sapiens OX=9606 GN=MYBPC3 PE=1 SV=4	3.99487	KVGEPVNLLIPFQGKPRPQVTW[3.994869]TK	W_Trp->Kynurenin
MYH7	Myosin-7	>sp|Q14896|MYPC3_HUMAN Myosin-binding protein C, cardiac-type OS=Homo sapiens OX=9606 GN=MYBPC3 PE=1 SV=4	3.99487	KVGEPVNLLIPFQGKPRPQVTW[3.994869]TK	W_Trp->Kynurenin
MYH7	Myosin-7	>sp|Q14896|MYPC3_HUMAN Myosin-binding protein C, cardiac-type OS=Homo sapiens OX=9606 GN=MYBPC3 PE=1 SV=4	3.99487	KVGEPVNLLIPFQGKPRPQVTW[3.994869]TK	W_Trp->Kynurenin
MYH7	Myosin-7	>sp|Q14896|MYPC3_HUMAN Myosin-binding protein C, cardiac-type OS=Homo sapiens OX=9606 GN=MYBPC3 PE=1 SV=4	3.99487	KVGEPVNLLIPFQGKPRPQVTW[3.994869]TK	W_Trp->Kynurenin
MYH7	Myosin-7	>sp|Q14896|MYPC3_HUMAN Myosin-binding protein C, cardiac-type OS=Homo sapiens OX=9606 GN=MYBPC3 PE=1 SV=4	3.99487	KVGEPVNLLIPFQGKPRPQVTW[3.994869]TK	W_Trp->Kynurenin
MYH7	Myosin-7	>sp|Q14896|MYPC3_HUMAN Myosin-binding protein C, cardiac-type OS=Homo sapiens OX=9606 GN=MYBPC3 PE=1 SV=4	3.99487	KVGEPVNLLIPFQGKPRPQVTW[3.994869]TK	W_Trp->Kynurenin
MYH7	Myosin-7	>sp|Q14896|MYPC3_HUMAN Myosin-binding protein C, cardiac-type OS=Homo sapiens OX=9606 GN=MYBPC3 PE=1 SV=4	3.99489	KVGEPVNLLIPFQGKPRPQVTW[3.994885]TK	W_Trp->Kynurenin
MYH7	Myosin-7	>sp|Q14896|MYPC3_HUMAN Myosin-binding protein C, cardiac-type OS=Homo sapiens OX=9606 GN=MYBPC3 PE=1 SV=4	3.99402	LDVPISGDPAPTVIW[3.994024]QK	W_Trp->Kynurenin
MYH7	Myosin-7	>sp|Q14896|MYPC3_HUMAN Myosin-binding protein C, cardiac-type OS=Homo sapiens OX=9606 GN=MYBPC3 PE=1 SV=4	3.99487	LDVPISGDPAPTVIW[3.994869]QK	W_Trp->Kynurenin
MYH7	Myosin-7	>sp|Q14896|MYPC3_HUMAN Myosin-binding protein C, cardiac-type OS=Homo sapiens OX=9606 GN=MYBPC3 PE=1 SV=4	3.99487	LDVPISGDPAPTVIW[3.994869]QK	W_Trp->Kynurenin
MYH7	Myosin-7	>sp|Q14896|MYPC3_HUMAN Myosin-binding protein C, cardiac-type OS=Homo sapiens OX=9606 GN=MYBPC3 PE=1 SV=4	3.99487	LDVPISGDPAPTVIW[3.994869]QK	W_Trp->Kynurenin
MYH7	Myosin-7	>sp|Q14896|MYPC3_HUMAN Myosin-binding protein C, cardiac-type OS=Homo sapiens OX=9606 GN=MYBPC3 PE=1 SV=4	3.99487	LDVPISGDPAPTVIW[3.994869]QK	W_Trp->Kynurenin
MYH7	Myosin-7	>sp|Q14896|MYPC3_HUMAN Myosin-binding protein C, cardiac-type OS=Homo sapiens OX=9606 GN=MYBPC3 PE=1 SV=4	3.99487	LDVPISGDPAPTVIW[3.994869]QK	W_Trp->Kynurenin
MYH7	Myosin-7	>sp|Q14896|MYPC3_HUMAN Myosin-binding protein C, cardiac-type OS=Homo sapiens OX=9606 GN=MYBPC3 PE=1 SV=4	3.99487	LDVPISGDPAPTVIW[3.994869]QK	W_Trp->Kynurenin
MYH7	Myosin-7	>sp|Q14896|MYPC3_HUMAN Myosin-binding protein C, cardiac-type OS=Homo sapiens OX=9606 GN=MYBPC3 PE=1 SV=4	3.99487	LDVPISGDPAPTVIW[3.994869]QK	W_Trp->Kynurenin
MYH7	Myosin-7	>sp|Q14896|MYPC3_HUMAN Myosin-binding protein C, cardiac-type OS=Homo sapiens OX=9606 GN=MYBPC3 PE=1 SV=4	3.99487	LDVPISGDPAPTVIW[3.994869]QK	W_Trp->Kynurenin
MYH7	Myosin-7	>sp|Q14896|MYPC3_HUMAN Myosin-binding protein C, cardiac-type OS=Homo sapiens OX=9606 GN=MYBPC3 PE=1 SV=4	3.99487	LDVPISGDPAPTVIW[3.994869]QK	W_Trp->Kynurenin
MYH7	Myosin-7	>sp|Q14896|MYPC3_HUMAN Myosin-binding protein C, cardiac-type OS=Homo sapiens OX=9606 GN=MYBPC3 PE=1 SV=4	3.99487	LDVPISGDPAPTVIW[3.994869]QK	W_Trp->Kynurenin
MYH7	Myosin-7	>sp|Q14896|MYPC3_HUMAN Myosin-binding protein C, cardiac-type OS=Homo sapiens OX=9606 GN=MYBPC3 PE=1 SV=4	3.99496	LDVPISGDPAPTVIW[3.994959]QK	W_Trp->Kynurenin
MYH7	Myosin-7	>sp|Q14896|MYPC3_HUMAN Myosin-binding protein C, cardiac-type OS=Homo sapiens OX=9606 GN=MYBPC3 PE=1 SV=4	3.99503	LDVPISGDPAPTVIW[3.995032]QK	W_Trp->Kynurenin
MYH7	Myosin-7	>sp|Q14896|MYPC3_HUMAN Myosin-binding protein C, cardiac-type OS=Homo sapiens OX=9606 GN=MYBPC3 PE=1 SV=4	3.9952	LDVPISGDPAPTVIW[3.995204]QK	W_Trp->Kynurenin
MYH7	Myosin-7	>sp|Q14896|MYPC3_HUMAN Myosin-binding protein C, cardiac-type OS=Homo sapiens OX=9606 GN=MYBPC3 PE=1 SV=4	3.9956	LDVPISGDPAPTVIW[3.995604]QK	W_Trp->Kynurenin
MYH7	Myosin-7	>sp|Q14896|MYPC3_HUMAN Myosin-binding protein C, cardiac-type OS=Homo sapiens OX=9606 GN=MYBPC3 PE=1 SV=4	3.99487	LEAPAEEDVW[3.994869]EILR	W_Trp->Kynurenin
MYH7	Myosin-7	>sp|Q14896|MYPC3_HUMAN Myosin-binding protein C, cardiac-type OS=Homo sapiens OX=9606 GN=MYBPC3 PE=1 SV=4	3.99397	LTVELADHDAEVKW[3.993968]LK	W_Trp->Kynurenin
MYH7	Myosin-7	>sp|Q14896|MYPC3_HUMAN Myosin-binding protein C, cardiac-type OS=Homo sapiens OX=9606 GN=MYBPC3 PE=1 SV=4	3.99451	LTVELADHDAEVKW[3.994508]LK	W_Trp->Kynurenin
MYH7	Myosin-7	>sp|Q14896|MYPC3_HUMAN Myosin-binding protein C, cardiac-type OS=Homo sapiens OX=9606 GN=MYBPC3 PE=1 SV=4	3.99487	LTVELADHDAEVKW[3.994869]LK	W_Trp->Kynurenin
MYH7	Myosin-7	>sp|Q14896|MYPC3_HUMAN Myosin-binding protein C, cardiac-type OS=Homo sapiens OX=9606 GN=MYBPC3 PE=1 SV=4	3.99487	LTVELADHDAEVKW[3.994869]LK	W_Trp->Kynurenin
MYH7	Myosin-7	>sp|Q14896|MYPC3_HUMAN Myosin-binding protein C, cardiac-type OS=Homo sapiens OX=9606 GN=MYBPC3 PE=1 SV=4	3.99487	LTVELADHDAEVKW[3.994869]LK	W_Trp->Kynurenin
MYH7	Myosin-7	>sp|Q14896|MYPC3_HUMAN Myosin-binding protein C, cardiac-type OS=Homo sapiens OX=9606 GN=MYBPC3 PE=1 SV=4	3.99487	LTVELADHDAEVKW[3.994869]LK	W_Trp->Kynurenin
MYH7	Myosin-7	>sp|Q14896|MYPC3_HUMAN Myosin-binding protein C, cardiac-type OS=Homo sapiens OX=9606 GN=MYBPC3 PE=1 SV=4	3.99487	LTVELADHDAEVKW[3.994869]LK	W_Trp->Kynurenin
MYH7	Myosin-7	>sp|Q14896|MYPC3_HUMAN Myosin-binding protein C, cardiac-type OS=Homo sapiens OX=9606 GN=MYBPC3 PE=1 SV=4	3.99487	LTVELADHDAEVKW[3.994869]LK	W_Trp->Kynurenin
MYH7	Myosin-7	>sp|Q14896|MYPC3_HUMAN Myosin-binding protein C, cardiac-type OS=Homo sapiens OX=9606 GN=MYBPC3 PE=1 SV=4	3.99571	LTVELADHDAEVKW[3.995705]LK	W_Trp->Kynurenin
MYH7	Myosin-7	>sp|Q14896|MYPC3_HUMAN Myosin-binding protein C, cardiac-type OS=Homo sapiens OX=9606 GN=MYBPC3 PE=1 SV=4	3.99584	LTVELADHDAEVKW[3.995841]LK	W_Trp->Kynurenin
MYH7	Myosin-7	>sp|Q14896|MYPC3_HUMAN Myosin-binding protein C, cardiac-type OS=Homo sapiens OX=9606 GN=MYBPC3 PE=1 SV=4	3.9961	LTVELADHDAEVKW[3.996098]LK	W_Trp->Kynurenin
MYH7	Myosin-7	>sp|Q14896|MYPC3_HUMAN Myosin-binding protein C, cardiac-type OS=Homo sapiens OX=9606 GN=MYBPC3 PE=1 SV=4	3.9943	VGEPVNLLIPFQGKPRPQVTW[3.994304]TK	W_Trp->Kynurenin
MYH7	Myosin-7	>sp|Q14896|MYPC3_HUMAN Myosin-binding protein C, cardiac-type OS=Homo sapiens OX=9606 GN=MYBPC3 PE=1 SV=4	3.99487	VGEPVNLLIPFQGKPRPQVTW[3.994869]TK	W_Trp->Kynurenin
MYH7	Myosin-7	>sp|Q14896|MYPC3_HUMAN Myosin-binding protein C, cardiac-type OS=Homo sapiens OX=9606 GN=MYBPC3 PE=1 SV=4	3.99606	VGEPVNLLIPFQGKPRPQVTW[3.996056]TK	W_Trp->Kynurenin
MYH7	Myosin-7	>sp|Q14896|MYPC3_HUMAN Myosin-binding protein C, cardiac-type OS=Homo sapiens OX=9606 GN=MYBPC3 PE=1 SV=4	3.99641	VGEPVNLLIPFQGKPRPQVTW[3.996406]TK	W_Trp->Kynurenin
MYH7	Myosin-7	>sp|Q14896|MYPC3_HUMAN Myosin-binding protein C, cardiac-type OS=Homo sapiens OX=9606 GN=MYBPC3 PE=1 SV=4	3.99487	W[3.994869]LKDGVELTR	W_Trp->Kynurenin
MYH7	Myosin-7	>sp|Q14896|MYPC3_HUMAN Myosin-binding protein C, cardiac-type OS=Homo sapiens OX=9606 GN=MYBPC3 PE=1 SV=4	3.99487	W[3.994869]LKDGVELTR	W_Trp->Kynurenin
MYH7	Myosin-7	>sp|Q14896|MYPC3_HUMAN Myosin-binding protein C, cardiac-type OS=Homo sapiens OX=9606 GN=MYBPC3 PE=1 SV=4	3.99487	W[3.994869]LKDGVELTR	W_Trp->Kynurenin
MYH7	Myosin-7	>sp|Q14896|MYPC3_HUMAN Myosin-binding protein C, cardiac-type OS=Homo sapiens OX=9606 GN=MYBPC3 PE=1 SV=4	3.99487	W[3.994869]LKDGVELTR	W_Trp->Kynurenin
MYH7	Myosin-7	>sp|Q14896|MYPC3_HUMAN Myosin-binding protein C, cardiac-type OS=Homo sapiens OX=9606 GN=MYBPC3 PE=1 SV=4	3.99487	W[3.994869]LKDGVELTR	W_Trp->Kynurenin
MYH7	Myosin-7	>sp|Q14896|MYPC3_HUMAN Myosin-binding protein C, cardiac-type OS=Homo sapiens OX=9606 GN=MYBPC3 PE=1 SV=4	3.99504	W[3.995036]LKDGVELTR	W_Trp->Kynurenin
MYH7	Myosin-7	>sp|Q14896|MYPC3_HUMAN Myosin-binding protein C, cardiac-type OS=Homo sapiens OX=9606 GN=MYBPC3 PE=1 SV=4	3.99505	W[3.995052]LKDGVELTR	W_Trp->Kynurenin
MYH7	Myosin-7	>sp|Q14896|MYPC3_HUMAN Myosin-binding protein C, cardiac-type OS=Homo sapiens OX=9606 GN=MYBPC3 PE=1 SV=4	3.99518	W[3.995178]LKDGVELTR	W_Trp->Kynurenin
MYH7	Myosin-7	>sp|Q14896|MYPC3_HUMAN Myosin-binding protein C, cardiac-type OS=Homo sapiens OX=9606 GN=MYBPC3 PE=1 SV=4	3.99574	W[3.995741]LKDGVELTR	W_Trp->Kynurenin
MYH7	Myosin-7	>sp|Q8WZ42|TITIN_HUMAN Titin OS=Homo sapiens OX=9606 GN=TTN PE=1 SV=4	3.99487	AAW[3.994869]YTIDSR	W_Trp->Kynurenin
MYH7	Myosin-7	>sp|Q8WZ42|TITIN_HUMAN Titin OS=Homo sapiens OX=9606 GN=TTN PE=1 SV=4	3.99487	AAW[3.994869]YTIDSR	W_Trp->Kynurenin
MYH7	Myosin-7	>sp|Q8WZ42|TITIN_HUMAN Titin OS=Homo sapiens OX=9606 GN=TTN PE=1 SV=4	3.99389	AEAEW[3.993890]FKENEPLSTK	W_Trp->Kynurenin
MYH7	Myosin-7	>sp|Q8WZ42|TITIN_HUMAN Titin OS=Homo sapiens OX=9606 GN=TTN PE=1 SV=4	3.99487	ATGEPRPTAIW[3.994869]TK	W_Trp->Kynurenin
MYH7	Myosin-7	>sp|Q8WZ42|TITIN_HUMAN Titin OS=Homo sapiens OX=9606 GN=TTN PE=1 SV=4	3.99487	DSAFLVW[3.994869]EPPIIDGGAK	W_Trp->Kynurenin
MYH7	Myosin-7	>sp|Q8WZ42|TITIN_HUMAN Titin OS=Homo sapiens OX=9606 GN=TTN PE=1 SV=4	3.99487	ETSRPNW[3.994869]AQVSATVPITSCSVEK	W_Trp->Kynurenin
MYH7	Myosin-7	>sp|Q8WZ42|TITIN_HUMAN Titin OS=Homo sapiens OX=9606 GN=TTN PE=1 SV=4	3.99593	ETSRPNW[3.995930]AQVSATVPITSCSVEK	W_Trp->Kynurenin
MYH7	Myosin-7	>sp|Q8WZ42|TITIN_HUMAN Titin OS=Homo sapiens OX=9606 GN=TTN PE=1 SV=4	3.99487	FETEISEDDIHANW[3.994869]K	W_Trp->Kynurenin
MYH7	Myosin-7	>sp|Q8WZ42|TITIN_HUMAN Titin OS=Homo sapiens OX=9606 GN=TTN PE=1 SV=4	3.99487	FETEISEDDIHANW[3.994869]K	W_Trp->Kynurenin
MYH7	Myosin-7	>sp|Q8WZ42|TITIN_HUMAN Titin OS=Homo sapiens OX=9606 GN=TTN PE=1 SV=4	3.99487	FETEISEDDIHANW[3.994869]K	W_Trp->Kynurenin
MYH7	Myosin-7	>sp|Q8WZ42|TITIN_HUMAN Titin OS=Homo sapiens OX=9606 GN=TTN PE=1 SV=4	3.99487	GKGEQTW[3.994869]SHAGISK	W_Trp->Kynurenin
MYH7	Myosin-7	>sp|Q8WZ42|TITIN_HUMAN Titin OS=Homo sapiens OX=9606 GN=TTN PE=1 SV=4	3.99373	GKPFPEVAW[3.993730]TK	W_Trp->Kynurenin
MYH7	Myosin-7	>sp|Q8WZ42|TITIN_HUMAN Titin OS=Homo sapiens OX=9606 GN=TTN PE=1 SV=4	3.99487	GKPFPEVAW[3.994869]TK	W_Trp->Kynurenin
MYH7	Myosin-7	>sp|Q8WZ42|TITIN_HUMAN Titin OS=Homo sapiens OX=9606 GN=TTN PE=1 SV=4	3.99619	GKPFPEVAW[3.996189]TK	W_Trp->Kynurenin
MYH7	Myosin-7	>sp|Q8WZ42|TITIN_HUMAN Titin OS=Homo sapiens OX=9606 GN=TTN PE=1 SV=4	3.99487	GKPIPDVVW[3.994869]SK	W_Trp->Kynurenin
MYH7	Myosin-7	>sp|Q8WZ42|TITIN_HUMAN Titin OS=Homo sapiens OX=9606 GN=TTN PE=1 SV=4	3.99487	GRPVPNVLW[3.994869]SKPDTDLR	W_Trp->Kynurenin
MYH7	Myosin-7	>sp|Q8WZ42|TITIN_HUMAN Titin OS=Homo sapiens OX=9606 GN=TTN PE=1 SV=4	3.99487	IADASPDEGW[3.994869]KR	W_Trp->Kynurenin
MYH7	Myosin-7	>sp|Q8WZ42|TITIN_HUMAN Titin OS=Homo sapiens OX=9606 GN=TTN PE=1 SV=4	3.99487	IKGVPFPTLTW[3.994869]FK	W_Trp->Kynurenin
MYH7	Myosin-7	>sp|Q8WZ42|TITIN_HUMAN Titin OS=Homo sapiens OX=9606 GN=TTN PE=1 SV=4	3.99394	ITW[3.993938]SKPNVNLRDR	W_Trp->Kynurenin
MYH7	Myosin-7	>sp|Q8WZ42|TITIN_HUMAN Titin OS=Homo sapiens OX=9606 GN=TTN PE=1 SV=4	3.99487	KAW[3.994869]VSVTNNCNR	W_Trp->Kynurenin
MYH7	Myosin-7	>sp|Q8WZ42|TITIN_HUMAN Titin OS=Homo sapiens OX=9606 GN=TTN PE=1 SV=4	3.99487	KDTW[3.994869]GVVSSGSSK	W_Trp->Kynurenin
MYH7	Myosin-7	>sp|Q8WZ42|TITIN_HUMAN Titin OS=Homo sapiens OX=9606 GN=TTN PE=1 SV=4	3.99391	LAW[3.993913]ALIEDK	W_Trp->Kynurenin
MYH7	Myosin-7	>sp|Q8WZ42|TITIN_HUMAN Titin OS=Homo sapiens OX=9606 GN=TTN PE=1 SV=4	3.99393	LAW[3.993933]TNVASEVQVTK	W_Trp->Kynurenin
MYH7	Myosin-7	>sp|Q8WZ42|TITIN_HUMAN Titin OS=Homo sapiens OX=9606 GN=TTN PE=1 SV=4	3.99467	LAW[3.994671]ALIEDK	W_Trp->Kynurenin
MYH7	Myosin-7	>sp|Q8WZ42|TITIN_HUMAN Titin OS=Homo sapiens OX=9606 GN=TTN PE=1 SV=4	3.99487	LAW[3.994869]ALIEDK	W_Trp->Kynurenin
MYH7	Myosin-7	>sp|Q8WZ42|TITIN_HUMAN Titin OS=Homo sapiens OX=9606 GN=TTN PE=1 SV=4	3.99487	LAW[3.994869]TNVASEVQVTK	W_Trp->Kynurenin
MYH7	Myosin-7	>sp|Q8WZ42|TITIN_HUMAN Titin OS=Homo sapiens OX=9606 GN=TTN PE=1 SV=4	3.99521	LAW[3.995214]ALIEDK	W_Trp->Kynurenin
MYH7	Myosin-7	>sp|Q8WZ42|TITIN_HUMAN Titin OS=Homo sapiens OX=9606 GN=TTN PE=1 SV=4	3.99415	LDPDTDKW[3.994151]VR	W_Trp->Kynurenin
MYH7	Myosin-7	>sp|Q8WZ42|TITIN_HUMAN Titin OS=Homo sapiens OX=9606 GN=TTN PE=1 SV=4	3.99458	LDPDTDKW[3.994577]VR	W_Trp->Kynurenin
MYH7	Myosin-7	>sp|Q8WZ42|TITIN_HUMAN Titin OS=Homo sapiens OX=9606 GN=TTN PE=1 SV=4	3.99487	LTVIEPAW[3.994869]ER	W_Trp->Kynurenin
MYH7	Myosin-7	>sp|Q8WZ42|TITIN_HUMAN Titin OS=Homo sapiens OX=9606 GN=TTN PE=1 SV=4	3.99487	LTVIEPAW[3.994869]ER	W_Trp->Kynurenin
MYH7	Myosin-7	>sp|Q8WZ42|TITIN_HUMAN Titin OS=Homo sapiens OX=9606 GN=TTN PE=1 SV=4	3.99487	NSVSLSW[3.994869]TKPEHDGGSK	W_Trp->Kynurenin
MYH7	Myosin-7	>sp|Q8WZ42|TITIN_HUMAN Titin OS=Homo sapiens OX=9606 GN=TTN PE=1 SV=4	3.99415	RADSDNW[3.994154]VR	W_Trp->Kynurenin
MYH7	Myosin-7	>sp|Q8WZ42|TITIN_HUMAN Titin OS=Homo sapiens OX=9606 GN=TTN PE=1 SV=4	3.99567	RADSDNW[3.995667]VR	W_Trp->Kynurenin
MYH7	Myosin-7	>sp|Q8WZ42|TITIN_HUMAN Titin OS=Homo sapiens OX=9606 GN=TTN PE=1 SV=4	3.99487	RATDSEVW[3.994869]HK	W_Trp->Kynurenin
MYH7	Myosin-7	>sp|Q8WZ42|TITIN_HUMAN Titin OS=Homo sapiens OX=9606 GN=TTN PE=1 SV=4	3.99592	RETQAVNW[3.995921]TK	W_Trp->Kynurenin
MYH7	Myosin-7	>sp|Q8WZ42|TITIN_HUMAN Titin OS=Homo sapiens OX=9606 GN=TTN PE=1 SV=4	3.99487	REVNSTHW[3.994869]SR	W_Trp->Kynurenin
MYH7	Myosin-7	>sp|Q8WZ42|TITIN_HUMAN Titin OS=Homo sapiens OX=9606 GN=TTN PE=1 SV=4	3.99487	SSVSLSW[3.994869]SRPK	W_Trp->Kynurenin
MYH7	Myosin-7	>sp|Q8WZ42|TITIN_HUMAN Titin OS=Homo sapiens OX=9606 GN=TTN PE=1 SV=4	3.99487	STVTLAW[3.994869]EKPLYDGGSR	W_Trp->Kynurenin
MYH7	Myosin-7	>sp|Q8WZ42|TITIN_HUMAN Titin OS=Homo sapiens OX=9606 GN=TTN PE=1 SV=4	3.99487	STVTLAW[3.994869]EKPLYDGGSR	W_Trp->Kynurenin
MYH7	Myosin-7	>sp|Q8WZ42|TITIN_HUMAN Titin OS=Homo sapiens OX=9606 GN=TTN PE=1 SV=4	3.99487	TKPDSEW[3.994869]IVVTSTLR	W_Trp->Kynurenin
MYH7	Myosin-7	>sp|Q8WZ42|TITIN_HUMAN Titin OS=Homo sapiens OX=9606 GN=TTN PE=1 SV=4	3.99487	TSVTLTW[3.994869]DPPLLDGGSK	W_Trp->Kynurenin
MYH7	Myosin-7	>sp|Q8WZ42|TITIN_HUMAN Titin OS=Homo sapiens OX=9606 GN=TTN PE=1 SV=4	3.99545	TSVTLTW[3.995449]DPPLLDGGSK	W_Trp->Kynurenin
MYH7	Myosin-7	>sp|Q8WZ42|TITIN_HUMAN Titin OS=Homo sapiens OX=9606 GN=TTN PE=1 SV=4	3.99487	W[3.994869]APPKDDGGSEITNYILEK	W_Trp->Kynurenin
MYH7	Myosin-7	>sp|Q8WZ42|TITIN_HUMAN Titin OS=Homo sapiens OX=9606 GN=TTN PE=1 SV=4	3.99487	W[3.994869]APPKDDGGSEITNYILEK	W_Trp->Kynurenin
MYH7	Myosin-7	>sp|P13533|MYH6_HUMAN Myosin-6 OS=Homo sapiens OX=9606 GN=MYH6 PE=1 SV=5	19.9886	NFDKILAEW[19.988605]K	W_Trp->Hydroxykynurenin
MYH7	Myosin-7	>sp|P13533|MYH6_HUMAN Myosin-6 OS=Homo sapiens OX=9606 GN=MYH6 PE=1 SV=5	19.989	NFDKILAEW[19.988978]K	W_Trp->Hydroxykynurenin
MYH7	Myosin-7	>sp|P13533|MYH6_HUMAN Myosin-6 OS=Homo sapiens OX=9606 GN=MYH6 PE=1 SV=5	19.9891	NFDKILAEW[19.989122]K	W_Trp->Hydroxykynurenin
MYH7	Myosin-7	>sp|P13533|MYH6_HUMAN Myosin-6 OS=Homo sapiens OX=9606 GN=MYH6 PE=1 SV=5	19.9894	NFDKILAEW[19.989383]K	W_Trp->Hydroxykynurenin
MYH7	Myosin-7	>sp|P13533|MYH6_HUMAN Myosin-6 OS=Homo sapiens OX=9606 GN=MYH6 PE=1 SV=5	19.9897	NFDKILAEW[19.989687]K	W_Trp->Hydroxykynurenin
MYH7	Myosin-7	>sp|P13533|MYH6_HUMAN Myosin-6 OS=Homo sapiens OX=9606 GN=MYH6 PE=1 SV=5	19.9897	NFDKILAEW[19.989687]K	W_Trp->Hydroxykynurenin
MYH7	Myosin-7	>sp|P13533|MYH6_HUMAN Myosin-6 OS=Homo sapiens OX=9606 GN=MYH6 PE=1 SV=5	19.9897	NFDKILAEW[19.989687]K	W_Trp->Hydroxykynurenin
MYH7	Myosin-7	>sp|P13533|MYH6_HUMAN Myosin-6 OS=Homo sapiens OX=9606 GN=MYH6 PE=1 SV=5	19.9897	NFDKILAEW[19.989687]K	W_Trp->Hydroxykynurenin
MYH7	Myosin-7	>sp|P13533|MYH6_HUMAN Myosin-6 OS=Homo sapiens OX=9606 GN=MYH6 PE=1 SV=5	19.9897	NFDKILAEW[19.989687]K	W_Trp->Hydroxykynurenin
MYH7	Myosin-7	>sp|P13533|MYH6_HUMAN Myosin-6 OS=Homo sapiens OX=9606 GN=MYH6 PE=1 SV=5	19.9897	NFDKILAEW[19.989687]K	W_Trp->Hydroxykynurenin
MYH7	Myosin-7	>sp|P13533|MYH6_HUMAN Myosin-6 OS=Homo sapiens OX=9606 GN=MYH6 PE=1 SV=5	19.9897	NFDKILAEW[19.989687]K	W_Trp->Hydroxykynurenin
MYH7	Myosin-7	>sp|P13533|MYH6_HUMAN Myosin-6 OS=Homo sapiens OX=9606 GN=MYH6 PE=1 SV=5	19.9897	NFDKILAEW[19.989687]K	W_Trp->Hydroxykynurenin
MYH7	Myosin-7	>sp|P13533|MYH6_HUMAN Myosin-6 OS=Homo sapiens OX=9606 GN=MYH6 PE=1 SV=5	19.9897	NFDKILAEW[19.989687]K	W_Trp->Hydroxykynurenin
MYH7	Myosin-7	>sp|P13533|MYH6_HUMAN Myosin-6 OS=Homo sapiens OX=9606 GN=MYH6 PE=1 SV=5	19.9898	NFDKILAEW[19.989800]K	W_Trp->Hydroxykynurenin
MYH7	Myosin-7	>sp|P13533|MYH6_HUMAN Myosin-6 OS=Homo sapiens OX=9606 GN=MYH6 PE=1 SV=5	19.9896	VLSKANSEVAQW[19.989597]R	W_Trp->Hydroxykynurenin
MYH7	Myosin-7	>sp|P13533|MYH6_HUMAN Myosin-6 OS=Homo sapiens OX=9606 GN=MYH6 PE=1 SV=5	19.9897	VLSKANSEVAQW[19.989687]R	W_Trp->Hydroxykynurenin
MYH7	Myosin-7	>sp|P13533|MYH6_HUMAN Myosin-6 OS=Homo sapiens OX=9606 GN=MYH6 PE=1 SV=5	19.9897	VLSKANSEVAQW[19.989687]R	W_Trp->Hydroxykynurenin
MYH7	Myosin-7	>sp|P13533|MYH6_HUMAN Myosin-6 OS=Homo sapiens OX=9606 GN=MYH6 PE=1 SV=5	19.9897	VLSKANSEVAQW[19.989687]R	W_Trp->Hydroxykynurenin
MYH7	Myosin-7	>sp|P13533|MYH6_HUMAN Myosin-6 OS=Homo sapiens OX=9606 GN=MYH6 PE=1 SV=5	19.9897	VLSKANSEVAQW[19.989687]R	W_Trp->Hydroxykynurenin
MYH7	Myosin-7	>sp|P19429|TNNI3_HUMAN Troponin I, cardiac muscle OS=Homo sapiens OX=9606 GN=TNNI3 PE=1 SV=3	19.9897	EVGDW[19.989687]RK	W_Trp->Hydroxykynurenin
MYH7	Myosin-7	>sp|P19429|TNNI3_HUMAN Troponin I, cardiac muscle OS=Homo sapiens OX=9606 GN=TNNI3 PE=1 SV=3	19.9897	EVGDW[19.989687]RK	W_Trp->Hydroxykynurenin
MYH7	Myosin-7	>sp|P19429|TNNI3_HUMAN Troponin I, cardiac muscle OS=Homo sapiens OX=9606 GN=TNNI3 PE=1 SV=3	19.9897	EVGDW[19.989687]RK	W_Trp->Hydroxykynurenin
MYH7	Myosin-7	>sp|P45379|TNNT2_HUMAN Troponin T, cardiac muscle OS=Homo sapiens OX=9606 GN=TNNT2 PE=1 SV=3	19.9895	AKELW[19.989463]QSIYNLEAEK	W_Trp->Hydroxykynurenin
MYH7	Myosin-7	>sp|P45379|TNNT2_HUMAN Troponin T, cardiac muscle OS=Homo sapiens OX=9606 GN=TNNT2 PE=1 SV=3	19.9897	AKELW[19.989687]QSIYNLEAEK	W_Trp->Hydroxykynurenin
MYH7	Myosin-7	>sp|P45379|TNNT2_HUMAN Troponin T, cardiac muscle OS=Homo sapiens OX=9606 GN=TNNT2 PE=1 SV=3	19.9897	AKELW[19.989687]QSIYNLEAEK	W_Trp->Hydroxykynurenin
MYH7	Myosin-7	>sp|P45379|TNNT2_HUMAN Troponin T, cardiac muscle OS=Homo sapiens OX=9606 GN=TNNT2 PE=1 SV=3	19.9897	AKELW[19.989687]QSIYNLEAEK	W_Trp->Hydroxykynurenin
MYH7	Myosin-7	>sp|P45379|TNNT2_HUMAN Troponin T, cardiac muscle OS=Homo sapiens OX=9606 GN=TNNT2 PE=1 SV=3	19.9897	AKELW[19.989687]QSIYNLEAEK	W_Trp->Hydroxykynurenin
MYH7	Myosin-7	>sp|P45379|TNNT2_HUMAN Troponin T, cardiac muscle OS=Homo sapiens OX=9606 GN=TNNT2 PE=1 SV=3	19.9897	AKELW[19.989687]QSIYNLEAEK	W_Trp->Hydroxykynurenin
MYH7	Myosin-7	>sp|P45379|TNNT2_HUMAN Troponin T, cardiac muscle OS=Homo sapiens OX=9606 GN=TNNT2 PE=1 SV=3	19.9897	AKELW[19.989687]QSIYNLEAEK	W_Trp->Hydroxykynurenin
MYH7	Myosin-7	>sp|P45379|TNNT2_HUMAN Troponin T, cardiac muscle OS=Homo sapiens OX=9606 GN=TNNT2 PE=1 SV=3	19.9913	AKELW[19.991312]QSIYNLEAEK	W_Trp->Hydroxykynurenin
MYH7	Myosin-7	>sp|P45379|TNNT2_HUMAN Troponin T, cardiac muscle OS=Homo sapiens OX=9606 GN=TNNT2 PE=1 SV=3	19.9897	ELW[19.989687]QSIYNLEAEKFDLQEK	W_Trp->Hydroxykynurenin
MYH7	Myosin-7	>sp|P45379|TNNT2_HUMAN Troponin T, cardiac muscle OS=Homo sapiens OX=9606 GN=TNNT2 PE=1 SV=3	19.9897	ELW[19.989687]QSIYNLEAEKFDLQEK	W_Trp->Hydroxykynurenin
MYH7	Myosin-7	>sp|P45379|TNNT2_HUMAN Troponin T, cardiac muscle OS=Homo sapiens OX=9606 GN=TNNT2 PE=1 SV=3	19.9897	ELW[19.989687]QSIYNLEAEKFDLQEK	W_Trp->Hydroxykynurenin
MYH7	Myosin-7	>sp|P45379|TNNT2_HUMAN Troponin T, cardiac muscle OS=Homo sapiens OX=9606 GN=TNNT2 PE=1 SV=3	19.9897	ELW[19.989687]QSIYNLEAEKFDLQEK	W_Trp->Hydroxykynurenin
MYH7	Myosin-7	>sp|Q14896|MYPC3_HUMAN Myosin-binding protein C, cardiac-type OS=Homo sapiens OX=9606 GN=MYBPC3 PE=1 SV=4	19.9897	AITQGNKAPARPAPDAPEDTGDSDEW[19.989687]VFDK	W_Trp->Hydroxykynurenin
MYH7	Myosin-7	>sp|Q14896|MYPC3_HUMAN Myosin-binding protein C, cardiac-type OS=Homo sapiens OX=9606 GN=MYBPC3 PE=1 SV=4	19.9897	APARPAPDAPEDTGDSDEW[19.989687]VFDKK	W_Trp->Hydroxykynurenin
MYH7	Myosin-7	>sp|Q14896|MYPC3_HUMAN Myosin-binding protein C, cardiac-type OS=Homo sapiens OX=9606 GN=MYBPC3 PE=1 SV=4	19.9897	DSKLEAPAEEDVW[19.989687]EILR	W_Trp->Hydroxykynurenin
MYH7	Myosin-7	>sp|Q14896|MYPC3_HUMAN Myosin-binding protein C, cardiac-type OS=Homo sapiens OX=9606 GN=MYBPC3 PE=1 SV=4	19.9897	DSKLEAPAEEDVW[19.989687]EILR	W_Trp->Hydroxykynurenin
MYH7	Myosin-7	>sp|Q14896|MYPC3_HUMAN Myosin-binding protein C, cardiac-type OS=Homo sapiens OX=9606 GN=MYBPC3 PE=1 SV=4	19.9897	GKW[19.989687]VDLSSK	W_Trp->Hydroxykynurenin
MYH7	Myosin-7	>sp|Q14896|MYPC3_HUMAN Myosin-binding protein C, cardiac-type OS=Homo sapiens OX=9606 GN=MYBPC3 PE=1 SV=4	19.9907	GKW[19.990658]VDLSSK	W_Trp->Hydroxykynurenin
MYH7	Myosin-7	>sp|Q14896|MYPC3_HUMAN Myosin-binding protein C, cardiac-type OS=Homo sapiens OX=9606 GN=MYBPC3 PE=1 SV=4	19.9897	ISNVGEDSCTVQ[19.989687]WEPPAYDGGQPILGYILER	W_Trp->Hydroxykynurenin
MYH7	Myosin-7	>sp|Q14896|MYPC3_HUMAN Myosin-binding protein C, cardiac-type OS=Homo sapiens OX=9606 GN=MYBPC3 PE=1 SV=4	19.9897	ISNVGEDSCTVQ[19.989687]WEPPAYDGGQPILGYILER	W_Trp->Hydroxykynurenin
MYH7	Myosin-7	>sp|Q14896|MYPC3_HUMAN Myosin-binding protein C, cardiac-type OS=Homo sapiens OX=9606 GN=MYBPC3 PE=1 SV=4	19.9897	ISNVGEDSCTVQ[19.989687]WEPPAYDGGQPILGYILER	W_Trp->Hydroxykynurenin
MYH7	Myosin-7	>sp|Q14896|MYPC3_HUMAN Myosin-binding protein C, cardiac-type OS=Homo sapiens OX=9606 GN=MYBPC3 PE=1 SV=4	19.9897	ISNVGEDSCTVQ[19.989687]WEPPAYDGGQPILGYILER	W_Trp->Hydroxykynurenin
MYH7	Myosin-7	>sp|Q14896|MYPC3_HUMAN Myosin-binding protein C, cardiac-type OS=Homo sapiens OX=9606 GN=MYBPC3 PE=1 SV=4	19.9897	ISNVGEDSCTVQ[19.989687]WEPPAYDGGQPILGYILERK	W_Trp->Hydroxykynurenin
MYH7	Myosin-7	>sp|Q14896|MYPC3_HUMAN Myosin-binding protein C, cardiac-type OS=Homo sapiens OX=9606 GN=MYBPC3 PE=1 SV=4	19.9897	ISNVGEDSCTVQ[19.989687]WEPPAYDGGQPILGYILERK	W_Trp->Hydroxykynurenin
MYH7	Myosin-7	>sp|Q14896|MYPC3_HUMAN Myosin-binding protein C, cardiac-type OS=Homo sapiens OX=9606 GN=MYBPC3 PE=1 SV=4	19.9898	ISNVGEDSCTVQ[19.989836]WEPPAYDGGQPILGYILER	W_Trp->Hydroxykynurenin
MYH7	Myosin-7	>sp|Q14896|MYPC3_HUMAN Myosin-binding protein C, cardiac-type OS=Homo sapiens OX=9606 GN=MYBPC3 PE=1 SV=4	19.9884	ISNVGEDSCTVQW[19.988362]EPPAYDGGQPILGYILER	W_Trp->Hydroxykynurenin
MYH7	Myosin-7	>sp|Q14896|MYPC3_HUMAN Myosin-binding protein C, cardiac-type OS=Homo sapiens OX=9606 GN=MYBPC3 PE=1 SV=4	19.9897	ISNVGEDSCTVQW[19.989687]EPPAYDGGQPILGYILER	W_Trp->Hydroxykynurenin
MYH7	Myosin-7	>sp|Q14896|MYPC3_HUMAN Myosin-binding protein C, cardiac-type OS=Homo sapiens OX=9606 GN=MYBPC3 PE=1 SV=4	19.9889	ISNVGEDSCTVQWE[19.988929]PPAYDGGQPILGYILER	W_Trp->Hydroxykynurenin
MYH7	Myosin-7	>sp|Q14896|MYPC3_HUMAN Myosin-binding protein C, cardiac-type OS=Homo sapiens OX=9606 GN=MYBPC3 PE=1 SV=4	19.9889	LDVPISGDPAPTVIW[19.988889]QK	W_Trp->Hydroxykynurenin
MYH7	Myosin-7	>sp|Q14896|MYPC3_HUMAN Myosin-binding protein C, cardiac-type OS=Homo sapiens OX=9606 GN=MYBPC3 PE=1 SV=4	19.9897	LDVPISGDPAPTVIW[19.989687]QK	W_Trp->Hydroxykynurenin
MYH7	Myosin-7	>sp|Q14896|MYPC3_HUMAN Myosin-binding protein C, cardiac-type OS=Homo sapiens OX=9606 GN=MYBPC3 PE=1 SV=4	19.9897	LDVPISGDPAPTVIW[19.989687]QK	W_Trp->Hydroxykynurenin
MYH7	Myosin-7	>sp|Q14896|MYPC3_HUMAN Myosin-binding protein C, cardiac-type OS=Homo sapiens OX=9606 GN=MYBPC3 PE=1 SV=4	19.9897	LDVPISGDPAPTVIW[19.989687]QK	W_Trp->Hydroxykynurenin
MYH7	Myosin-7	>sp|Q14896|MYPC3_HUMAN Myosin-binding protein C, cardiac-type OS=Homo sapiens OX=9606 GN=MYBPC3 PE=1 SV=4	19.9897	LDVPISGDPAPTVIW[19.989687]QK	W_Trp->Hydroxykynurenin
MYH7	Myosin-7	>sp|Q14896|MYPC3_HUMAN Myosin-binding protein C, cardiac-type OS=Homo sapiens OX=9606 GN=MYBPC3 PE=1 SV=4	19.9905	LDVPISGDPAPTVIW[19.990477]QK	W_Trp->Hydroxykynurenin
MYH7	Myosin-7	>sp|Q14896|MYPC3_HUMAN Myosin-binding protein C, cardiac-type OS=Homo sapiens OX=9606 GN=MYBPC3 PE=1 SV=4	19.9897	TME[19.989687]WFTVLEHYRR	W_Trp->Hydroxykynurenin
MYH7	Myosin-7	>sp|Q8WZ42|TITIN_HUMAN Titin OS=Homo sapiens OX=9606 GN=TTN PE=1 SV=4	19.9897	ENCTIS[19.989687]WENPLDNGGSEITNFIVEYR	W_Trp->Hydroxykynurenin
MYH7	Myosin-7	>sp|Q8WZ42|TITIN_HUMAN Titin OS=Homo sapiens OX=9606 GN=TTN PE=1 SV=4	19.9897	RADSDNW[19.989687]VR	W_Trp->Hydroxykynurenin
MYH7	Myosin-7	>sp|P13533|MYH6_HUMAN Myosin-6 OS=Homo sapiens OX=9606 GN=MYH6 PE=1 SV=5	47.9845	NFDKILAEW[47.984545]K	W_Trioxidation
MYH7	Myosin-7	>sp|P13533|MYH6_HUMAN Myosin-6 OS=Homo sapiens OX=9606 GN=MYH6 PE=1 SV=5	47.9845	NFDKILAEW[47.984545]K	W_Trioxidation
MYH7	Myosin-7	>sp|P13533|MYH6_HUMAN Myosin-6 OS=Homo sapiens OX=9606 GN=MYH6 PE=1 SV=5	47.9843	VLSKANSEVAQW[47.984315]R	W_Trioxidation
MYH7	Myosin-7	>sp|P13533|MYH6_HUMAN Myosin-6 OS=Homo sapiens OX=9606 GN=MYH6 PE=1 SV=5	47.9845	VLSKANSEVAQW[47.984545]R	W_Trioxidation
MYH7	Myosin-7	>sp|P45379|TNNT2_HUMAN Troponin T, cardiac muscle OS=Homo sapiens OX=9606 GN=TNNT2 PE=1 SV=3	47.9845	ELWQ[47.984545]SIYNLEAEKFDLQEK	W_Trioxidation
MYH7	Myosin-7	>sp|Q14896|MYPC3_HUMAN Myosin-binding protein C, cardiac-type OS=Homo sapiens OX=9606 GN=MYBPC3 PE=1 SV=4	47.9845	ISNVGEDSCTVQW[47.984545]EPPAYDGGQPILGYILER	W_Trioxidation
MYH7	Myosin-7	>sp|Q14896|MYPC3_HUMAN Myosin-binding protein C, cardiac-type OS=Homo sapiens OX=9606 GN=MYBPC3 PE=1 SV=4	47.9845	ISNVGEDSCTVQWE[47.984545]PPAYDGGQPILGYILER	W_Trioxidation
MYH7	Myosin-7	>sp|Q14896|MYPC3_HUMAN Myosin-binding protein C, cardiac-type OS=Homo sapiens OX=9606 GN=MYBPC3 PE=1 SV=4	47.9845	LDVPISGDPAPTVIW[47.984545]QK	W_Trioxidation
MYH7	Myosin-7	>sp|Q8WZ42|TITIN_HUMAN Titin OS=Homo sapiens OX=9606 GN=TTN PE=1 SV=4	47.9845	AMLSW[47.984545]EPPLEDGGSEITNYIVDKR	W_Trioxidation
MYH7	Myosin-7	>sp|Q8WZ42|TITIN_HUMAN Titin OS=Homo sapiens OX=9606 GN=TTN PE=1 SV=4	47.9845	AMLSW[47.984545]EPPLEDGGSEITNYIVDKR	W_Trioxidation
MYH7	Myosin-7	>sp|Q8WZ42|TITIN_HUMAN Titin OS=Homo sapiens OX=9606 GN=TTN PE=1 SV=4	47.9845	DSMTISW[47.984545]HEPLSDGGSPILGYHVER	W_Trioxidation
MYH7	Myosin-7	>sp|Q8WZ42|TITIN_HUMAN Titin OS=Homo sapiens OX=9606 GN=TTN PE=1 SV=4	47.9845	DSMVVTW[47.984545]ARPVDDGGTEIEGYILEKR	W_Trioxidation
MYH7	Myosin-7	>sp|Q8WZ42|TITIN_HUMAN Titin OS=Homo sapiens OX=9606 GN=TTN PE=1 SV=4	47.9845	RMVW[47.984545]STYSATVLTPGTTVTR	W_Trioxidation
MYH7	Myosin-7	>sp|P13533|MYH6_HUMAN Myosin-6 OS=Homo sapiens OX=9606 GN=MYH6 PE=1 SV=5	29.9737	NFDKILAEW[29.973666]K	W_Quinone
MYH7	Myosin-7	>sp|P13533|MYH6_HUMAN Myosin-6 OS=Homo sapiens OX=9606 GN=MYH6 PE=1 SV=5	29.9739	VLSKANSEVAQW[29.973931]R	W_Quinone
MYH7	Myosin-7	>sp|P45379|TNNT2_HUMAN Troponin T, cardiac muscle OS=Homo sapiens OX=9606 GN=TNNT2 PE=1 SV=3	29.974	ELW[29.974008]QSIYNLEAEKFDLQEK	W_Quinone
MYH7	Myosin-7	>sp|P45379|TNNT2_HUMAN Troponin T, cardiac muscle OS=Homo sapiens OX=9606 GN=TNNT2 PE=1 SV=3	29.974	ELW[29.974008]QSIYNLEAEKFDLQEK	W_Quinone
MYH7	Myosin-7	>sp|P45379|TNNT2_HUMAN Troponin T, cardiac muscle OS=Homo sapiens OX=9606 GN=TNNT2 PE=1 SV=3	29.974	ELW[29.974008]QSIYNLEAEKFDLQEK	W_Quinone
MYH7	Myosin-7	>sp|P12883|MYH7_HUMAN Myosin-7 OS=Homo sapiens OX=9606 GN=MYH7 PE=1 SV=5	15.9936	DSLLVIQW[15.993624]NIR	W_Oxidation
MYH7	Myosin-7	>sp|P12883|MYH7_HUMAN Myosin-7 OS=Homo sapiens OX=9606 GN=MYH7 PE=1 SV=5	15.9948	DSLLVIQW[15.994805]NIR	W_Oxidation
MYH7	Myosin-7	>sp|P12883|MYH7_HUMAN Myosin-7 OS=Homo sapiens OX=9606 GN=MYH7 PE=1 SV=5	15.9948	DSLLVIQW[15.994805]NIR	W_Oxidation
MYH7	Myosin-7	>sp|P12883|MYH7_HUMAN Myosin-7 OS=Homo sapiens OX=9606 GN=MYH7 PE=1 SV=5	15.9948	DSLLVIQW[15.994805]NIR	W_Oxidation
MYH7	Myosin-7	>sp|P12883|MYH7_HUMAN Myosin-7 OS=Homo sapiens OX=9606 GN=MYH7 PE=1 SV=5	15.9948	DSLLVIQW[15.994805]NIR	W_Oxidation
MYH7	Myosin-7	>sp|P12883|MYH7_HUMAN Myosin-7 OS=Homo sapiens OX=9606 GN=MYH7 PE=1 SV=5	15.9949	DSLLVIQW[15.994886]NIR	W_Oxidation
MYH7	Myosin-7	>sp|P12883|MYH7_HUMAN Myosin-7 OS=Homo sapiens OX=9606 GN=MYH7 PE=1 SV=5	15.996	DSLLVIQW[15.995975]NIR	W_Oxidation
MYH7	Myosin-7	>sp|P12883|MYH7_HUMAN Myosin-7 OS=Homo sapiens OX=9606 GN=MYH7 PE=1 SV=5	15.9948	GKPEAHFSLIHYAGIVDYNIIGW[15.994781]LQK	W_Oxidation
MYH7	Myosin-7	>sp|P12883|MYH7_HUMAN Myosin-7 OS=Homo sapiens OX=9606 GN=MYH7 PE=1 SV=5	15.9948	GKPEAHFSLIHYAGIVDYNIIGW[15.994805]LQK	W_Oxidation
MYH7	Myosin-7	>sp|P12883|MYH7_HUMAN Myosin-7 OS=Homo sapiens OX=9606 GN=MYH7 PE=1 SV=5	15.9948	GKPEAHFSLIHYAGIVDYNIIGW[15.994805]LQK	W_Oxidation
MYH7	Myosin-7	>sp|P12883|MYH7_HUMAN Myosin-7 OS=Homo sapiens OX=9606 GN=MYH7 PE=1 SV=5	15.9948	GKPEAHFSLIHYAGIVDYNIIGW[15.994805]LQK	W_Oxidation
MYH7	Myosin-7	>sp|P12883|MYH7_HUMAN Myosin-7 OS=Homo sapiens OX=9606 GN=MYH7 PE=1 SV=5	15.9948	RDSLLVIQW[15.994805]NIR	W_Oxidation
MYH7	Myosin-7	>sp|P12883|MYH7_HUMAN Myosin-7 OS=Homo sapiens OX=9606 GN=MYH7 PE=1 SV=5	15.995	RDSLLVIQW[15.994967]NIR	W_Oxidation
MYH7	Myosin-7	>sp|P12883|MYH7_HUMAN Myosin-7 OS=Homo sapiens OX=9606 GN=MYH7 PE=1 SV=5	15.9957	RDSLLVIQW[15.995742]NIR	W_Oxidation
MYH7	Myosin-7	>sp|P13533|MYH6_HUMAN Myosin-6 OS=Homo sapiens OX=9606 GN=MYH6 PE=1 SV=5	15.9948	DALLVIQ[15.994805]WNIR	W_Oxidation
MYH7	Myosin-7	>sp|P13533|MYH6_HUMAN Myosin-6 OS=Homo sapiens OX=9606 GN=MYH6 PE=1 SV=5	15.9946	DALLVIQW[15.994645]NIR	W_Oxidation
MYH7	Myosin-7	>sp|P13533|MYH6_HUMAN Myosin-6 OS=Homo sapiens OX=9606 GN=MYH6 PE=1 SV=5	15.9948	DALLVIQW[15.994805]NIR	W_Oxidation
MYH7	Myosin-7	>sp|P13533|MYH6_HUMAN Myosin-6 OS=Homo sapiens OX=9606 GN=MYH6 PE=1 SV=5	15.9953	DALLVIQW[15.995347]NIR	W_Oxidation
MYH7	Myosin-7	>sp|P13533|MYH6_HUMAN Myosin-6 OS=Homo sapiens OX=9606 GN=MYH6 PE=1 SV=5	15.9955	DALLVIQW[15.995451]NIR	W_Oxidation
MYH7	Myosin-7	>sp|P13533|MYH6_HUMAN Myosin-6 OS=Homo sapiens OX=9606 GN=MYH6 PE=1 SV=5	15.9948	MFNW[15.994805]MVTR	W_Oxidation
MYH7	Myosin-7	>sp|P13533|MYH6_HUMAN Myosin-6 OS=Homo sapiens OX=9606 GN=MYH6 PE=1 SV=5	15.9952	MFNW[15.995247]MVTR	W_Oxidation
MYH7	Myosin-7	>sp|P13533|MYH6_HUMAN Myosin-6 OS=Homo sapiens OX=9606 GN=MYH6 PE=1 SV=5	15.9934	NFDKILAEW[15.993425]K	W_Oxidation
MYH7	Myosin-7	>sp|P13533|MYH6_HUMAN Myosin-6 OS=Homo sapiens OX=9606 GN=MYH6 PE=1 SV=5	15.9935	NFDKILAEW[15.993477]K	W_Oxidation
MYH7	Myosin-7	>sp|P13533|MYH6_HUMAN Myosin-6 OS=Homo sapiens OX=9606 GN=MYH6 PE=1 SV=5	15.9937	NFDKILAEW[15.993697]K	W_Oxidation
MYH7	Myosin-7	>sp|P13533|MYH6_HUMAN Myosin-6 OS=Homo sapiens OX=9606 GN=MYH6 PE=1 SV=5	15.9937	NFDKILAEW[15.993719]K	W_Oxidation
MYH7	Myosin-7	>sp|P13533|MYH6_HUMAN Myosin-6 OS=Homo sapiens OX=9606 GN=MYH6 PE=1 SV=5	15.9939	NFDKILAEW[15.993873]K	W_Oxidation
MYH7	Myosin-7	>sp|P13533|MYH6_HUMAN Myosin-6 OS=Homo sapiens OX=9606 GN=MYH6 PE=1 SV=5	15.9939	NFDKILAEW[15.993926]K	W_Oxidation
MYH7	Myosin-7	>sp|P13533|MYH6_HUMAN Myosin-6 OS=Homo sapiens OX=9606 GN=MYH6 PE=1 SV=5	15.9941	NFDKILAEW[15.994062]K	W_Oxidation
MYH7	Myosin-7	>sp|P13533|MYH6_HUMAN Myosin-6 OS=Homo sapiens OX=9606 GN=MYH6 PE=1 SV=5	15.9941	NFDKILAEW[15.994067]K	W_Oxidation
MYH7	Myosin-7	>sp|P13533|MYH6_HUMAN Myosin-6 OS=Homo sapiens OX=9606 GN=MYH6 PE=1 SV=5	15.9941	NFDKILAEW[15.994084]K	W_Oxidation
MYH7	Myosin-7	>sp|P13533|MYH6_HUMAN Myosin-6 OS=Homo sapiens OX=9606 GN=MYH6 PE=1 SV=5	15.9941	NFDKILAEW[15.994087]K	W_Oxidation
MYH7	Myosin-7	>sp|P13533|MYH6_HUMAN Myosin-6 OS=Homo sapiens OX=9606 GN=MYH6 PE=1 SV=5	15.9942	NFDKILAEW[15.994174]K	W_Oxidation
MYH7	Myosin-7	>sp|P13533|MYH6_HUMAN Myosin-6 OS=Homo sapiens OX=9606 GN=MYH6 PE=1 SV=5	15.9943	NFDKILAEW[15.994258]K	W_Oxidation
MYH7	Myosin-7	>sp|P13533|MYH6_HUMAN Myosin-6 OS=Homo sapiens OX=9606 GN=MYH6 PE=1 SV=5	15.9943	NFDKILAEW[15.994328]K	W_Oxidation
MYH7	Myosin-7	>sp|P13533|MYH6_HUMAN Myosin-6 OS=Homo sapiens OX=9606 GN=MYH6 PE=1 SV=5	15.9943	NFDKILAEW[15.994343]K	W_Oxidation
MYH7	Myosin-7	>sp|P13533|MYH6_HUMAN Myosin-6 OS=Homo sapiens OX=9606 GN=MYH6 PE=1 SV=5	15.9944	NFDKILAEW[15.994394]K	W_Oxidation
MYH7	Myosin-7	>sp|P13533|MYH6_HUMAN Myosin-6 OS=Homo sapiens OX=9606 GN=MYH6 PE=1 SV=5	15.9944	NFDKILAEW[15.994425]K	W_Oxidation
MYH7	Myosin-7	>sp|P13533|MYH6_HUMAN Myosin-6 OS=Homo sapiens OX=9606 GN=MYH6 PE=1 SV=5	15.9945	NFDKILAEW[15.994536]K	W_Oxidation
MYH7	Myosin-7	>sp|P13533|MYH6_HUMAN Myosin-6 OS=Homo sapiens OX=9606 GN=MYH6 PE=1 SV=5	15.9946	NFDKILAEW[15.994601]K	W_Oxidation
MYH7	Myosin-7	>sp|P13533|MYH6_HUMAN Myosin-6 OS=Homo sapiens OX=9606 GN=MYH6 PE=1 SV=5	15.9946	NFDKILAEW[15.994620]K	W_Oxidation
MYH7	Myosin-7	>sp|P13533|MYH6_HUMAN Myosin-6 OS=Homo sapiens OX=9606 GN=MYH6 PE=1 SV=5	15.9947	NFDKILAEW[15.994655]K	W_Oxidation
MYH7	Myosin-7	>sp|P13533|MYH6_HUMAN Myosin-6 OS=Homo sapiens OX=9606 GN=MYH6 PE=1 SV=5	15.9947	NFDKILAEW[15.994671]K	W_Oxidation
MYH7	Myosin-7	>sp|P13533|MYH6_HUMAN Myosin-6 OS=Homo sapiens OX=9606 GN=MYH6 PE=1 SV=5	15.9947	NFDKILAEW[15.994685]K	W_Oxidation
MYH7	Myosin-7	>sp|P13533|MYH6_HUMAN Myosin-6 OS=Homo sapiens OX=9606 GN=MYH6 PE=1 SV=5	15.9947	NFDKILAEW[15.994705]K	W_Oxidation
MYH7	Myosin-7	>sp|P13533|MYH6_HUMAN Myosin-6 OS=Homo sapiens OX=9606 GN=MYH6 PE=1 SV=5	15.9948	NFDKILAEW[15.994758]K	W_Oxidation
MYH7	Myosin-7	>sp|P13533|MYH6_HUMAN Myosin-6 OS=Homo sapiens OX=9606 GN=MYH6 PE=1 SV=5	15.9948	NFDKILAEW[15.994805]K	W_Oxidation
MYH7	Myosin-7	>sp|P13533|MYH6_HUMAN Myosin-6 OS=Homo sapiens OX=9606 GN=MYH6 PE=1 SV=5	15.9948	NFDKILAEW[15.994805]K	W_Oxidation
MYH7	Myosin-7	>sp|P13533|MYH6_HUMAN Myosin-6 OS=Homo sapiens OX=9606 GN=MYH6 PE=1 SV=5	15.9948	NFDKILAEW[15.994805]K	W_Oxidation
MYH7	Myosin-7	>sp|P13533|MYH6_HUMAN Myosin-6 OS=Homo sapiens OX=9606 GN=MYH6 PE=1 SV=5	15.9948	NFDKILAEW[15.994805]K	W_Oxidation
MYH7	Myosin-7	>sp|P13533|MYH6_HUMAN Myosin-6 OS=Homo sapiens OX=9606 GN=MYH6 PE=1 SV=5	15.9948	NFDKILAEW[15.994805]K	W_Oxidation
MYH7	Myosin-7	>sp|P13533|MYH6_HUMAN Myosin-6 OS=Homo sapiens OX=9606 GN=MYH6 PE=1 SV=5	15.9948	NFDKILAEW[15.994805]K	W_Oxidation
MYH7	Myosin-7	>sp|P13533|MYH6_HUMAN Myosin-6 OS=Homo sapiens OX=9606 GN=MYH6 PE=1 SV=5	15.9948	NFDKILAEW[15.994805]K	W_Oxidation
MYH7	Myosin-7	>sp|P13533|MYH6_HUMAN Myosin-6 OS=Homo sapiens OX=9606 GN=MYH6 PE=1 SV=5	15.9948	NFDKILAEW[15.994805]K	W_Oxidation
MYH7	Myosin-7	>sp|P13533|MYH6_HUMAN Myosin-6 OS=Homo sapiens OX=9606 GN=MYH6 PE=1 SV=5	15.9948	NFDKILAEW[15.994805]K	W_Oxidation
MYH7	Myosin-7	>sp|P13533|MYH6_HUMAN Myosin-6 OS=Homo sapiens OX=9606 GN=MYH6 PE=1 SV=5	15.9948	NFDKILAEW[15.994805]K	W_Oxidation
MYH7	Myosin-7	>sp|P13533|MYH6_HUMAN Myosin-6 OS=Homo sapiens OX=9606 GN=MYH6 PE=1 SV=5	15.9948	NFDKILAEW[15.994805]K	W_Oxidation
MYH7	Myosin-7	>sp|P13533|MYH6_HUMAN Myosin-6 OS=Homo sapiens OX=9606 GN=MYH6 PE=1 SV=5	15.9948	NFDKILAEW[15.994805]K	W_Oxidation
MYH7	Myosin-7	>sp|P13533|MYH6_HUMAN Myosin-6 OS=Homo sapiens OX=9606 GN=MYH6 PE=1 SV=5	15.9948	NFDKILAEW[15.994805]K	W_Oxidation
MYH7	Myosin-7	>sp|P13533|MYH6_HUMAN Myosin-6 OS=Homo sapiens OX=9606 GN=MYH6 PE=1 SV=5	15.9948	NFDKILAEW[15.994805]K	W_Oxidation
MYH7	Myosin-7	>sp|P13533|MYH6_HUMAN Myosin-6 OS=Homo sapiens OX=9606 GN=MYH6 PE=1 SV=5	15.9948	NFDKILAEW[15.994805]K	W_Oxidation
MYH7	Myosin-7	>sp|P13533|MYH6_HUMAN Myosin-6 OS=Homo sapiens OX=9606 GN=MYH6 PE=1 SV=5	15.9948	NFDKILAEW[15.994805]K	W_Oxidation
MYH7	Myosin-7	>sp|P13533|MYH6_HUMAN Myosin-6 OS=Homo sapiens OX=9606 GN=MYH6 PE=1 SV=5	15.9948	NFDKILAEW[15.994805]K	W_Oxidation
MYH7	Myosin-7	>sp|P13533|MYH6_HUMAN Myosin-6 OS=Homo sapiens OX=9606 GN=MYH6 PE=1 SV=5	15.9948	NFDKILAEW[15.994805]K	W_Oxidation
MYH7	Myosin-7	>sp|P13533|MYH6_HUMAN Myosin-6 OS=Homo sapiens OX=9606 GN=MYH6 PE=1 SV=5	15.9948	NFDKILAEW[15.994805]K	W_Oxidation
MYH7	Myosin-7	>sp|P13533|MYH6_HUMAN Myosin-6 OS=Homo sapiens OX=9606 GN=MYH6 PE=1 SV=5	15.9948	NFDKILAEW[15.994805]K	W_Oxidation
MYH7	Myosin-7	>sp|P13533|MYH6_HUMAN Myosin-6 OS=Homo sapiens OX=9606 GN=MYH6 PE=1 SV=5	15.9948	NFDKILAEW[15.994805]K	W_Oxidation
MYH7	Myosin-7	>sp|P13533|MYH6_HUMAN Myosin-6 OS=Homo sapiens OX=9606 GN=MYH6 PE=1 SV=5	15.9948	NFDKILAEW[15.994805]K	W_Oxidation
MYH7	Myosin-7	>sp|P13533|MYH6_HUMAN Myosin-6 OS=Homo sapiens OX=9606 GN=MYH6 PE=1 SV=5	15.9948	NFDKILAEW[15.994805]K	W_Oxidation
MYH7	Myosin-7	>sp|P13533|MYH6_HUMAN Myosin-6 OS=Homo sapiens OX=9606 GN=MYH6 PE=1 SV=5	15.9948	NFDKILAEW[15.994805]K	W_Oxidation
MYH7	Myosin-7	>sp|P13533|MYH6_HUMAN Myosin-6 OS=Homo sapiens OX=9606 GN=MYH6 PE=1 SV=5	15.9948	NFDKILAEW[15.994805]K	W_Oxidation
MYH7	Myosin-7	>sp|P13533|MYH6_HUMAN Myosin-6 OS=Homo sapiens OX=9606 GN=MYH6 PE=1 SV=5	15.9948	NFDKILAEW[15.994805]K	W_Oxidation
MYH7	Myosin-7	>sp|P13533|MYH6_HUMAN Myosin-6 OS=Homo sapiens OX=9606 GN=MYH6 PE=1 SV=5	15.9948	NFDKILAEW[15.994805]K	W_Oxidation
MYH7	Myosin-7	>sp|P13533|MYH6_HUMAN Myosin-6 OS=Homo sapiens OX=9606 GN=MYH6 PE=1 SV=5	15.9948	NFDKILAEW[15.994805]K	W_Oxidation
MYH7	Myosin-7	>sp|P13533|MYH6_HUMAN Myosin-6 OS=Homo sapiens OX=9606 GN=MYH6 PE=1 SV=5	15.9948	NFDKILAEW[15.994805]K	W_Oxidation
MYH7	Myosin-7	>sp|P13533|MYH6_HUMAN Myosin-6 OS=Homo sapiens OX=9606 GN=MYH6 PE=1 SV=5	15.9948	NFDKILAEW[15.994805]K	W_Oxidation
MYH7	Myosin-7	>sp|P13533|MYH6_HUMAN Myosin-6 OS=Homo sapiens OX=9606 GN=MYH6 PE=1 SV=5	15.9948	NFDKILAEW[15.994805]K	W_Oxidation
MYH7	Myosin-7	>sp|P13533|MYH6_HUMAN Myosin-6 OS=Homo sapiens OX=9606 GN=MYH6 PE=1 SV=5	15.9948	NFDKILAEW[15.994805]K	W_Oxidation
MYH7	Myosin-7	>sp|P13533|MYH6_HUMAN Myosin-6 OS=Homo sapiens OX=9606 GN=MYH6 PE=1 SV=5	15.9948	NFDKILAEW[15.994805]K	W_Oxidation
MYH7	Myosin-7	>sp|P13533|MYH6_HUMAN Myosin-6 OS=Homo sapiens OX=9606 GN=MYH6 PE=1 SV=5	15.9948	NFDKILAEW[15.994805]K	W_Oxidation
MYH7	Myosin-7	>sp|P13533|MYH6_HUMAN Myosin-6 OS=Homo sapiens OX=9606 GN=MYH6 PE=1 SV=5	15.9948	NFDKILAEW[15.994805]K	W_Oxidation
MYH7	Myosin-7	>sp|P13533|MYH6_HUMAN Myosin-6 OS=Homo sapiens OX=9606 GN=MYH6 PE=1 SV=5	15.9948	NFDKILAEW[15.994805]K	W_Oxidation
MYH7	Myosin-7	>sp|P13533|MYH6_HUMAN Myosin-6 OS=Homo sapiens OX=9606 GN=MYH6 PE=1 SV=5	15.9948	NFDKILAEW[15.994805]K	W_Oxidation
MYH7	Myosin-7	>sp|P13533|MYH6_HUMAN Myosin-6 OS=Homo sapiens OX=9606 GN=MYH6 PE=1 SV=5	15.9948	NFDKILAEW[15.994805]K	W_Oxidation
MYH7	Myosin-7	>sp|P13533|MYH6_HUMAN Myosin-6 OS=Homo sapiens OX=9606 GN=MYH6 PE=1 SV=5	15.9948	NFDKILAEW[15.994805]K	W_Oxidation
MYH7	Myosin-7	>sp|P13533|MYH6_HUMAN Myosin-6 OS=Homo sapiens OX=9606 GN=MYH6 PE=1 SV=5	15.9948	NFDKILAEW[15.994805]K	W_Oxidation
MYH7	Myosin-7	>sp|P13533|MYH6_HUMAN Myosin-6 OS=Homo sapiens OX=9606 GN=MYH6 PE=1 SV=5	15.9948	NFDKILAEW[15.994805]K	W_Oxidation
MYH7	Myosin-7	>sp|P13533|MYH6_HUMAN Myosin-6 OS=Homo sapiens OX=9606 GN=MYH6 PE=1 SV=5	15.9948	NFDKILAEW[15.994805]K	W_Oxidation
MYH7	Myosin-7	>sp|P13533|MYH6_HUMAN Myosin-6 OS=Homo sapiens OX=9606 GN=MYH6 PE=1 SV=5	15.9948	NFDKILAEW[15.994805]K	W_Oxidation
MYH7	Myosin-7	>sp|P13533|MYH6_HUMAN Myosin-6 OS=Homo sapiens OX=9606 GN=MYH6 PE=1 SV=5	15.9948	NFDKILAEW[15.994805]K	W_Oxidation
MYH7	Myosin-7	>sp|P13533|MYH6_HUMAN Myosin-6 OS=Homo sapiens OX=9606 GN=MYH6 PE=1 SV=5	15.9948	NFDKILAEW[15.994805]K	W_Oxidation
MYH7	Myosin-7	>sp|P13533|MYH6_HUMAN Myosin-6 OS=Homo sapiens OX=9606 GN=MYH6 PE=1 SV=5	15.9948	NFDKILAEW[15.994805]K	W_Oxidation
MYH7	Myosin-7	>sp|P13533|MYH6_HUMAN Myosin-6 OS=Homo sapiens OX=9606 GN=MYH6 PE=1 SV=5	15.9948	NFDKILAEW[15.994805]K	W_Oxidation
MYH7	Myosin-7	>sp|P13533|MYH6_HUMAN Myosin-6 OS=Homo sapiens OX=9606 GN=MYH6 PE=1 SV=5	15.9948	NFDKILAEW[15.994805]K	W_Oxidation
MYH7	Myosin-7	>sp|P13533|MYH6_HUMAN Myosin-6 OS=Homo sapiens OX=9606 GN=MYH6 PE=1 SV=5	15.9948	NFDKILAEW[15.994805]K	W_Oxidation
MYH7	Myosin-7	>sp|P13533|MYH6_HUMAN Myosin-6 OS=Homo sapiens OX=9606 GN=MYH6 PE=1 SV=5	15.9948	NFDKILAEW[15.994805]K	W_Oxidation
MYH7	Myosin-7	>sp|P13533|MYH6_HUMAN Myosin-6 OS=Homo sapiens OX=9606 GN=MYH6 PE=1 SV=5	15.9948	NFDKILAEW[15.994805]K	W_Oxidation
MYH7	Myosin-7	>sp|P13533|MYH6_HUMAN Myosin-6 OS=Homo sapiens OX=9606 GN=MYH6 PE=1 SV=5	15.9948	NFDKILAEW[15.994805]K	W_Oxidation
MYH7	Myosin-7	>sp|P13533|MYH6_HUMAN Myosin-6 OS=Homo sapiens OX=9606 GN=MYH6 PE=1 SV=5	15.9948	NFDKILAEW[15.994805]K	W_Oxidation
MYH7	Myosin-7	>sp|P13533|MYH6_HUMAN Myosin-6 OS=Homo sapiens OX=9606 GN=MYH6 PE=1 SV=5	15.9948	NFDKILAEW[15.994805]K	W_Oxidation
MYH7	Myosin-7	>sp|P13533|MYH6_HUMAN Myosin-6 OS=Homo sapiens OX=9606 GN=MYH6 PE=1 SV=5	15.9948	NFDKILAEW[15.994805]K	W_Oxidation
MYH7	Myosin-7	>sp|P13533|MYH6_HUMAN Myosin-6 OS=Homo sapiens OX=9606 GN=MYH6 PE=1 SV=5	15.9948	NFDKILAEW[15.994805]K	W_Oxidation
MYH7	Myosin-7	>sp|P13533|MYH6_HUMAN Myosin-6 OS=Homo sapiens OX=9606 GN=MYH6 PE=1 SV=5	15.9948	NFDKILAEW[15.994805]K	W_Oxidation
MYH7	Myosin-7	>sp|P13533|MYH6_HUMAN Myosin-6 OS=Homo sapiens OX=9606 GN=MYH6 PE=1 SV=5	15.9948	NFDKILAEW[15.994805]K	W_Oxidation
MYH7	Myosin-7	>sp|P13533|MYH6_HUMAN Myosin-6 OS=Homo sapiens OX=9606 GN=MYH6 PE=1 SV=5	15.9948	NFDKILAEW[15.994805]K	W_Oxidation
MYH7	Myosin-7	>sp|P13533|MYH6_HUMAN Myosin-6 OS=Homo sapiens OX=9606 GN=MYH6 PE=1 SV=5	15.9948	NFDKILAEW[15.994805]K	W_Oxidation
MYH7	Myosin-7	>sp|P13533|MYH6_HUMAN Myosin-6 OS=Homo sapiens OX=9606 GN=MYH6 PE=1 SV=5	15.9948	NFDKILAEW[15.994805]K	W_Oxidation
MYH7	Myosin-7	>sp|P13533|MYH6_HUMAN Myosin-6 OS=Homo sapiens OX=9606 GN=MYH6 PE=1 SV=5	15.9948	NFDKILAEW[15.994805]K	W_Oxidation
MYH7	Myosin-7	>sp|P13533|MYH6_HUMAN Myosin-6 OS=Homo sapiens OX=9606 GN=MYH6 PE=1 SV=5	15.9948	NFDKILAEW[15.994805]K	W_Oxidation
MYH7	Myosin-7	>sp|P13533|MYH6_HUMAN Myosin-6 OS=Homo sapiens OX=9606 GN=MYH6 PE=1 SV=5	15.9948	NFDKILAEW[15.994805]K	W_Oxidation
MYH7	Myosin-7	>sp|P13533|MYH6_HUMAN Myosin-6 OS=Homo sapiens OX=9606 GN=MYH6 PE=1 SV=5	15.9948	NFDKILAEW[15.994805]K	W_Oxidation
MYH7	Myosin-7	>sp|P13533|MYH6_HUMAN Myosin-6 OS=Homo sapiens OX=9606 GN=MYH6 PE=1 SV=5	15.9948	NFDKILAEW[15.994805]K	W_Oxidation
MYH7	Myosin-7	>sp|P13533|MYH6_HUMAN Myosin-6 OS=Homo sapiens OX=9606 GN=MYH6 PE=1 SV=5	15.9948	NFDKILAEW[15.994805]K	W_Oxidation
MYH7	Myosin-7	>sp|P13533|MYH6_HUMAN Myosin-6 OS=Homo sapiens OX=9606 GN=MYH6 PE=1 SV=5	15.9948	NFDKILAEW[15.994805]K	W_Oxidation
MYH7	Myosin-7	>sp|P13533|MYH6_HUMAN Myosin-6 OS=Homo sapiens OX=9606 GN=MYH6 PE=1 SV=5	15.9948	NFDKILAEW[15.994805]K	W_Oxidation
MYH7	Myosin-7	>sp|P13533|MYH6_HUMAN Myosin-6 OS=Homo sapiens OX=9606 GN=MYH6 PE=1 SV=5	15.9948	NFDKILAEW[15.994811]K	W_Oxidation
MYH7	Myosin-7	>sp|P13533|MYH6_HUMAN Myosin-6 OS=Homo sapiens OX=9606 GN=MYH6 PE=1 SV=5	15.9948	NFDKILAEW[15.994844]K	W_Oxidation
MYH7	Myosin-7	>sp|P13533|MYH6_HUMAN Myosin-6 OS=Homo sapiens OX=9606 GN=MYH6 PE=1 SV=5	15.9949	NFDKILAEW[15.994882]K	W_Oxidation
MYH7	Myosin-7	>sp|P13533|MYH6_HUMAN Myosin-6 OS=Homo sapiens OX=9606 GN=MYH6 PE=1 SV=5	15.9949	NFDKILAEW[15.994886]K	W_Oxidation
MYH7	Myosin-7	>sp|P13533|MYH6_HUMAN Myosin-6 OS=Homo sapiens OX=9606 GN=MYH6 PE=1 SV=5	15.9949	NFDKILAEW[15.994886]K	W_Oxidation
MYH7	Myosin-7	>sp|P13533|MYH6_HUMAN Myosin-6 OS=Homo sapiens OX=9606 GN=MYH6 PE=1 SV=5	15.9949	NFDKILAEW[15.994886]K	W_Oxidation
MYH7	Myosin-7	>sp|P13533|MYH6_HUMAN Myosin-6 OS=Homo sapiens OX=9606 GN=MYH6 PE=1 SV=5	15.9949	NFDKILAEW[15.994903]K	W_Oxidation
MYH7	Myosin-7	>sp|P13533|MYH6_HUMAN Myosin-6 OS=Homo sapiens OX=9606 GN=MYH6 PE=1 SV=5	15.9949	NFDKILAEW[15.994939]K	W_Oxidation
MYH7	Myosin-7	>sp|P13533|MYH6_HUMAN Myosin-6 OS=Homo sapiens OX=9606 GN=MYH6 PE=1 SV=5	15.995	NFDKILAEW[15.995007]K	W_Oxidation
MYH7	Myosin-7	>sp|P13533|MYH6_HUMAN Myosin-6 OS=Homo sapiens OX=9606 GN=MYH6 PE=1 SV=5	15.995	NFDKILAEW[15.995047]K	W_Oxidation
MYH7	Myosin-7	>sp|P13533|MYH6_HUMAN Myosin-6 OS=Homo sapiens OX=9606 GN=MYH6 PE=1 SV=5	15.9951	NFDKILAEW[15.995064]K	W_Oxidation
MYH7	Myosin-7	>sp|P13533|MYH6_HUMAN Myosin-6 OS=Homo sapiens OX=9606 GN=MYH6 PE=1 SV=5	15.9951	NFDKILAEW[15.995105]K	W_Oxidation
MYH7	Myosin-7	>sp|P13533|MYH6_HUMAN Myosin-6 OS=Homo sapiens OX=9606 GN=MYH6 PE=1 SV=5	15.9951	NFDKILAEW[15.995110]K	W_Oxidation
MYH7	Myosin-7	>sp|P13533|MYH6_HUMAN Myosin-6 OS=Homo sapiens OX=9606 GN=MYH6 PE=1 SV=5	15.9951	NFDKILAEW[15.995142]K	W_Oxidation
MYH7	Myosin-7	>sp|P13533|MYH6_HUMAN Myosin-6 OS=Homo sapiens OX=9606 GN=MYH6 PE=1 SV=5	15.9952	NFDKILAEW[15.995166]K	W_Oxidation
MYH7	Myosin-7	>sp|P13533|MYH6_HUMAN Myosin-6 OS=Homo sapiens OX=9606 GN=MYH6 PE=1 SV=5	15.9952	NFDKILAEW[15.995190]K	W_Oxidation
MYH7	Myosin-7	>sp|P13533|MYH6_HUMAN Myosin-6 OS=Homo sapiens OX=9606 GN=MYH6 PE=1 SV=5	15.9953	NFDKILAEW[15.995271]K	W_Oxidation
MYH7	Myosin-7	>sp|P13533|MYH6_HUMAN Myosin-6 OS=Homo sapiens OX=9606 GN=MYH6 PE=1 SV=5	15.9953	NFDKILAEW[15.995279]K	W_Oxidation
MYH7	Myosin-7	>sp|P13533|MYH6_HUMAN Myosin-6 OS=Homo sapiens OX=9606 GN=MYH6 PE=1 SV=5	15.9953	NFDKILAEW[15.995284]K	W_Oxidation
MYH7	Myosin-7	>sp|P13533|MYH6_HUMAN Myosin-6 OS=Homo sapiens OX=9606 GN=MYH6 PE=1 SV=5	15.9954	NFDKILAEW[15.995370]K	W_Oxidation
MYH7	Myosin-7	>sp|P13533|MYH6_HUMAN Myosin-6 OS=Homo sapiens OX=9606 GN=MYH6 PE=1 SV=5	15.9954	NFDKILAEW[15.995406]K	W_Oxidation
MYH7	Myosin-7	>sp|P13533|MYH6_HUMAN Myosin-6 OS=Homo sapiens OX=9606 GN=MYH6 PE=1 SV=5	15.9954	NFDKILAEW[15.995449]K	W_Oxidation
MYH7	Myosin-7	>sp|P13533|MYH6_HUMAN Myosin-6 OS=Homo sapiens OX=9606 GN=MYH6 PE=1 SV=5	15.9955	NFDKILAEW[15.995488]K	W_Oxidation
MYH7	Myosin-7	>sp|P13533|MYH6_HUMAN Myosin-6 OS=Homo sapiens OX=9606 GN=MYH6 PE=1 SV=5	15.9955	NFDKILAEW[15.995540]K	W_Oxidation
MYH7	Myosin-7	>sp|P13533|MYH6_HUMAN Myosin-6 OS=Homo sapiens OX=9606 GN=MYH6 PE=1 SV=5	15.9956	NFDKILAEW[15.995573]K	W_Oxidation
MYH7	Myosin-7	>sp|P13533|MYH6_HUMAN Myosin-6 OS=Homo sapiens OX=9606 GN=MYH6 PE=1 SV=5	15.9956	NFDKILAEW[15.995584]K	W_Oxidation
MYH7	Myosin-7	>sp|P13533|MYH6_HUMAN Myosin-6 OS=Homo sapiens OX=9606 GN=MYH6 PE=1 SV=5	15.9956	NFDKILAEW[15.995598]K	W_Oxidation
MYH7	Myosin-7	>sp|P13533|MYH6_HUMAN Myosin-6 OS=Homo sapiens OX=9606 GN=MYH6 PE=1 SV=5	15.9956	NFDKILAEW[15.995618]K	W_Oxidation
MYH7	Myosin-7	>sp|P13533|MYH6_HUMAN Myosin-6 OS=Homo sapiens OX=9606 GN=MYH6 PE=1 SV=5	15.9956	NFDKILAEW[15.995632]K	W_Oxidation
MYH7	Myosin-7	>sp|P13533|MYH6_HUMAN Myosin-6 OS=Homo sapiens OX=9606 GN=MYH6 PE=1 SV=5	15.9957	NFDKILAEW[15.995660]K	W_Oxidation
MYH7	Myosin-7	>sp|P13533|MYH6_HUMAN Myosin-6 OS=Homo sapiens OX=9606 GN=MYH6 PE=1 SV=5	15.9959	NFDKILAEW[15.995878]K	W_Oxidation
MYH7	Myosin-7	>sp|P13533|MYH6_HUMAN Myosin-6 OS=Homo sapiens OX=9606 GN=MYH6 PE=1 SV=5	15.9959	NFDKILAEW[15.995889]K	W_Oxidation
MYH7	Myosin-7	>sp|P13533|MYH6_HUMAN Myosin-6 OS=Homo sapiens OX=9606 GN=MYH6 PE=1 SV=5	15.9959	NFDKILAEW[15.995910]K	W_Oxidation
MYH7	Myosin-7	>sp|P13533|MYH6_HUMAN Myosin-6 OS=Homo sapiens OX=9606 GN=MYH6 PE=1 SV=5	15.996	NFDKILAEW[15.996018]K	W_Oxidation
MYH7	Myosin-7	>sp|P13533|MYH6_HUMAN Myosin-6 OS=Homo sapiens OX=9606 GN=MYH6 PE=1 SV=5	15.996	NFDKILAEW[15.996020]K	W_Oxidation
MYH7	Myosin-7	>sp|P13533|MYH6_HUMAN Myosin-6 OS=Homo sapiens OX=9606 GN=MYH6 PE=1 SV=5	15.996	NFDKILAEW[15.996028]K	W_Oxidation
MYH7	Myosin-7	>sp|P13533|MYH6_HUMAN Myosin-6 OS=Homo sapiens OX=9606 GN=MYH6 PE=1 SV=5	15.9961	NFDKILAEW[15.996114]K	W_Oxidation
MYH7	Myosin-7	>sp|P13533|MYH6_HUMAN Myosin-6 OS=Homo sapiens OX=9606 GN=MYH6 PE=1 SV=5	15.9961	NFDKILAEW[15.996125]K	W_Oxidation
MYH7	Myosin-7	>sp|P13533|MYH6_HUMAN Myosin-6 OS=Homo sapiens OX=9606 GN=MYH6 PE=1 SV=5	15.9962	NFDKILAEW[15.996154]K	W_Oxidation
MYH7	Myosin-7	>sp|P13533|MYH6_HUMAN Myosin-6 OS=Homo sapiens OX=9606 GN=MYH6 PE=1 SV=5	15.9963	NFDKILAEW[15.996255]K	W_Oxidation
MYH7	Myosin-7	>sp|P13533|MYH6_HUMAN Myosin-6 OS=Homo sapiens OX=9606 GN=MYH6 PE=1 SV=5	15.9948	RDALLVIQW[15.994805]NIR	W_Oxidation
MYH7	Myosin-7	>sp|P13533|MYH6_HUMAN Myosin-6 OS=Homo sapiens OX=9606 GN=MYH6 PE=1 SV=5	15.9936	VLSKANSEVAQW[15.993618]R	W_Oxidation
MYH7	Myosin-7	>sp|P13533|MYH6_HUMAN Myosin-6 OS=Homo sapiens OX=9606 GN=MYH6 PE=1 SV=5	15.9937	VLSKANSEVAQW[15.993722]R	W_Oxidation
MYH7	Myosin-7	>sp|P13533|MYH6_HUMAN Myosin-6 OS=Homo sapiens OX=9606 GN=MYH6 PE=1 SV=5	15.9938	VLSKANSEVAQW[15.993755]R	W_Oxidation
MYH7	Myosin-7	>sp|P13533|MYH6_HUMAN Myosin-6 OS=Homo sapiens OX=9606 GN=MYH6 PE=1 SV=5	15.9938	VLSKANSEVAQW[15.993822]R	W_Oxidation
MYH7	Myosin-7	>sp|P13533|MYH6_HUMAN Myosin-6 OS=Homo sapiens OX=9606 GN=MYH6 PE=1 SV=5	15.9942	VLSKANSEVAQW[15.994228]R	W_Oxidation
MYH7	Myosin-7	>sp|P13533|MYH6_HUMAN Myosin-6 OS=Homo sapiens OX=9606 GN=MYH6 PE=1 SV=5	15.9943	VLSKANSEVAQW[15.994250]R	W_Oxidation
MYH7	Myosin-7	>sp|P13533|MYH6_HUMAN Myosin-6 OS=Homo sapiens OX=9606 GN=MYH6 PE=1 SV=5	15.9943	VLSKANSEVAQW[15.994313]R	W_Oxidation
MYH7	Myosin-7	>sp|P13533|MYH6_HUMAN Myosin-6 OS=Homo sapiens OX=9606 GN=MYH6 PE=1 SV=5	15.9944	VLSKANSEVAQW[15.994449]R	W_Oxidation
MYH7	Myosin-7	>sp|P13533|MYH6_HUMAN Myosin-6 OS=Homo sapiens OX=9606 GN=MYH6 PE=1 SV=5	15.9946	VLSKANSEVAQW[15.994637]R	W_Oxidation
MYH7	Myosin-7	>sp|P13533|MYH6_HUMAN Myosin-6 OS=Homo sapiens OX=9606 GN=MYH6 PE=1 SV=5	15.9948	VLSKANSEVAQW[15.994805]R	W_Oxidation
MYH7	Myosin-7	>sp|P13533|MYH6_HUMAN Myosin-6 OS=Homo sapiens OX=9606 GN=MYH6 PE=1 SV=5	15.9948	VLSKANSEVAQW[15.994805]R	W_Oxidation
MYH7	Myosin-7	>sp|P13533|MYH6_HUMAN Myosin-6 OS=Homo sapiens OX=9606 GN=MYH6 PE=1 SV=5	15.9948	VLSKANSEVAQW[15.994805]R	W_Oxidation
MYH7	Myosin-7	>sp|P13533|MYH6_HUMAN Myosin-6 OS=Homo sapiens OX=9606 GN=MYH6 PE=1 SV=5	15.9948	VLSKANSEVAQW[15.994805]R	W_Oxidation
MYH7	Myosin-7	>sp|P13533|MYH6_HUMAN Myosin-6 OS=Homo sapiens OX=9606 GN=MYH6 PE=1 SV=5	15.9948	VLSKANSEVAQW[15.994805]R	W_Oxidation
MYH7	Myosin-7	>sp|P13533|MYH6_HUMAN Myosin-6 OS=Homo sapiens OX=9606 GN=MYH6 PE=1 SV=5	15.9948	VLSKANSEVAQW[15.994805]R	W_Oxidation
MYH7	Myosin-7	>sp|P13533|MYH6_HUMAN Myosin-6 OS=Homo sapiens OX=9606 GN=MYH6 PE=1 SV=5	15.9948	VLSKANSEVAQW[15.994805]R	W_Oxidation
MYH7	Myosin-7	>sp|P13533|MYH6_HUMAN Myosin-6 OS=Homo sapiens OX=9606 GN=MYH6 PE=1 SV=5	15.9948	VLSKANSEVAQW[15.994805]R	W_Oxidation
MYH7	Myosin-7	>sp|P13533|MYH6_HUMAN Myosin-6 OS=Homo sapiens OX=9606 GN=MYH6 PE=1 SV=5	15.9948	VLSKANSEVAQW[15.994805]R	W_Oxidation
MYH7	Myosin-7	>sp|P13533|MYH6_HUMAN Myosin-6 OS=Homo sapiens OX=9606 GN=MYH6 PE=1 SV=5	15.9948	VLSKANSEVAQW[15.994805]R	W_Oxidation
MYH7	Myosin-7	>sp|P13533|MYH6_HUMAN Myosin-6 OS=Homo sapiens OX=9606 GN=MYH6 PE=1 SV=5	15.9948	VLSKANSEVAQW[15.994805]R	W_Oxidation
MYH7	Myosin-7	>sp|P13533|MYH6_HUMAN Myosin-6 OS=Homo sapiens OX=9606 GN=MYH6 PE=1 SV=5	15.9948	VLSKANSEVAQW[15.994805]R	W_Oxidation
MYH7	Myosin-7	>sp|P13533|MYH6_HUMAN Myosin-6 OS=Homo sapiens OX=9606 GN=MYH6 PE=1 SV=5	15.9948	VLSKANSEVAQW[15.994805]R	W_Oxidation
MYH7	Myosin-7	>sp|P13533|MYH6_HUMAN Myosin-6 OS=Homo sapiens OX=9606 GN=MYH6 PE=1 SV=5	15.9948	VLSKANSEVAQW[15.994805]R	W_Oxidation
MYH7	Myosin-7	>sp|P13533|MYH6_HUMAN Myosin-6 OS=Homo sapiens OX=9606 GN=MYH6 PE=1 SV=5	15.9948	VLSKANSEVAQW[15.994805]R	W_Oxidation
MYH7	Myosin-7	>sp|P13533|MYH6_HUMAN Myosin-6 OS=Homo sapiens OX=9606 GN=MYH6 PE=1 SV=5	15.9948	VLSKANSEVAQW[15.994805]R	W_Oxidation
MYH7	Myosin-7	>sp|P13533|MYH6_HUMAN Myosin-6 OS=Homo sapiens OX=9606 GN=MYH6 PE=1 SV=5	15.9948	VLSKANSEVAQW[15.994805]R	W_Oxidation
MYH7	Myosin-7	>sp|P13533|MYH6_HUMAN Myosin-6 OS=Homo sapiens OX=9606 GN=MYH6 PE=1 SV=5	15.9948	VLSKANSEVAQW[15.994805]R	W_Oxidation
MYH7	Myosin-7	>sp|P13533|MYH6_HUMAN Myosin-6 OS=Homo sapiens OX=9606 GN=MYH6 PE=1 SV=5	15.9948	VLSKANSEVAQW[15.994805]R	W_Oxidation
MYH7	Myosin-7	>sp|P13533|MYH6_HUMAN Myosin-6 OS=Homo sapiens OX=9606 GN=MYH6 PE=1 SV=5	15.9948	VLSKANSEVAQW[15.994805]R	W_Oxidation
MYH7	Myosin-7	>sp|P13533|MYH6_HUMAN Myosin-6 OS=Homo sapiens OX=9606 GN=MYH6 PE=1 SV=5	15.9948	VLSKANSEVAQW[15.994805]R	W_Oxidation
MYH7	Myosin-7	>sp|P13533|MYH6_HUMAN Myosin-6 OS=Homo sapiens OX=9606 GN=MYH6 PE=1 SV=5	15.9948	VLSKANSEVAQW[15.994805]R	W_Oxidation
MYH7	Myosin-7	>sp|P13533|MYH6_HUMAN Myosin-6 OS=Homo sapiens OX=9606 GN=MYH6 PE=1 SV=5	15.9948	VLSKANSEVAQW[15.994805]R	W_Oxidation
MYH7	Myosin-7	>sp|P13533|MYH6_HUMAN Myosin-6 OS=Homo sapiens OX=9606 GN=MYH6 PE=1 SV=5	15.9948	VLSKANSEVAQW[15.994805]R	W_Oxidation
MYH7	Myosin-7	>sp|P13533|MYH6_HUMAN Myosin-6 OS=Homo sapiens OX=9606 GN=MYH6 PE=1 SV=5	15.9948	VLSKANSEVAQW[15.994805]R	W_Oxidation
MYH7	Myosin-7	>sp|P13533|MYH6_HUMAN Myosin-6 OS=Homo sapiens OX=9606 GN=MYH6 PE=1 SV=5	15.9948	VLSKANSEVAQW[15.994805]R	W_Oxidation
MYH7	Myosin-7	>sp|P13533|MYH6_HUMAN Myosin-6 OS=Homo sapiens OX=9606 GN=MYH6 PE=1 SV=5	15.9948	VLSKANSEVAQW[15.994805]R	W_Oxidation
MYH7	Myosin-7	>sp|P13533|MYH6_HUMAN Myosin-6 OS=Homo sapiens OX=9606 GN=MYH6 PE=1 SV=5	15.9948	VLSKANSEVAQW[15.994805]R	W_Oxidation
MYH7	Myosin-7	>sp|P13533|MYH6_HUMAN Myosin-6 OS=Homo sapiens OX=9606 GN=MYH6 PE=1 SV=5	15.9948	VLSKANSEVAQW[15.994805]R	W_Oxidation
MYH7	Myosin-7	>sp|P13533|MYH6_HUMAN Myosin-6 OS=Homo sapiens OX=9606 GN=MYH6 PE=1 SV=5	15.9948	VLSKANSEVAQW[15.994805]R	W_Oxidation
MYH7	Myosin-7	>sp|P13533|MYH6_HUMAN Myosin-6 OS=Homo sapiens OX=9606 GN=MYH6 PE=1 SV=5	15.9948	VLSKANSEVAQW[15.994805]R	W_Oxidation
MYH7	Myosin-7	>sp|P13533|MYH6_HUMAN Myosin-6 OS=Homo sapiens OX=9606 GN=MYH6 PE=1 SV=5	15.9948	VLSKANSEVAQW[15.994805]R	W_Oxidation
MYH7	Myosin-7	>sp|P13533|MYH6_HUMAN Myosin-6 OS=Homo sapiens OX=9606 GN=MYH6 PE=1 SV=5	15.9948	VLSKANSEVAQW[15.994805]R	W_Oxidation
MYH7	Myosin-7	>sp|P13533|MYH6_HUMAN Myosin-6 OS=Homo sapiens OX=9606 GN=MYH6 PE=1 SV=5	15.9948	VLSKANSEVAQW[15.994818]R	W_Oxidation
MYH7	Myosin-7	>sp|P13533|MYH6_HUMAN Myosin-6 OS=Homo sapiens OX=9606 GN=MYH6 PE=1 SV=5	15.9948	VLSKANSEVAQW[15.994819]R	W_Oxidation
MYH7	Myosin-7	>sp|P13533|MYH6_HUMAN Myosin-6 OS=Homo sapiens OX=9606 GN=MYH6 PE=1 SV=5	15.9949	VLSKANSEVAQW[15.994933]R	W_Oxidation
MYH7	Myosin-7	>sp|P13533|MYH6_HUMAN Myosin-6 OS=Homo sapiens OX=9606 GN=MYH6 PE=1 SV=5	15.9951	VLSKANSEVAQW[15.995108]R	W_Oxidation
MYH7	Myosin-7	>sp|P13533|MYH6_HUMAN Myosin-6 OS=Homo sapiens OX=9606 GN=MYH6 PE=1 SV=5	15.9952	VLSKANSEVAQW[15.995156]R	W_Oxidation
MYH7	Myosin-7	>sp|P13533|MYH6_HUMAN Myosin-6 OS=Homo sapiens OX=9606 GN=MYH6 PE=1 SV=5	15.9953	VLSKANSEVAQW[15.995252]R	W_Oxidation
MYH7	Myosin-7	>sp|P13533|MYH6_HUMAN Myosin-6 OS=Homo sapiens OX=9606 GN=MYH6 PE=1 SV=5	15.9955	VLSKANSEVAQW[15.995461]R	W_Oxidation
MYH7	Myosin-7	>sp|P13533|MYH6_HUMAN Myosin-6 OS=Homo sapiens OX=9606 GN=MYH6 PE=1 SV=5	15.9955	VLSKANSEVAQW[15.995481]R	W_Oxidation
MYH7	Myosin-7	>sp|P13533|MYH6_HUMAN Myosin-6 OS=Homo sapiens OX=9606 GN=MYH6 PE=1 SV=5	15.9955	VLSKANSEVAQW[15.995500]R	W_Oxidation
MYH7	Myosin-7	>sp|P13533|MYH6_HUMAN Myosin-6 OS=Homo sapiens OX=9606 GN=MYH6 PE=1 SV=5	15.9955	VLSKANSEVAQW[15.995530]R	W_Oxidation
MYH7	Myosin-7	>sp|P13533|MYH6_HUMAN Myosin-6 OS=Homo sapiens OX=9606 GN=MYH6 PE=1 SV=5	15.9955	VLSKANSEVAQW[15.995531]R	W_Oxidation
MYH7	Myosin-7	>sp|P13533|MYH6_HUMAN Myosin-6 OS=Homo sapiens OX=9606 GN=MYH6 PE=1 SV=5	15.9956	VLSKANSEVAQW[15.995612]R	W_Oxidation
MYH7	Myosin-7	>sp|P13533|MYH6_HUMAN Myosin-6 OS=Homo sapiens OX=9606 GN=MYH6 PE=1 SV=5	15.9958	VLSKANSEVAQW[15.995797]R	W_Oxidation
MYH7	Myosin-7	>sp|P13533|MYH6_HUMAN Myosin-6 OS=Homo sapiens OX=9606 GN=MYH6 PE=1 SV=5	15.9959	VLSKANSEVAQW[15.995897]R	W_Oxidation
MYH7	Myosin-7	>sp|P13533|MYH6_HUMAN Myosin-6 OS=Homo sapiens OX=9606 GN=MYH6 PE=1 SV=5	15.9959	VLSKANSEVAQW[15.995936]R	W_Oxidation
MYH7	Myosin-7	>sp|P13533|MYH6_HUMAN Myosin-6 OS=Homo sapiens OX=9606 GN=MYH6 PE=1 SV=5	15.996	VLSKANSEVAQW[15.995962]R	W_Oxidation
MYH7	Myosin-7	>sp|P13533|MYH6_HUMAN Myosin-6 OS=Homo sapiens OX=9606 GN=MYH6 PE=1 SV=5	15.9961	VLSKANSEVAQW[15.996106]R	W_Oxidation
MYH7	Myosin-7	>sp|P16615|AT2A2_HUMAN Sarcoplasmic/endoplasmic reticulum calcium ATPase 2 OS=Homo sapiens OX=9606 GN=ATP2A2 PE=1 SV=1	15.9948	E[15.994805]WGSGSDTLR	W_Oxidation
MYH7	Myosin-7	>sp|P16615|AT2A2_HUMAN Sarcoplasmic/endoplasmic reticulum calcium ATPase 2 OS=Homo sapiens OX=9606 GN=ATP2A2 PE=1 SV=1	15.9948	E[15.994805]WGSGSDTLR	W_Oxidation
MYH7	Myosin-7	>sp|P16615|AT2A2_HUMAN Sarcoplasmic/endoplasmic reticulum calcium ATPase 2 OS=Homo sapiens OX=9606 GN=ATP2A2 PE=1 SV=1	15.9961	E[15.996095]WGSGSDTLR	W_Oxidation
MYH7	Myosin-7	>sp|P16615|AT2A2_HUMAN Sarcoplasmic/endoplasmic reticulum calcium ATPase 2 OS=Homo sapiens OX=9606 GN=ATP2A2 PE=1 SV=1	15.9943	EW[15.994261]GSGSDTLR	W_Oxidation
MYH7	Myosin-7	>sp|P16615|AT2A2_HUMAN Sarcoplasmic/endoplasmic reticulum calcium ATPase 2 OS=Homo sapiens OX=9606 GN=ATP2A2 PE=1 SV=1	15.9945	EW[15.994495]GSGSDTLR	W_Oxidation
MYH7	Myosin-7	>sp|P16615|AT2A2_HUMAN Sarcoplasmic/endoplasmic reticulum calcium ATPase 2 OS=Homo sapiens OX=9606 GN=ATP2A2 PE=1 SV=1	15.9948	EW[15.994805]GSGSDTLR	W_Oxidation
MYH7	Myosin-7	>sp|P16615|AT2A2_HUMAN Sarcoplasmic/endoplasmic reticulum calcium ATPase 2 OS=Homo sapiens OX=9606 GN=ATP2A2 PE=1 SV=1	15.9948	EW[15.994805]GSGSDTLR	W_Oxidation
MYH7	Myosin-7	>sp|P16615|AT2A2_HUMAN Sarcoplasmic/endoplasmic reticulum calcium ATPase 2 OS=Homo sapiens OX=9606 GN=ATP2A2 PE=1 SV=1	15.9948	EW[15.994805]GSGSDTLR	W_Oxidation
MYH7	Myosin-7	>sp|P16615|AT2A2_HUMAN Sarcoplasmic/endoplasmic reticulum calcium ATPase 2 OS=Homo sapiens OX=9606 GN=ATP2A2 PE=1 SV=1	15.9948	EW[15.994805]GSGSDTLR	W_Oxidation
MYH7	Myosin-7	>sp|P16615|AT2A2_HUMAN Sarcoplasmic/endoplasmic reticulum calcium ATPase 2 OS=Homo sapiens OX=9606 GN=ATP2A2 PE=1 SV=1	15.9948	EW[15.994805]GSGSDTLR	W_Oxidation
MYH7	Myosin-7	>sp|P16615|AT2A2_HUMAN Sarcoplasmic/endoplasmic reticulum calcium ATPase 2 OS=Homo sapiens OX=9606 GN=ATP2A2 PE=1 SV=1	15.9948	EW[15.994805]GSGSDTLR	W_Oxidation
MYH7	Myosin-7	>sp|P16615|AT2A2_HUMAN Sarcoplasmic/endoplasmic reticulum calcium ATPase 2 OS=Homo sapiens OX=9606 GN=ATP2A2 PE=1 SV=1	15.9949	EW[15.994874]GSGSDTLR	W_Oxidation
MYH7	Myosin-7	>sp|P16615|AT2A2_HUMAN Sarcoplasmic/endoplasmic reticulum calcium ATPase 2 OS=Homo sapiens OX=9606 GN=ATP2A2 PE=1 SV=1	15.9954	EW[15.995362]GSGSDTLR	W_Oxidation
MYH7	Myosin-7	>sp|P16615|AT2A2_HUMAN Sarcoplasmic/endoplasmic reticulum calcium ATPase 2 OS=Homo sapiens OX=9606 GN=ATP2A2 PE=1 SV=1	15.9955	EW[15.995469]GSGSDTLR	W_Oxidation
MYH7	Myosin-7	>sp|P16615|AT2A2_HUMAN Sarcoplasmic/endoplasmic reticulum calcium ATPase 2 OS=Homo sapiens OX=9606 GN=ATP2A2 PE=1 SV=1	15.9957	EW[15.995743]GSGSDTLR	W_Oxidation
MYH7	Myosin-7	>sp|P16615|AT2A2_HUMAN Sarcoplasmic/endoplasmic reticulum calcium ATPase 2 OS=Homo sapiens OX=9606 GN=ATP2A2 PE=1 SV=1	15.996	EW[15.996034]GSGSDTLR	W_Oxidation
MYH7	Myosin-7	>sp|P16615|AT2A2_HUMAN Sarcoplasmic/endoplasmic reticulum calcium ATPase 2 OS=Homo sapiens OX=9606 GN=ATP2A2 PE=1 SV=1	15.9961	EW[15.996131]GSGSDTLR	W_Oxidation
MYH7	Myosin-7	>sp|P16615|AT2A2_HUMAN Sarcoplasmic/endoplasmic reticulum calcium ATPase 2 OS=Homo sapiens OX=9606 GN=ATP2A2 PE=1 SV=1	15.9948	IMSVIREW[15.994805]GSGSDTLR	W_Oxidation
MYH7	Myosin-7	>sp|P45379|TNNT2_HUMAN Troponin T, cardiac muscle OS=Homo sapiens OX=9606 GN=TNNT2 PE=1 SV=3	15.9946	AKELW[15.994576]QSIYNLEAEK	W_Oxidation
MYH7	Myosin-7	>sp|P45379|TNNT2_HUMAN Troponin T, cardiac muscle OS=Homo sapiens OX=9606 GN=TNNT2 PE=1 SV=3	15.9948	AKELW[15.994805]QSIYNLEAEK	W_Oxidation
MYH7	Myosin-7	>sp|P45379|TNNT2_HUMAN Troponin T, cardiac muscle OS=Homo sapiens OX=9606 GN=TNNT2 PE=1 SV=3	15.9948	AKELW[15.994805]QSIYNLEAEK	W_Oxidation
MYH7	Myosin-7	>sp|P45379|TNNT2_HUMAN Troponin T, cardiac muscle OS=Homo sapiens OX=9606 GN=TNNT2 PE=1 SV=3	15.9948	AKELW[15.994805]QSIYNLEAEK	W_Oxidation
MYH7	Myosin-7	>sp|P45379|TNNT2_HUMAN Troponin T, cardiac muscle OS=Homo sapiens OX=9606 GN=TNNT2 PE=1 SV=3	15.9948	AKELW[15.994805]QSIYNLEAEK	W_Oxidation
MYH7	Myosin-7	>sp|P45379|TNNT2_HUMAN Troponin T, cardiac muscle OS=Homo sapiens OX=9606 GN=TNNT2 PE=1 SV=3	15.9948	AKELW[15.994805]QSIYNLEAEK	W_Oxidation
MYH7	Myosin-7	>sp|P45379|TNNT2_HUMAN Troponin T, cardiac muscle OS=Homo sapiens OX=9606 GN=TNNT2 PE=1 SV=3	15.9948	AKELW[15.994805]QSIYNLEAEK	W_Oxidation
MYH7	Myosin-7	>sp|P45379|TNNT2_HUMAN Troponin T, cardiac muscle OS=Homo sapiens OX=9606 GN=TNNT2 PE=1 SV=3	15.9948	AKELW[15.994805]QSIYNLEAEK	W_Oxidation
MYH7	Myosin-7	>sp|P45379|TNNT2_HUMAN Troponin T, cardiac muscle OS=Homo sapiens OX=9606 GN=TNNT2 PE=1 SV=3	15.9948	AKELW[15.994837]QSIYNLEAEK	W_Oxidation
MYH7	Myosin-7	>sp|P45379|TNNT2_HUMAN Troponin T, cardiac muscle OS=Homo sapiens OX=9606 GN=TNNT2 PE=1 SV=3	15.995	AKELW[15.995010]QSIYNLEAEK	W_Oxidation
MYH7	Myosin-7	>sp|P45379|TNNT2_HUMAN Troponin T, cardiac muscle OS=Homo sapiens OX=9606 GN=TNNT2 PE=1 SV=3	15.996	AKELW[15.996037]QSIYNLEAEK	W_Oxidation
MYH7	Myosin-7	>sp|P45379|TNNT2_HUMAN Troponin T, cardiac muscle OS=Homo sapiens OX=9606 GN=TNNT2 PE=1 SV=3	15.994	EL[15.994043]WQSIYNLEAEKFDLQEK	W_Oxidation
MYH7	Myosin-7	>sp|P45379|TNNT2_HUMAN Troponin T, cardiac muscle OS=Homo sapiens OX=9606 GN=TNNT2 PE=1 SV=3	15.9943	EL[15.994270]WQSIYNLEAEKFDLQEK	W_Oxidation
MYH7	Myosin-7	>sp|P45379|TNNT2_HUMAN Troponin T, cardiac muscle OS=Homo sapiens OX=9606 GN=TNNT2 PE=1 SV=3	15.9948	EL[15.994805]WQSIYNLEAEKFDLQEK	W_Oxidation
MYH7	Myosin-7	>sp|P45379|TNNT2_HUMAN Troponin T, cardiac muscle OS=Homo sapiens OX=9606 GN=TNNT2 PE=1 SV=3	15.9948	EL[15.994805]WQSIYNLEAEKFDLQEK	W_Oxidation
MYH7	Myosin-7	>sp|P45379|TNNT2_HUMAN Troponin T, cardiac muscle OS=Homo sapiens OX=9606 GN=TNNT2 PE=1 SV=3	15.9948	EL[15.994805]WQSIYNLEAEKFDLQEK	W_Oxidation
MYH7	Myosin-7	>sp|P45379|TNNT2_HUMAN Troponin T, cardiac muscle OS=Homo sapiens OX=9606 GN=TNNT2 PE=1 SV=3	15.9952	EL[15.995174]WQSIYNLEAEKFDLQEK	W_Oxidation
MYH7	Myosin-7	>sp|P45379|TNNT2_HUMAN Troponin T, cardiac muscle OS=Homo sapiens OX=9606 GN=TNNT2 PE=1 SV=3	15.9941	ELW[15.994132]QSIYNLEAEK	W_Oxidation
MYH7	Myosin-7	>sp|P45379|TNNT2_HUMAN Troponin T, cardiac muscle OS=Homo sapiens OX=9606 GN=TNNT2 PE=1 SV=3	15.9945	ELW[15.994452]QSIYNLEAEK	W_Oxidation
MYH7	Myosin-7	>sp|P45379|TNNT2_HUMAN Troponin T, cardiac muscle OS=Homo sapiens OX=9606 GN=TNNT2 PE=1 SV=3	15.9945	ELW[15.994458]QSIYNLEAEKFDLQEK	W_Oxidation
MYH7	Myosin-7	>sp|P45379|TNNT2_HUMAN Troponin T, cardiac muscle OS=Homo sapiens OX=9606 GN=TNNT2 PE=1 SV=3	15.9948	ELW[15.994805]QSIYNLEAEK	W_Oxidation
MYH7	Myosin-7	>sp|P45379|TNNT2_HUMAN Troponin T, cardiac muscle OS=Homo sapiens OX=9606 GN=TNNT2 PE=1 SV=3	15.9948	ELW[15.994805]QSIYNLEAEKFDLQEK	W_Oxidation
MYH7	Myosin-7	>sp|P45379|TNNT2_HUMAN Troponin T, cardiac muscle OS=Homo sapiens OX=9606 GN=TNNT2 PE=1 SV=3	15.9948	ELW[15.994805]QSIYNLEAEKFDLQEK	W_Oxidation
MYH7	Myosin-7	>sp|P45379|TNNT2_HUMAN Troponin T, cardiac muscle OS=Homo sapiens OX=9606 GN=TNNT2 PE=1 SV=3	15.9948	ELW[15.994805]QSIYNLEAEKFDLQEK	W_Oxidation
MYH7	Myosin-7	>sp|P45379|TNNT2_HUMAN Troponin T, cardiac muscle OS=Homo sapiens OX=9606 GN=TNNT2 PE=1 SV=3	15.9948	ELW[15.994805]QSIYNLEAEKFDLQEK	W_Oxidation
MYH7	Myosin-7	>sp|P45379|TNNT2_HUMAN Troponin T, cardiac muscle OS=Homo sapiens OX=9606 GN=TNNT2 PE=1 SV=3	15.9949	ELW[15.994853]QSIYNLEAEK	W_Oxidation
MYH7	Myosin-7	>sp|P45379|TNNT2_HUMAN Troponin T, cardiac muscle OS=Homo sapiens OX=9606 GN=TNNT2 PE=1 SV=3	15.9951	ELW[15.995124]QSIYNLEAEKFDLQEK	W_Oxidation
MYH7	Myosin-7	>sp|P45379|TNNT2_HUMAN Troponin T, cardiac muscle OS=Homo sapiens OX=9606 GN=TNNT2 PE=1 SV=3	15.9948	ELWQ[15.994805]SIYNLEAEKFDLQEK	W_Oxidation
MYH7	Myosin-7	>sp|P45379|TNNT2_HUMAN Troponin T, cardiac muscle OS=Homo sapiens OX=9606 GN=TNNT2 PE=1 SV=3	15.9948	ELWQ[15.994805]SIYNLEAEKFDLQEK	W_Oxidation
MYH7	Myosin-7	>sp|Q14896|MYPC3_HUMAN Myosin-binding protein C, cardiac-type OS=Homo sapiens OX=9606 GN=MYBPC3 PE=1 SV=4	15.9948	AITQGNKAPARPAPDAPEDTGDSDEW[15.994805]VFDK	W_Oxidation
MYH7	Myosin-7	>sp|Q14896|MYPC3_HUMAN Myosin-binding protein C, cardiac-type OS=Homo sapiens OX=9606 GN=MYBPC3 PE=1 SV=4	15.9948	AITQGNKAPARPAPDAPEDTGDSDEW[15.994805]VFDK	W_Oxidation
MYH7	Myosin-7	>sp|Q14896|MYPC3_HUMAN Myosin-binding protein C, cardiac-type OS=Homo sapiens OX=9606 GN=MYBPC3 PE=1 SV=4	15.9948	AITQGNKAPARPAPDAPEDTGDSDEW[15.994805]VFDK	W_Oxidation
MYH7	Myosin-7	>sp|Q14896|MYPC3_HUMAN Myosin-binding protein C, cardiac-type OS=Homo sapiens OX=9606 GN=MYBPC3 PE=1 SV=4	15.9948	AITQGNKAPARPAPDAPEDTGDSDEW[15.994805]VFDK	W_Oxidation
MYH7	Myosin-7	>sp|Q14896|MYPC3_HUMAN Myosin-binding protein C, cardiac-type OS=Homo sapiens OX=9606 GN=MYBPC3 PE=1 SV=4	15.9948	AITQGNKAPARPAPDAPEDTGDSDEW[15.994805]VFDK	W_Oxidation
MYH7	Myosin-7	>sp|Q14896|MYPC3_HUMAN Myosin-binding protein C, cardiac-type OS=Homo sapiens OX=9606 GN=MYBPC3 PE=1 SV=4	15.9948	AITQGNKAPARPAPDAPEDTGDSDEW[15.994805]VFDK	W_Oxidation
MYH7	Myosin-7	>sp|Q14896|MYPC3_HUMAN Myosin-binding protein C, cardiac-type OS=Homo sapiens OX=9606 GN=MYBPC3 PE=1 SV=4	15.9948	AITQGNKAPARPAPDAPEDTGDSDEW[15.994805]VFDK	W_Oxidation
MYH7	Myosin-7	>sp|Q14896|MYPC3_HUMAN Myosin-binding protein C, cardiac-type OS=Homo sapiens OX=9606 GN=MYBPC3 PE=1 SV=4	15.9948	AITQGNKAPARPAPDAPEDTGDSDEW[15.994805]VFDK	W_Oxidation
MYH7	Myosin-7	>sp|Q14896|MYPC3_HUMAN Myosin-binding protein C, cardiac-type OS=Homo sapiens OX=9606 GN=MYBPC3 PE=1 SV=4	15.9948	AITQGNKAPARPAPDAPEDTGDSDEW[15.994805]VFDK	W_Oxidation
MYH7	Myosin-7	>sp|Q14896|MYPC3_HUMAN Myosin-binding protein C, cardiac-type OS=Homo sapiens OX=9606 GN=MYBPC3 PE=1 SV=4	15.9957	AITQGNKAPARPAPDAPEDTGDSDEW[15.995681]VFDK	W_Oxidation
MYH7	Myosin-7	>sp|Q14896|MYPC3_HUMAN Myosin-binding protein C, cardiac-type OS=Homo sapiens OX=9606 GN=MYBPC3 PE=1 SV=4	15.9948	APARPAPDAPEDTGDSDEW[15.994805]VFDKK	W_Oxidation
MYH7	Myosin-7	>sp|Q14896|MYPC3_HUMAN Myosin-binding protein C, cardiac-type OS=Homo sapiens OX=9606 GN=MYBPC3 PE=1 SV=4	15.9942	DSKLEAPAEEDVW[15.994176]EILR	W_Oxidation
MYH7	Myosin-7	>sp|Q14896|MYPC3_HUMAN Myosin-binding protein C, cardiac-type OS=Homo sapiens OX=9606 GN=MYBPC3 PE=1 SV=4	15.9943	DSKLEAPAEEDVW[15.994312]EILR	W_Oxidation
MYH7	Myosin-7	>sp|Q14896|MYPC3_HUMAN Myosin-binding protein C, cardiac-type OS=Homo sapiens OX=9606 GN=MYBPC3 PE=1 SV=4	15.9944	DSKLEAPAEEDVW[15.994434]EILR	W_Oxidation
MYH7	Myosin-7	>sp|Q14896|MYPC3_HUMAN Myosin-binding protein C, cardiac-type OS=Homo sapiens OX=9606 GN=MYBPC3 PE=1 SV=4	15.9948	DSKLEAPAEEDVW[15.994787]EILR	W_Oxidation
MYH7	Myosin-7	>sp|Q14896|MYPC3_HUMAN Myosin-binding protein C, cardiac-type OS=Homo sapiens OX=9606 GN=MYBPC3 PE=1 SV=4	15.9948	DSKLEAPAEEDVW[15.994805]EILR	W_Oxidation
MYH7	Myosin-7	>sp|Q14896|MYPC3_HUMAN Myosin-binding protein C, cardiac-type OS=Homo sapiens OX=9606 GN=MYBPC3 PE=1 SV=4	15.9948	DSKLEAPAEEDVW[15.994805]EILR	W_Oxidation
MYH7	Myosin-7	>sp|Q14896|MYPC3_HUMAN Myosin-binding protein C, cardiac-type OS=Homo sapiens OX=9606 GN=MYBPC3 PE=1 SV=4	15.9948	DSKLEAPAEEDVW[15.994805]EILR	W_Oxidation
MYH7	Myosin-7	>sp|Q14896|MYPC3_HUMAN Myosin-binding protein C, cardiac-type OS=Homo sapiens OX=9606 GN=MYBPC3 PE=1 SV=4	15.9948	DSKLEAPAEEDVW[15.994805]EILR	W_Oxidation
MYH7	Myosin-7	>sp|Q14896|MYPC3_HUMAN Myosin-binding protein C, cardiac-type OS=Homo sapiens OX=9606 GN=MYBPC3 PE=1 SV=4	15.9948	DSKLEAPAEEDVW[15.994805]EILR	W_Oxidation
MYH7	Myosin-7	>sp|Q14896|MYPC3_HUMAN Myosin-binding protein C, cardiac-type OS=Homo sapiens OX=9606 GN=MYBPC3 PE=1 SV=4	15.9948	DSKLEAPAEEDVW[15.994805]EILR	W_Oxidation
MYH7	Myosin-7	>sp|Q14896|MYPC3_HUMAN Myosin-binding protein C, cardiac-type OS=Homo sapiens OX=9606 GN=MYBPC3 PE=1 SV=4	15.9948	DSKLEAPAEEDVW[15.994805]EILR	W_Oxidation
MYH7	Myosin-7	>sp|Q14896|MYPC3_HUMAN Myosin-binding protein C, cardiac-type OS=Homo sapiens OX=9606 GN=MYBPC3 PE=1 SV=4	15.9948	DSKLEAPAEEDVW[15.994805]EILR	W_Oxidation
MYH7	Myosin-7	>sp|Q14896|MYPC3_HUMAN Myosin-binding protein C, cardiac-type OS=Homo sapiens OX=9606 GN=MYBPC3 PE=1 SV=4	15.9948	DSKLEAPAEEDVW[15.994805]EILR	W_Oxidation
MYH7	Myosin-7	>sp|Q14896|MYPC3_HUMAN Myosin-binding protein C, cardiac-type OS=Homo sapiens OX=9606 GN=MYBPC3 PE=1 SV=4	15.9948	DSKLEAPAEEDVW[15.994805]EILR	W_Oxidation
MYH7	Myosin-7	>sp|Q14896|MYPC3_HUMAN Myosin-binding protein C, cardiac-type OS=Homo sapiens OX=9606 GN=MYBPC3 PE=1 SV=4	15.9948	DSKLEAPAEEDVW[15.994805]EILR	W_Oxidation
MYH7	Myosin-7	>sp|Q14896|MYPC3_HUMAN Myosin-binding protein C, cardiac-type OS=Homo sapiens OX=9606 GN=MYBPC3 PE=1 SV=4	15.9948	DSKLEAPAEEDVW[15.994805]EILR	W_Oxidation
MYH7	Myosin-7	>sp|Q14896|MYPC3_HUMAN Myosin-binding protein C, cardiac-type OS=Homo sapiens OX=9606 GN=MYBPC3 PE=1 SV=4	15.9948	DSKLEAPAEEDVW[15.994805]EILR	W_Oxidation
MYH7	Myosin-7	>sp|Q14896|MYPC3_HUMAN Myosin-binding protein C, cardiac-type OS=Homo sapiens OX=9606 GN=MYBPC3 PE=1 SV=4	15.9948	DSKLEAPAEEDVW[15.994805]EILR	W_Oxidation
MYH7	Myosin-7	>sp|Q14896|MYPC3_HUMAN Myosin-binding protein C, cardiac-type OS=Homo sapiens OX=9606 GN=MYBPC3 PE=1 SV=4	15.9948	DSKLEAPAEEDVW[15.994805]EILR	W_Oxidation
MYH7	Myosin-7	>sp|Q14896|MYPC3_HUMAN Myosin-binding protein C, cardiac-type OS=Homo sapiens OX=9606 GN=MYBPC3 PE=1 SV=4	15.9948	DSKLEAPAEEDVW[15.994805]EILR	W_Oxidation
MYH7	Myosin-7	>sp|Q14896|MYPC3_HUMAN Myosin-binding protein C, cardiac-type OS=Homo sapiens OX=9606 GN=MYBPC3 PE=1 SV=4	15.9948	DSKLEAPAEEDVW[15.994805]EILR	W_Oxidation
MYH7	Myosin-7	>sp|Q14896|MYPC3_HUMAN Myosin-binding protein C, cardiac-type OS=Homo sapiens OX=9606 GN=MYBPC3 PE=1 SV=4	15.9948	DSKLEAPAEEDVW[15.994805]EILR	W_Oxidation
MYH7	Myosin-7	>sp|Q14896|MYPC3_HUMAN Myosin-binding protein C, cardiac-type OS=Homo sapiens OX=9606 GN=MYBPC3 PE=1 SV=4	15.9948	DSKLEAPAEEDVW[15.994805]EILR	W_Oxidation
MYH7	Myosin-7	>sp|Q14896|MYPC3_HUMAN Myosin-binding protein C, cardiac-type OS=Homo sapiens OX=9606 GN=MYBPC3 PE=1 SV=4	15.9948	DSKLEAPAEEDVW[15.994805]EILR	W_Oxidation
MYH7	Myosin-7	>sp|Q14896|MYPC3_HUMAN Myosin-binding protein C, cardiac-type OS=Homo sapiens OX=9606 GN=MYBPC3 PE=1 SV=4	15.9948	DSKLEAPAEEDVW[15.994805]EILR	W_Oxidation
MYH7	Myosin-7	>sp|Q14896|MYPC3_HUMAN Myosin-binding protein C, cardiac-type OS=Homo sapiens OX=9606 GN=MYBPC3 PE=1 SV=4	15.9948	DSKLEAPAEEDVW[15.994805]EILR	W_Oxidation
MYH7	Myosin-7	>sp|Q14896|MYPC3_HUMAN Myosin-binding protein C, cardiac-type OS=Homo sapiens OX=9606 GN=MYBPC3 PE=1 SV=4	15.9948	DSKLEAPAEEDVW[15.994805]EILR	W_Oxidation
MYH7	Myosin-7	>sp|Q14896|MYPC3_HUMAN Myosin-binding protein C, cardiac-type OS=Homo sapiens OX=9606 GN=MYBPC3 PE=1 SV=4	15.9948	DSKLEAPAEEDVW[15.994805]EILR	W_Oxidation
MYH7	Myosin-7	>sp|Q14896|MYPC3_HUMAN Myosin-binding protein C, cardiac-type OS=Homo sapiens OX=9606 GN=MYBPC3 PE=1 SV=4	15.9948	DSKLEAPAEEDVW[15.994805]EILR	W_Oxidation
MYH7	Myosin-7	>sp|Q14896|MYPC3_HUMAN Myosin-binding protein C, cardiac-type OS=Homo sapiens OX=9606 GN=MYBPC3 PE=1 SV=4	15.9948	DSKLEAPAEEDVW[15.994805]EILR	W_Oxidation
MYH7	Myosin-7	>sp|Q14896|MYPC3_HUMAN Myosin-binding protein C, cardiac-type OS=Homo sapiens OX=9606 GN=MYBPC3 PE=1 SV=4	15.9948	DSKLEAPAEEDVW[15.994805]EILR	W_Oxidation
MYH7	Myosin-7	>sp|Q14896|MYPC3_HUMAN Myosin-binding protein C, cardiac-type OS=Homo sapiens OX=9606 GN=MYBPC3 PE=1 SV=4	15.9948	DSKLEAPAEEDVW[15.994805]EILR	W_Oxidation
MYH7	Myosin-7	>sp|Q14896|MYPC3_HUMAN Myosin-binding protein C, cardiac-type OS=Homo sapiens OX=9606 GN=MYBPC3 PE=1 SV=4	15.9948	DSKLEAPAEEDVW[15.994805]EILR	W_Oxidation
MYH7	Myosin-7	>sp|Q14896|MYPC3_HUMAN Myosin-binding protein C, cardiac-type OS=Homo sapiens OX=9606 GN=MYBPC3 PE=1 SV=4	15.9948	DSKLEAPAEEDVW[15.994805]EILR	W_Oxidation
MYH7	Myosin-7	>sp|Q14896|MYPC3_HUMAN Myosin-binding protein C, cardiac-type OS=Homo sapiens OX=9606 GN=MYBPC3 PE=1 SV=4	15.9948	DSKLEAPAEEDVW[15.994805]EILR	W_Oxidation
MYH7	Myosin-7	>sp|Q14896|MYPC3_HUMAN Myosin-binding protein C, cardiac-type OS=Homo sapiens OX=9606 GN=MYBPC3 PE=1 SV=4	15.9948	DSKLEAPAEEDVW[15.994805]EILR	W_Oxidation
MYH7	Myosin-7	>sp|Q14896|MYPC3_HUMAN Myosin-binding protein C, cardiac-type OS=Homo sapiens OX=9606 GN=MYBPC3 PE=1 SV=4	15.9948	DSKLEAPAEEDVW[15.994805]EILR	W_Oxidation
MYH7	Myosin-7	>sp|Q14896|MYPC3_HUMAN Myosin-binding protein C, cardiac-type OS=Homo sapiens OX=9606 GN=MYBPC3 PE=1 SV=4	15.9948	DSKLEAPAEEDVW[15.994848]EILR	W_Oxidation
MYH7	Myosin-7	>sp|Q14896|MYPC3_HUMAN Myosin-binding protein C, cardiac-type OS=Homo sapiens OX=9606 GN=MYBPC3 PE=1 SV=4	15.9949	DSKLEAPAEEDVW[15.994906]EILR	W_Oxidation
MYH7	Myosin-7	>sp|Q14896|MYPC3_HUMAN Myosin-binding protein C, cardiac-type OS=Homo sapiens OX=9606 GN=MYBPC3 PE=1 SV=4	15.9952	DSKLEAPAEEDVW[15.995206]EILR	W_Oxidation
MYH7	Myosin-7	>sp|Q14896|MYPC3_HUMAN Myosin-binding protein C, cardiac-type OS=Homo sapiens OX=9606 GN=MYBPC3 PE=1 SV=4	15.9953	DSKLEAPAEEDVW[15.995336]EILR	W_Oxidation
MYH7	Myosin-7	>sp|Q14896|MYPC3_HUMAN Myosin-binding protein C, cardiac-type OS=Homo sapiens OX=9606 GN=MYBPC3 PE=1 SV=4	15.9954	DSKLEAPAEEDVW[15.995409]EILR	W_Oxidation
MYH7	Myosin-7	>sp|Q14896|MYPC3_HUMAN Myosin-binding protein C, cardiac-type OS=Homo sapiens OX=9606 GN=MYBPC3 PE=1 SV=4	15.9954	DSKLEAPAEEDVW[15.995424]EILR	W_Oxidation
MYH7	Myosin-7	>sp|Q14896|MYPC3_HUMAN Myosin-binding protein C, cardiac-type OS=Homo sapiens OX=9606 GN=MYBPC3 PE=1 SV=4	15.9957	DSKLEAPAEEDVW[15.995656]EILR	W_Oxidation
MYH7	Myosin-7	>sp|Q14896|MYPC3_HUMAN Myosin-binding protein C, cardiac-type OS=Homo sapiens OX=9606 GN=MYBPC3 PE=1 SV=4	15.9957	DSKLEAPAEEDVW[15.995666]EILR	W_Oxidation
MYH7	Myosin-7	>sp|Q14896|MYPC3_HUMAN Myosin-binding protein C, cardiac-type OS=Homo sapiens OX=9606 GN=MYBPC3 PE=1 SV=4	15.9958	DSKLEAPAEEDVW[15.995810]EILR	W_Oxidation
MYH7	Myosin-7	>sp|Q14896|MYPC3_HUMAN Myosin-binding protein C, cardiac-type OS=Homo sapiens OX=9606 GN=MYBPC3 PE=1 SV=4	15.9961	DSKLEAPAEEDVW[15.996095]EILR	W_Oxidation
MYH7	Myosin-7	>sp|Q14896|MYPC3_HUMAN Myosin-binding protein C, cardiac-type OS=Homo sapiens OX=9606 GN=MYBPC3 PE=1 SV=4	15.9948	DSKLEAPAEEDVWE[15.994805]ILR	W_Oxidation
MYH7	Myosin-7	>sp|Q14896|MYPC3_HUMAN Myosin-binding protein C, cardiac-type OS=Homo sapiens OX=9606 GN=MYBPC3 PE=1 SV=4	15.9947	GKW[15.994671]VDLSSK	W_Oxidation
MYH7	Myosin-7	>sp|Q14896|MYPC3_HUMAN Myosin-binding protein C, cardiac-type OS=Homo sapiens OX=9606 GN=MYBPC3 PE=1 SV=4	15.9948	GKW[15.994805]VDLSSK	W_Oxidation
MYH7	Myosin-7	>sp|Q14896|MYPC3_HUMAN Myosin-binding protein C, cardiac-type OS=Homo sapiens OX=9606 GN=MYBPC3 PE=1 SV=4	15.9948	GKW[15.994805]VDLSSK	W_Oxidation
MYH7	Myosin-7	>sp|Q14896|MYPC3_HUMAN Myosin-binding protein C, cardiac-type OS=Homo sapiens OX=9606 GN=MYBPC3 PE=1 SV=4	15.9948	GKW[15.994805]VDLSSK	W_Oxidation
MYH7	Myosin-7	>sp|Q14896|MYPC3_HUMAN Myosin-binding protein C, cardiac-type OS=Homo sapiens OX=9606 GN=MYBPC3 PE=1 SV=4	15.9948	GKW[15.994805]VDLSSK	W_Oxidation
MYH7	Myosin-7	>sp|Q14896|MYPC3_HUMAN Myosin-binding protein C, cardiac-type OS=Homo sapiens OX=9606 GN=MYBPC3 PE=1 SV=4	15.9948	GKW[15.994805]VDLSSK	W_Oxidation
MYH7	Myosin-7	>sp|Q14896|MYPC3_HUMAN Myosin-binding protein C, cardiac-type OS=Homo sapiens OX=9606 GN=MYBPC3 PE=1 SV=4	15.9948	GKW[15.994805]VDLSSK	W_Oxidation
MYH7	Myosin-7	>sp|Q14896|MYPC3_HUMAN Myosin-binding protein C, cardiac-type OS=Homo sapiens OX=9606 GN=MYBPC3 PE=1 SV=4	15.9948	GKW[15.994805]VDLSSK	W_Oxidation
MYH7	Myosin-7	>sp|Q14896|MYPC3_HUMAN Myosin-binding protein C, cardiac-type OS=Homo sapiens OX=9606 GN=MYBPC3 PE=1 SV=4	15.9948	GKW[15.994805]VDLSSK	W_Oxidation
MYH7	Myosin-7	>sp|Q14896|MYPC3_HUMAN Myosin-binding protein C, cardiac-type OS=Homo sapiens OX=9606 GN=MYBPC3 PE=1 SV=4	15.9948	GKW[15.994805]VDLSSK	W_Oxidation
MYH7	Myosin-7	>sp|Q14896|MYPC3_HUMAN Myosin-binding protein C, cardiac-type OS=Homo sapiens OX=9606 GN=MYBPC3 PE=1 SV=4	15.9948	GKW[15.994805]VDLSSK	W_Oxidation
MYH7	Myosin-7	>sp|Q14896|MYPC3_HUMAN Myosin-binding protein C, cardiac-type OS=Homo sapiens OX=9606 GN=MYBPC3 PE=1 SV=4	15.9948	GKW[15.994805]VDLSSK	W_Oxidation
MYH7	Myosin-7	>sp|Q14896|MYPC3_HUMAN Myosin-binding protein C, cardiac-type OS=Homo sapiens OX=9606 GN=MYBPC3 PE=1 SV=4	15.9951	GKW[15.995126]VDLSSK	W_Oxidation
MYH7	Myosin-7	>sp|Q14896|MYPC3_HUMAN Myosin-binding protein C, cardiac-type OS=Homo sapiens OX=9606 GN=MYBPC3 PE=1 SV=4	15.9958	GKW[15.995775]VDLSSK	W_Oxidation
MYH7	Myosin-7	>sp|Q14896|MYPC3_HUMAN Myosin-binding protein C, cardiac-type OS=Homo sapiens OX=9606 GN=MYBPC3 PE=1 SV=4	15.9961	GKW[15.996144]VDLSSK	W_Oxidation
MYH7	Myosin-7	>sp|Q14896|MYPC3_HUMAN Myosin-binding protein C, cardiac-type OS=Homo sapiens OX=9606 GN=MYBPC3 PE=1 SV=4	15.9963	GKW[15.996298]VDLSSK	W_Oxidation
MYH7	Myosin-7	>sp|Q14896|MYPC3_HUMAN Myosin-binding protein C, cardiac-type OS=Homo sapiens OX=9606 GN=MYBPC3 PE=1 SV=4	15.9948	ISNVGEDSCTVQ[15.994805]WEPPAYDGGQPILGYILER	W_Oxidation
MYH7	Myosin-7	>sp|Q14896|MYPC3_HUMAN Myosin-binding protein C, cardiac-type OS=Homo sapiens OX=9606 GN=MYBPC3 PE=1 SV=4	15.9948	ISNVGEDSCTVQ[15.994805]WEPPAYDGGQPILGYILER	W_Oxidation
MYH7	Myosin-7	>sp|Q14896|MYPC3_HUMAN Myosin-binding protein C, cardiac-type OS=Homo sapiens OX=9606 GN=MYBPC3 PE=1 SV=4	15.9948	ISNVGEDSCTVQ[15.994805]WEPPAYDGGQPILGYILER	W_Oxidation
MYH7	Myosin-7	>sp|Q14896|MYPC3_HUMAN Myosin-binding protein C, cardiac-type OS=Homo sapiens OX=9606 GN=MYBPC3 PE=1 SV=4	15.9948	ISNVGEDSCTVQ[15.994805]WEPPAYDGGQPILGYILER	W_Oxidation
MYH7	Myosin-7	>sp|Q14896|MYPC3_HUMAN Myosin-binding protein C, cardiac-type OS=Homo sapiens OX=9606 GN=MYBPC3 PE=1 SV=4	15.9948	ISNVGEDSCTVQW[15.994805]EPPAYDGGQPILGYILER	W_Oxidation
MYH7	Myosin-7	>sp|Q14896|MYPC3_HUMAN Myosin-binding protein C, cardiac-type OS=Homo sapiens OX=9606 GN=MYBPC3 PE=1 SV=4	15.9948	ISNVGEDSCTVQW[15.994805]EPPAYDGGQPILGYILER	W_Oxidation
MYH7	Myosin-7	>sp|Q14896|MYPC3_HUMAN Myosin-binding protein C, cardiac-type OS=Homo sapiens OX=9606 GN=MYBPC3 PE=1 SV=4	15.9948	ISNVGEDSCTVQW[15.994805]EPPAYDGGQPILGYILER	W_Oxidation
MYH7	Myosin-7	>sp|Q14896|MYPC3_HUMAN Myosin-binding protein C, cardiac-type OS=Homo sapiens OX=9606 GN=MYBPC3 PE=1 SV=4	15.9948	ISNVGEDSCTVQW[15.994805]EPPAYDGGQPILGYILER	W_Oxidation
MYH7	Myosin-7	>sp|Q14896|MYPC3_HUMAN Myosin-binding protein C, cardiac-type OS=Homo sapiens OX=9606 GN=MYBPC3 PE=1 SV=4	15.9948	ISNVGEDSCTVQW[15.994805]EPPAYDGGQPILGYILER	W_Oxidation
MYH7	Myosin-7	>sp|Q14896|MYPC3_HUMAN Myosin-binding protein C, cardiac-type OS=Homo sapiens OX=9606 GN=MYBPC3 PE=1 SV=4	15.9948	ISNVGEDSCTVQW[15.994805]EPPAYDGGQPILGYILER	W_Oxidation
MYH7	Myosin-7	>sp|Q14896|MYPC3_HUMAN Myosin-binding protein C, cardiac-type OS=Homo sapiens OX=9606 GN=MYBPC3 PE=1 SV=4	15.996	ISNVGEDSCTVQW[15.996049]EPPAYDGGQPILGYILER	W_Oxidation
MYH7	Myosin-7	>sp|Q14896|MYPC3_HUMAN Myosin-binding protein C, cardiac-type OS=Homo sapiens OX=9606 GN=MYBPC3 PE=1 SV=4	15.9936	KVGEPVNLLIPFQGKPRPQVTW[15.993649]TK	W_Oxidation
MYH7	Myosin-7	>sp|Q14896|MYPC3_HUMAN Myosin-binding protein C, cardiac-type OS=Homo sapiens OX=9606 GN=MYBPC3 PE=1 SV=4	15.9947	KVGEPVNLLIPFQGKPRPQVTW[15.994700]TK	W_Oxidation
MYH7	Myosin-7	>sp|Q14896|MYPC3_HUMAN Myosin-binding protein C, cardiac-type OS=Homo sapiens OX=9606 GN=MYBPC3 PE=1 SV=4	15.9948	KVGEPVNLLIPFQGKPRPQVTW[15.994805]TK	W_Oxidation
MYH7	Myosin-7	>sp|Q14896|MYPC3_HUMAN Myosin-binding protein C, cardiac-type OS=Homo sapiens OX=9606 GN=MYBPC3 PE=1 SV=4	15.9948	KVGEPVNLLIPFQGKPRPQVTW[15.994805]TK	W_Oxidation
MYH7	Myosin-7	>sp|Q14896|MYPC3_HUMAN Myosin-binding protein C, cardiac-type OS=Homo sapiens OX=9606 GN=MYBPC3 PE=1 SV=4	15.9948	KVGEPVNLLIPFQGKPRPQVTW[15.994805]TK	W_Oxidation
MYH7	Myosin-7	>sp|Q14896|MYPC3_HUMAN Myosin-binding protein C, cardiac-type OS=Homo sapiens OX=9606 GN=MYBPC3 PE=1 SV=4	15.9948	KVGEPVNLLIPFQGKPRPQVTW[15.994805]TK	W_Oxidation
MYH7	Myosin-7	>sp|Q14896|MYPC3_HUMAN Myosin-binding protein C, cardiac-type OS=Homo sapiens OX=9606 GN=MYBPC3 PE=1 SV=4	15.9948	KVGEPVNLLIPFQGKPRPQVTW[15.994805]TK	W_Oxidation
MYH7	Myosin-7	>sp|Q14896|MYPC3_HUMAN Myosin-binding protein C, cardiac-type OS=Homo sapiens OX=9606 GN=MYBPC3 PE=1 SV=4	15.9948	KVGEPVNLLIPFQGKPRPQVTW[15.994805]TK	W_Oxidation
MYH7	Myosin-7	>sp|Q14896|MYPC3_HUMAN Myosin-binding protein C, cardiac-type OS=Homo sapiens OX=9606 GN=MYBPC3 PE=1 SV=4	15.9948	KVGEPVNLLIPFQGKPRPQVTW[15.994805]TK	W_Oxidation
MYH7	Myosin-7	>sp|Q14896|MYPC3_HUMAN Myosin-binding protein C, cardiac-type OS=Homo sapiens OX=9606 GN=MYBPC3 PE=1 SV=4	15.9948	KVGEPVNLLIPFQGKPRPQVTW[15.994805]TK	W_Oxidation
MYH7	Myosin-7	>sp|Q14896|MYPC3_HUMAN Myosin-binding protein C, cardiac-type OS=Homo sapiens OX=9606 GN=MYBPC3 PE=1 SV=4	15.9948	KVGEPVNLLIPFQGKPRPQVTW[15.994805]TK	W_Oxidation
MYH7	Myosin-7	>sp|Q14896|MYPC3_HUMAN Myosin-binding protein C, cardiac-type OS=Homo sapiens OX=9606 GN=MYBPC3 PE=1 SV=4	15.9948	KVGEPVNLLIPFQGKPRPQVTW[15.994805]TK	W_Oxidation
MYH7	Myosin-7	>sp|Q14896|MYPC3_HUMAN Myosin-binding protein C, cardiac-type OS=Homo sapiens OX=9606 GN=MYBPC3 PE=1 SV=4	15.9948	KVGEPVNLLIPFQGKPRPQVTW[15.994805]TK	W_Oxidation
MYH7	Myosin-7	>sp|Q14896|MYPC3_HUMAN Myosin-binding protein C, cardiac-type OS=Homo sapiens OX=9606 GN=MYBPC3 PE=1 SV=4	15.9948	KVGEPVNLLIPFQGKPRPQVTW[15.994805]TK	W_Oxidation
MYH7	Myosin-7	>sp|Q14896|MYPC3_HUMAN Myosin-binding protein C, cardiac-type OS=Homo sapiens OX=9606 GN=MYBPC3 PE=1 SV=4	15.9948	KVGEPVNLLIPFQGKPRPQVTW[15.994805]TK	W_Oxidation
MYH7	Myosin-7	>sp|Q14896|MYPC3_HUMAN Myosin-binding protein C, cardiac-type OS=Homo sapiens OX=9606 GN=MYBPC3 PE=1 SV=4	15.9948	KVGEPVNLLIPFQGKPRPQVTW[15.994805]TK	W_Oxidation
MYH7	Myosin-7	>sp|Q14896|MYPC3_HUMAN Myosin-binding protein C, cardiac-type OS=Homo sapiens OX=9606 GN=MYBPC3 PE=1 SV=4	15.9948	KVGEPVNLLIPFQGKPRPQVTW[15.994805]TK	W_Oxidation
MYH7	Myosin-7	>sp|Q14896|MYPC3_HUMAN Myosin-binding protein C, cardiac-type OS=Homo sapiens OX=9606 GN=MYBPC3 PE=1 SV=4	15.9948	KVGEPVNLLIPFQGKPRPQVTW[15.994805]TK	W_Oxidation
MYH7	Myosin-7	>sp|Q14896|MYPC3_HUMAN Myosin-binding protein C, cardiac-type OS=Homo sapiens OX=9606 GN=MYBPC3 PE=1 SV=4	15.9958	KVGEPVNLLIPFQGKPRPQVTW[15.995807]TK	W_Oxidation
MYH7	Myosin-7	>sp|Q14896|MYPC3_HUMAN Myosin-binding protein C, cardiac-type OS=Homo sapiens OX=9606 GN=MYBPC3 PE=1 SV=4	15.9963	KVGEPVNLLIPFQGKPRPQVTW[15.996296]TK	W_Oxidation
MYH7	Myosin-7	>sp|Q14896|MYPC3_HUMAN Myosin-binding protein C, cardiac-type OS=Homo sapiens OX=9606 GN=MYBPC3 PE=1 SV=4	15.9963	KVGEPVNLLIPFQGKPRPQVTW[15.996344]TK	W_Oxidation
MYH7	Myosin-7	>sp|Q14896|MYPC3_HUMAN Myosin-binding protein C, cardiac-type OS=Homo sapiens OX=9606 GN=MYBPC3 PE=1 SV=4	15.9948	LDVPISGDPAPTVI[15.994805]WQK	W_Oxidation
MYH7	Myosin-7	>sp|Q14896|MYPC3_HUMAN Myosin-binding protein C, cardiac-type OS=Homo sapiens OX=9606 GN=MYBPC3 PE=1 SV=4	15.9948	LDVPISGDPAPTVI[15.994805]WQK	W_Oxidation
MYH7	Myosin-7	>sp|Q14896|MYPC3_HUMAN Myosin-binding protein C, cardiac-type OS=Homo sapiens OX=9606 GN=MYBPC3 PE=1 SV=4	15.9935	LDVPISGDPAPTVIW[15.993471]QK	W_Oxidation
MYH7	Myosin-7	>sp|Q14896|MYPC3_HUMAN Myosin-binding protein C, cardiac-type OS=Homo sapiens OX=9606 GN=MYBPC3 PE=1 SV=4	15.9943	LDVPISGDPAPTVIW[15.994312]QK	W_Oxidation
MYH7	Myosin-7	>sp|Q14896|MYPC3_HUMAN Myosin-binding protein C, cardiac-type OS=Homo sapiens OX=9606 GN=MYBPC3 PE=1 SV=4	15.9943	LDVPISGDPAPTVIW[15.994318]QK	W_Oxidation
MYH7	Myosin-7	>sp|Q14896|MYPC3_HUMAN Myosin-binding protein C, cardiac-type OS=Homo sapiens OX=9606 GN=MYBPC3 PE=1 SV=4	15.9948	LDVPISGDPAPTVIW[15.994805]QK	W_Oxidation
MYH7	Myosin-7	>sp|Q14896|MYPC3_HUMAN Myosin-binding protein C, cardiac-type OS=Homo sapiens OX=9606 GN=MYBPC3 PE=1 SV=4	15.9948	LDVPISGDPAPTVIW[15.994805]QK	W_Oxidation
MYH7	Myosin-7	>sp|Q14896|MYPC3_HUMAN Myosin-binding protein C, cardiac-type OS=Homo sapiens OX=9606 GN=MYBPC3 PE=1 SV=4	15.9948	LDVPISGDPAPTVIW[15.994805]QK	W_Oxidation
MYH7	Myosin-7	>sp|Q14896|MYPC3_HUMAN Myosin-binding protein C, cardiac-type OS=Homo sapiens OX=9606 GN=MYBPC3 PE=1 SV=4	15.9948	LDVPISGDPAPTVIW[15.994805]QK	W_Oxidation
MYH7	Myosin-7	>sp|Q14896|MYPC3_HUMAN Myosin-binding protein C, cardiac-type OS=Homo sapiens OX=9606 GN=MYBPC3 PE=1 SV=4	15.9948	LDVPISGDPAPTVIW[15.994805]QK	W_Oxidation
MYH7	Myosin-7	>sp|Q14896|MYPC3_HUMAN Myosin-binding protein C, cardiac-type OS=Homo sapiens OX=9606 GN=MYBPC3 PE=1 SV=4	15.9948	LDVPISGDPAPTVIW[15.994805]QK	W_Oxidation
MYH7	Myosin-7	>sp|Q14896|MYPC3_HUMAN Myosin-binding protein C, cardiac-type OS=Homo sapiens OX=9606 GN=MYBPC3 PE=1 SV=4	15.9948	LDVPISGDPAPTVIW[15.994805]QK	W_Oxidation
MYH7	Myosin-7	>sp|Q14896|MYPC3_HUMAN Myosin-binding protein C, cardiac-type OS=Homo sapiens OX=9606 GN=MYBPC3 PE=1 SV=4	15.9948	LDVPISGDPAPTVIW[15.994805]QK	W_Oxidation
MYH7	Myosin-7	>sp|Q14896|MYPC3_HUMAN Myosin-binding protein C, cardiac-type OS=Homo sapiens OX=9606 GN=MYBPC3 PE=1 SV=4	15.9948	LDVPISGDPAPTVIW[15.994805]QK	W_Oxidation
MYH7	Myosin-7	>sp|Q14896|MYPC3_HUMAN Myosin-binding protein C, cardiac-type OS=Homo sapiens OX=9606 GN=MYBPC3 PE=1 SV=4	15.9948	LDVPISGDPAPTVIW[15.994805]QK	W_Oxidation
MYH7	Myosin-7	>sp|Q14896|MYPC3_HUMAN Myosin-binding protein C, cardiac-type OS=Homo sapiens OX=9606 GN=MYBPC3 PE=1 SV=4	15.9948	LDVPISGDPAPTVIW[15.994805]QK	W_Oxidation
MYH7	Myosin-7	>sp|Q14896|MYPC3_HUMAN Myosin-binding protein C, cardiac-type OS=Homo sapiens OX=9606 GN=MYBPC3 PE=1 SV=4	15.9948	LDVPISGDPAPTVIW[15.994805]QK	W_Oxidation
MYH7	Myosin-7	>sp|Q14896|MYPC3_HUMAN Myosin-binding protein C, cardiac-type OS=Homo sapiens OX=9606 GN=MYBPC3 PE=1 SV=4	15.9948	LDVPISGDPAPTVIW[15.994805]QK	W_Oxidation
MYH7	Myosin-7	>sp|Q14896|MYPC3_HUMAN Myosin-binding protein C, cardiac-type OS=Homo sapiens OX=9606 GN=MYBPC3 PE=1 SV=4	15.9948	LDVPISGDPAPTVIW[15.994805]QK	W_Oxidation
MYH7	Myosin-7	>sp|Q14896|MYPC3_HUMAN Myosin-binding protein C, cardiac-type OS=Homo sapiens OX=9606 GN=MYBPC3 PE=1 SV=4	15.9948	LDVPISGDPAPTVIW[15.994805]QK	W_Oxidation
MYH7	Myosin-7	>sp|Q14896|MYPC3_HUMAN Myosin-binding protein C, cardiac-type OS=Homo sapiens OX=9606 GN=MYBPC3 PE=1 SV=4	15.9948	LDVPISGDPAPTVIW[15.994805]QK	W_Oxidation
MYH7	Myosin-7	>sp|Q14896|MYPC3_HUMAN Myosin-binding protein C, cardiac-type OS=Homo sapiens OX=9606 GN=MYBPC3 PE=1 SV=4	15.9948	LDVPISGDPAPTVIW[15.994805]QK	W_Oxidation
MYH7	Myosin-7	>sp|Q14896|MYPC3_HUMAN Myosin-binding protein C, cardiac-type OS=Homo sapiens OX=9606 GN=MYBPC3 PE=1 SV=4	15.9949	LDVPISGDPAPTVIW[15.994875]QK	W_Oxidation
MYH7	Myosin-7	>sp|Q14896|MYPC3_HUMAN Myosin-binding protein C, cardiac-type OS=Homo sapiens OX=9606 GN=MYBPC3 PE=1 SV=4	15.995	LDVPISGDPAPTVIW[15.995028]QK	W_Oxidation
MYH7	Myosin-7	>sp|Q14896|MYPC3_HUMAN Myosin-binding protein C, cardiac-type OS=Homo sapiens OX=9606 GN=MYBPC3 PE=1 SV=4	15.9952	LDVPISGDPAPTVIW[15.995239]QK	W_Oxidation
MYH7	Myosin-7	>sp|Q14896|MYPC3_HUMAN Myosin-binding protein C, cardiac-type OS=Homo sapiens OX=9606 GN=MYBPC3 PE=1 SV=4	15.9958	LDVPISGDPAPTVIW[15.995817]QK	W_Oxidation
MYH7	Myosin-7	>sp|Q14896|MYPC3_HUMAN Myosin-binding protein C, cardiac-type OS=Homo sapiens OX=9606 GN=MYBPC3 PE=1 SV=4	15.9961	LDVPISGDPAPTVIW[15.996062]QK	W_Oxidation
MYH7	Myosin-7	>sp|Q14896|MYPC3_HUMAN Myosin-binding protein C, cardiac-type OS=Homo sapiens OX=9606 GN=MYBPC3 PE=1 SV=4	15.9935	LEAPAEEDVW[15.993463]EILR	W_Oxidation
MYH7	Myosin-7	>sp|Q14896|MYPC3_HUMAN Myosin-binding protein C, cardiac-type OS=Homo sapiens OX=9606 GN=MYBPC3 PE=1 SV=4	15.9937	LEAPAEEDVW[15.993740]EILR	W_Oxidation
MYH7	Myosin-7	>sp|Q14896|MYPC3_HUMAN Myosin-binding protein C, cardiac-type OS=Homo sapiens OX=9606 GN=MYBPC3 PE=1 SV=4	15.994	LEAPAEEDVW[15.993991]EILR	W_Oxidation
MYH7	Myosin-7	>sp|Q14896|MYPC3_HUMAN Myosin-binding protein C, cardiac-type OS=Homo sapiens OX=9606 GN=MYBPC3 PE=1 SV=4	15.9948	LEAPAEEDVW[15.994805]EILR	W_Oxidation
MYH7	Myosin-7	>sp|Q14896|MYPC3_HUMAN Myosin-binding protein C, cardiac-type OS=Homo sapiens OX=9606 GN=MYBPC3 PE=1 SV=4	15.9948	LEAPAEEDVW[15.994805]EILR	W_Oxidation
MYH7	Myosin-7	>sp|Q14896|MYPC3_HUMAN Myosin-binding protein C, cardiac-type OS=Homo sapiens OX=9606 GN=MYBPC3 PE=1 SV=4	15.9948	LEAPAEEDVW[15.994805]EILR	W_Oxidation
MYH7	Myosin-7	>sp|Q14896|MYPC3_HUMAN Myosin-binding protein C, cardiac-type OS=Homo sapiens OX=9606 GN=MYBPC3 PE=1 SV=4	15.9948	LEAPAEEDVW[15.994805]EILR	W_Oxidation
MYH7	Myosin-7	>sp|Q14896|MYPC3_HUMAN Myosin-binding protein C, cardiac-type OS=Homo sapiens OX=9606 GN=MYBPC3 PE=1 SV=4	15.9948	LEAPAEEDVW[15.994805]EILR	W_Oxidation
MYH7	Myosin-7	>sp|Q14896|MYPC3_HUMAN Myosin-binding protein C, cardiac-type OS=Homo sapiens OX=9606 GN=MYBPC3 PE=1 SV=4	15.9948	LEAPAEEDVW[15.994805]EILR	W_Oxidation
MYH7	Myosin-7	>sp|Q14896|MYPC3_HUMAN Myosin-binding protein C, cardiac-type OS=Homo sapiens OX=9606 GN=MYBPC3 PE=1 SV=4	15.9948	LEAPAEEDVW[15.994805]EILR	W_Oxidation
MYH7	Myosin-7	>sp|Q14896|MYPC3_HUMAN Myosin-binding protein C, cardiac-type OS=Homo sapiens OX=9606 GN=MYBPC3 PE=1 SV=4	15.9948	LEAPAEEDVW[15.994805]EILR	W_Oxidation
MYH7	Myosin-7	>sp|Q14896|MYPC3_HUMAN Myosin-binding protein C, cardiac-type OS=Homo sapiens OX=9606 GN=MYBPC3 PE=1 SV=4	15.9963	LEAPAEEDVW[15.996310]EILR	W_Oxidation
MYH7	Myosin-7	>sp|Q14896|MYPC3_HUMAN Myosin-binding protein C, cardiac-type OS=Homo sapiens OX=9606 GN=MYBPC3 PE=1 SV=4	15.9941	LRLDVPISGDPAPTVIW[15.994083]QK	W_Oxidation
MYH7	Myosin-7	>sp|Q14896|MYPC3_HUMAN Myosin-binding protein C, cardiac-type OS=Homo sapiens OX=9606 GN=MYBPC3 PE=1 SV=4	15.9948	LRLDVPISGDPAPTVIW[15.994805]QK	W_Oxidation
MYH7	Myosin-7	>sp|Q14896|MYPC3_HUMAN Myosin-binding protein C, cardiac-type OS=Homo sapiens OX=9606 GN=MYBPC3 PE=1 SV=4	15.9948	LRLDVPISGDPAPTVIW[15.994805]QK	W_Oxidation
MYH7	Myosin-7	>sp|Q14896|MYPC3_HUMAN Myosin-binding protein C, cardiac-type OS=Homo sapiens OX=9606 GN=MYBPC3 PE=1 SV=4	15.9948	LRLDVPISGDPAPTVIW[15.994805]QK	W_Oxidation
MYH7	Myosin-7	>sp|Q14896|MYPC3_HUMAN Myosin-binding protein C, cardiac-type OS=Homo sapiens OX=9606 GN=MYBPC3 PE=1 SV=4	15.9948	LRLDVPISGDPAPTVIW[15.994805]QK	W_Oxidation
MYH7	Myosin-7	>sp|Q14896|MYPC3_HUMAN Myosin-binding protein C, cardiac-type OS=Homo sapiens OX=9606 GN=MYBPC3 PE=1 SV=4	15.9948	LRLDVPISGDPAPTVIW[15.994805]QK	W_Oxidation
MYH7	Myosin-7	>sp|Q14896|MYPC3_HUMAN Myosin-binding protein C, cardiac-type OS=Homo sapiens OX=9606 GN=MYBPC3 PE=1 SV=4	15.9948	LRLDVPISGDPAPTVIW[15.994805]QK	W_Oxidation
MYH7	Myosin-7	>sp|Q14896|MYPC3_HUMAN Myosin-binding protein C, cardiac-type OS=Homo sapiens OX=9606 GN=MYBPC3 PE=1 SV=4	15.9948	LRLDVPISGDPAPTVIW[15.994805]QK	W_Oxidation
MYH7	Myosin-7	>sp|Q14896|MYPC3_HUMAN Myosin-binding protein C, cardiac-type OS=Homo sapiens OX=9606 GN=MYBPC3 PE=1 SV=4	15.9949	LRLDVPISGDPAPTVIW[15.994855]QK	W_Oxidation
MYH7	Myosin-7	>sp|Q14896|MYPC3_HUMAN Myosin-binding protein C, cardiac-type OS=Homo sapiens OX=9606 GN=MYBPC3 PE=1 SV=4	15.9948	VGEPVNLLIPFQGKPRPQVTW[15.994805]TK	W_Oxidation
MYH7	Myosin-7	>sp|Q14896|MYPC3_HUMAN Myosin-binding protein C, cardiac-type OS=Homo sapiens OX=9606 GN=MYBPC3 PE=1 SV=4	15.9959	VGEPVNLLIPFQGKPRPQVTW[15.995942]TK	W_Oxidation
MYH7	Myosin-7	>sp|Q14896|MYPC3_HUMAN Myosin-binding protein C, cardiac-type OS=Homo sapiens OX=9606 GN=MYBPC3 PE=1 SV=4	15.9959	VGEPVNLLIPFQGKPRPQVTW[15.995943]TK	W_Oxidation
MYH7	Myosin-7	>sp|Q14896|MYPC3_HUMAN Myosin-binding protein C, cardiac-type OS=Homo sapiens OX=9606 GN=MYBPC3 PE=1 SV=4	15.9934	W[15.993426]LKDGVELTR	W_Oxidation
MYH7	Myosin-7	>sp|Q14896|MYPC3_HUMAN Myosin-binding protein C, cardiac-type OS=Homo sapiens OX=9606 GN=MYBPC3 PE=1 SV=4	15.9948	W[15.994805]LKDGVELTR	W_Oxidation
MYH7	Myosin-7	>sp|Q14896|MYPC3_HUMAN Myosin-binding protein C, cardiac-type OS=Homo sapiens OX=9606 GN=MYBPC3 PE=1 SV=4	15.9948	W[15.994805]LKDGVELTR	W_Oxidation
MYH7	Myosin-7	>sp|Q14896|MYPC3_HUMAN Myosin-binding protein C, cardiac-type OS=Homo sapiens OX=9606 GN=MYBPC3 PE=1 SV=4	15.9948	W[15.994805]LKDGVELTR	W_Oxidation
MYH7	Myosin-7	>sp|Q14896|MYPC3_HUMAN Myosin-binding protein C, cardiac-type OS=Homo sapiens OX=9606 GN=MYBPC3 PE=1 SV=4	15.9948	W[15.994805]LKDGVELTR	W_Oxidation
MYH7	Myosin-7	>sp|Q14896|MYPC3_HUMAN Myosin-binding protein C, cardiac-type OS=Homo sapiens OX=9606 GN=MYBPC3 PE=1 SV=4	15.9959	W[15.995941]LKDGVELTR	W_Oxidation
MYH7	Myosin-7	>sp|Q8WZ42|TITIN_HUMAN Titin OS=Homo sapiens OX=9606 GN=TTN PE=1 SV=4	15.9947	ATGNPNPDIVW[15.994731]LK	W_Oxidation
MYH7	Myosin-7	>sp|Q8WZ42|TITIN_HUMAN Titin OS=Homo sapiens OX=9606 GN=TTN PE=1 SV=4	15.9934	ETSRPNW[15.993417]AQVSATVPITSCSVEK	W_Oxidation
MYH7	Myosin-7	>sp|Q8WZ42|TITIN_HUMAN Titin OS=Homo sapiens OX=9606 GN=TTN PE=1 SV=4	15.9937	ETSRPNW[15.993732]AQVSATVPITSCSVEK	W_Oxidation
MYH7	Myosin-7	>sp|Q8WZ42|TITIN_HUMAN Titin OS=Homo sapiens OX=9606 GN=TTN PE=1 SV=4	15.9948	GKPLILEGTFTGTPPISVT[15.994805]WKK	W_Oxidation
MYH7	Myosin-7	>sp|Q8WZ42|TITIN_HUMAN Titin OS=Homo sapiens OX=9606 GN=TTN PE=1 SV=4	15.9948	ISW[15.994805]YKEEQLLSTGFK	W_Oxidation
MYH7	Myosin-7	>sp|Q8WZ42|TITIN_HUMAN Titin OS=Homo sapiens OX=9606 GN=TTN PE=1 SV=4	15.9943	RADSDNW[15.994326]VR	W_Oxidation
MYH7	Myosin-7	>sp|Q8WZ42|TITIN_HUMAN Titin OS=Homo sapiens OX=9606 GN=TTN PE=1 SV=4	15.9948	SSCSIGW[15.994805]KKPHSDGGSR	W_Oxidation
MYH7	Myosin-7	>sp|P13533|MYH6_HUMAN Myosin-6 OS=Homo sapiens OX=9606 GN=MYH6 PE=1 SV=5	44.9854	NFDKILAEW[44.985369]K	W_Nitro
MYH7	Myosin-7	>sp|P13533|MYH6_HUMAN Myosin-6 OS=Homo sapiens OX=9606 GN=MYH6 PE=1 SV=5	44.9854	NFDKILAEW[44.985369]K	W_Nitro
MYH7	Myosin-7	>sp|P13533|MYH6_HUMAN Myosin-6 OS=Homo sapiens OX=9606 GN=MYH6 PE=1 SV=5	44.9854	VLSKANSEVAQW[44.985369]R	W_Nitro
MYH7	Myosin-7	>sp|P13533|MYH6_HUMAN Myosin-6 OS=Homo sapiens OX=9606 GN=MYH6 PE=1 SV=5	44.9854	VLSKANSEVAQW[44.985369]R	W_Nitro
MYH7	Myosin-7	>sp|Q14896|MYPC3_HUMAN Myosin-binding protein C, cardiac-type OS=Homo sapiens OX=9606 GN=MYBPC3 PE=1 SV=4	44.9854	AITQGNKAPARPAPDAPEDTGDSDEWV[44.985369]FDK	W_Nitro
MYH7	Myosin-7	>sp|Q14896|MYPC3_HUMAN Myosin-binding protein C, cardiac-type OS=Homo sapiens OX=9606 GN=MYBPC3 PE=1 SV=4	44.986	AITQGNKAPARPAPDAPEDTGDSDEWV[44.985970]FDK	W_Nitro
MYH7	Myosin-7	>sp|P12883|MYH7_HUMAN Myosin-7 OS=Homo sapiens OX=9606 GN=MYH7 PE=1 SV=5	31.9896	DSLLVIQW[31.989621]NIR	W_Dioxidation
MYH7	Myosin-7	>sp|P12883|MYH7_HUMAN Myosin-7 OS=Homo sapiens OX=9606 GN=MYH7 PE=1 SV=5	31.9888	GKPEAHFSLIHYAGIVDYNIIGW[31.988768]LQK	W_Dioxidation
MYH7	Myosin-7	>sp|P12883|MYH7_HUMAN Myosin-7 OS=Homo sapiens OX=9606 GN=MYH7 PE=1 SV=5	31.9892	GKPEAHFSLIHYAGIVDYNIIGW[31.989208]LQK	W_Dioxidation
MYH7	Myosin-7	>sp|P12883|MYH7_HUMAN Myosin-7 OS=Homo sapiens OX=9606 GN=MYH7 PE=1 SV=5	31.9896	GKPEAHFSLIHYAGIVDYNIIGW[31.989621]LQK	W_Dioxidation
MYH7	Myosin-7	>sp|P12883|MYH7_HUMAN Myosin-7 OS=Homo sapiens OX=9606 GN=MYH7 PE=1 SV=5	31.9896	GKPEAHFSLIHYAGIVDYNIIGW[31.989621]LQK	W_Dioxidation
MYH7	Myosin-7	>sp|P12883|MYH7_HUMAN Myosin-7 OS=Homo sapiens OX=9606 GN=MYH7 PE=1 SV=5	31.9896	GKPEAHFSLIHYAGIVDYNIIGW[31.989621]LQK	W_Dioxidation
MYH7	Myosin-7	>sp|P12883|MYH7_HUMAN Myosin-7 OS=Homo sapiens OX=9606 GN=MYH7 PE=1 SV=5	31.9896	GKPEAHFSLIHYAGIVDYNIIGW[31.989621]LQK	W_Dioxidation
MYH7	Myosin-7	>sp|P12883|MYH7_HUMAN Myosin-7 OS=Homo sapiens OX=9606 GN=MYH7 PE=1 SV=5	31.9896	GKPEAHFSLIHYAGIVDYNIIGW[31.989621]LQK	W_Dioxidation
MYH7	Myosin-7	>sp|P12883|MYH7_HUMAN Myosin-7 OS=Homo sapiens OX=9606 GN=MYH7 PE=1 SV=5	31.9896	GKPEAHFSLIHYAGIVDYNIIGW[31.989621]LQK	W_Dioxidation
MYH7	Myosin-7	>sp|P12883|MYH7_HUMAN Myosin-7 OS=Homo sapiens OX=9606 GN=MYH7 PE=1 SV=5	31.9896	NIKGKPEAHFSLIHYAGIVDYNIIGW[31.989621]LQK	W_Dioxidation
MYH7	Myosin-7	>sp|P12883|MYH7_HUMAN Myosin-7 OS=Homo sapiens OX=9606 GN=MYH7 PE=1 SV=5	31.9894	RDSLLVIQW[31.989382]NIR	W_Dioxidation
MYH7	Myosin-7	>sp|P12883|MYH7_HUMAN Myosin-7 OS=Homo sapiens OX=9606 GN=MYH7 PE=1 SV=5	31.9896	RDSLLVIQW[31.989621]NIR	W_Dioxidation
MYH7	Myosin-7	>sp|P12883|MYH7_HUMAN Myosin-7 OS=Homo sapiens OX=9606 GN=MYH7 PE=1 SV=5	31.9896	RDSLLVIQW[31.989621]NIR	W_Dioxidation
MYH7	Myosin-7	>sp|P13533|MYH6_HUMAN Myosin-6 OS=Homo sapiens OX=9606 GN=MYH6 PE=1 SV=5	31.9896	MFNW[31.989621]MVTR	W_Dioxidation
MYH7	Myosin-7	>sp|P13533|MYH6_HUMAN Myosin-6 OS=Homo sapiens OX=9606 GN=MYH6 PE=1 SV=5	31.9889	NFDKILAEW[31.988926]K	W_Dioxidation
MYH7	Myosin-7	>sp|P13533|MYH6_HUMAN Myosin-6 OS=Homo sapiens OX=9606 GN=MYH6 PE=1 SV=5	31.9892	NFDKILAEW[31.989238]K	W_Dioxidation
MYH7	Myosin-7	>sp|P13533|MYH6_HUMAN Myosin-6 OS=Homo sapiens OX=9606 GN=MYH6 PE=1 SV=5	31.9893	NFDKILAEW[31.989293]K	W_Dioxidation
MYH7	Myosin-7	>sp|P13533|MYH6_HUMAN Myosin-6 OS=Homo sapiens OX=9606 GN=MYH6 PE=1 SV=5	31.9894	NFDKILAEW[31.989415]K	W_Dioxidation
MYH7	Myosin-7	>sp|P13533|MYH6_HUMAN Myosin-6 OS=Homo sapiens OX=9606 GN=MYH6 PE=1 SV=5	31.9894	NFDKILAEW[31.989432]K	W_Dioxidation
MYH7	Myosin-7	>sp|P13533|MYH6_HUMAN Myosin-6 OS=Homo sapiens OX=9606 GN=MYH6 PE=1 SV=5	31.9894	NFDKILAEW[31.989448]K	W_Dioxidation
MYH7	Myosin-7	>sp|P13533|MYH6_HUMAN Myosin-6 OS=Homo sapiens OX=9606 GN=MYH6 PE=1 SV=5	31.9896	NFDKILAEW[31.989562]K	W_Dioxidation
MYH7	Myosin-7	>sp|P13533|MYH6_HUMAN Myosin-6 OS=Homo sapiens OX=9606 GN=MYH6 PE=1 SV=5	31.9896	NFDKILAEW[31.989600]K	W_Dioxidation
MYH7	Myosin-7	>sp|P13533|MYH6_HUMAN Myosin-6 OS=Homo sapiens OX=9606 GN=MYH6 PE=1 SV=5	31.9896	NFDKILAEW[31.989621]K	W_Dioxidation
MYH7	Myosin-7	>sp|P13533|MYH6_HUMAN Myosin-6 OS=Homo sapiens OX=9606 GN=MYH6 PE=1 SV=5	31.9896	NFDKILAEW[31.989621]K	W_Dioxidation
MYH7	Myosin-7	>sp|P13533|MYH6_HUMAN Myosin-6 OS=Homo sapiens OX=9606 GN=MYH6 PE=1 SV=5	31.9896	NFDKILAEW[31.989621]K	W_Dioxidation
MYH7	Myosin-7	>sp|P13533|MYH6_HUMAN Myosin-6 OS=Homo sapiens OX=9606 GN=MYH6 PE=1 SV=5	31.9896	NFDKILAEW[31.989621]K	W_Dioxidation
MYH7	Myosin-7	>sp|P13533|MYH6_HUMAN Myosin-6 OS=Homo sapiens OX=9606 GN=MYH6 PE=1 SV=5	31.9896	NFDKILAEW[31.989621]K	W_Dioxidation
MYH7	Myosin-7	>sp|P13533|MYH6_HUMAN Myosin-6 OS=Homo sapiens OX=9606 GN=MYH6 PE=1 SV=5	31.9896	NFDKILAEW[31.989621]K	W_Dioxidation
MYH7	Myosin-7	>sp|P13533|MYH6_HUMAN Myosin-6 OS=Homo sapiens OX=9606 GN=MYH6 PE=1 SV=5	31.9896	NFDKILAEW[31.989621]K	W_Dioxidation
MYH7	Myosin-7	>sp|P13533|MYH6_HUMAN Myosin-6 OS=Homo sapiens OX=9606 GN=MYH6 PE=1 SV=5	31.9896	NFDKILAEW[31.989621]K	W_Dioxidation
MYH7	Myosin-7	>sp|P13533|MYH6_HUMAN Myosin-6 OS=Homo sapiens OX=9606 GN=MYH6 PE=1 SV=5	31.9896	NFDKILAEW[31.989621]K	W_Dioxidation
MYH7	Myosin-7	>sp|P13533|MYH6_HUMAN Myosin-6 OS=Homo sapiens OX=9606 GN=MYH6 PE=1 SV=5	31.9896	NFDKILAEW[31.989621]K	W_Dioxidation
MYH7	Myosin-7	>sp|P13533|MYH6_HUMAN Myosin-6 OS=Homo sapiens OX=9606 GN=MYH6 PE=1 SV=5	31.9896	NFDKILAEW[31.989621]K	W_Dioxidation
MYH7	Myosin-7	>sp|P13533|MYH6_HUMAN Myosin-6 OS=Homo sapiens OX=9606 GN=MYH6 PE=1 SV=5	31.9896	NFDKILAEW[31.989621]K	W_Dioxidation
MYH7	Myosin-7	>sp|P13533|MYH6_HUMAN Myosin-6 OS=Homo sapiens OX=9606 GN=MYH6 PE=1 SV=5	31.9896	NFDKILAEW[31.989621]K	W_Dioxidation
MYH7	Myosin-7	>sp|P13533|MYH6_HUMAN Myosin-6 OS=Homo sapiens OX=9606 GN=MYH6 PE=1 SV=5	31.9896	NFDKILAEW[31.989621]K	W_Dioxidation
MYH7	Myosin-7	>sp|P13533|MYH6_HUMAN Myosin-6 OS=Homo sapiens OX=9606 GN=MYH6 PE=1 SV=5	31.9896	NFDKILAEW[31.989621]K	W_Dioxidation
MYH7	Myosin-7	>sp|P13533|MYH6_HUMAN Myosin-6 OS=Homo sapiens OX=9606 GN=MYH6 PE=1 SV=5	31.9896	NFDKILAEW[31.989621]K	W_Dioxidation
MYH7	Myosin-7	>sp|P13533|MYH6_HUMAN Myosin-6 OS=Homo sapiens OX=9606 GN=MYH6 PE=1 SV=5	31.9896	NFDKILAEW[31.989621]K	W_Dioxidation
MYH7	Myosin-7	>sp|P13533|MYH6_HUMAN Myosin-6 OS=Homo sapiens OX=9606 GN=MYH6 PE=1 SV=5	31.9896	NFDKILAEW[31.989621]K	W_Dioxidation
MYH7	Myosin-7	>sp|P13533|MYH6_HUMAN Myosin-6 OS=Homo sapiens OX=9606 GN=MYH6 PE=1 SV=5	31.9896	NFDKILAEW[31.989621]K	W_Dioxidation
MYH7	Myosin-7	>sp|P13533|MYH6_HUMAN Myosin-6 OS=Homo sapiens OX=9606 GN=MYH6 PE=1 SV=5	31.9898	NFDKILAEW[31.989814]K	W_Dioxidation
MYH7	Myosin-7	>sp|P13533|MYH6_HUMAN Myosin-6 OS=Homo sapiens OX=9606 GN=MYH6 PE=1 SV=5	31.9899	NFDKILAEW[31.989907]K	W_Dioxidation
MYH7	Myosin-7	>sp|P13533|MYH6_HUMAN Myosin-6 OS=Homo sapiens OX=9606 GN=MYH6 PE=1 SV=5	31.9901	NFDKILAEW[31.990077]K	W_Dioxidation
MYH7	Myosin-7	>sp|P13533|MYH6_HUMAN Myosin-6 OS=Homo sapiens OX=9606 GN=MYH6 PE=1 SV=5	31.9901	NFDKILAEW[31.990096]K	W_Dioxidation
MYH7	Myosin-7	>sp|P13533|MYH6_HUMAN Myosin-6 OS=Homo sapiens OX=9606 GN=MYH6 PE=1 SV=5	31.9901	NFDKILAEW[31.990113]K	W_Dioxidation
MYH7	Myosin-7	>sp|P13533|MYH6_HUMAN Myosin-6 OS=Homo sapiens OX=9606 GN=MYH6 PE=1 SV=5	31.9901	NFDKILAEW[31.990125]K	W_Dioxidation
MYH7	Myosin-7	>sp|P13533|MYH6_HUMAN Myosin-6 OS=Homo sapiens OX=9606 GN=MYH6 PE=1 SV=5	31.9901	NFDKILAEW[31.990125]K	W_Dioxidation
MYH7	Myosin-7	>sp|P13533|MYH6_HUMAN Myosin-6 OS=Homo sapiens OX=9606 GN=MYH6 PE=1 SV=5	31.9902	NFDKILAEW[31.990152]K	W_Dioxidation
MYH7	Myosin-7	>sp|P13533|MYH6_HUMAN Myosin-6 OS=Homo sapiens OX=9606 GN=MYH6 PE=1 SV=5	31.9902	NFDKILAEW[31.990227]K	W_Dioxidation
MYH7	Myosin-7	>sp|P13533|MYH6_HUMAN Myosin-6 OS=Homo sapiens OX=9606 GN=MYH6 PE=1 SV=5	31.9904	NFDKILAEW[31.990350]K	W_Dioxidation
MYH7	Myosin-7	>sp|P13533|MYH6_HUMAN Myosin-6 OS=Homo sapiens OX=9606 GN=MYH6 PE=1 SV=5	31.9907	NFDKILAEW[31.990657]K	W_Dioxidation
MYH7	Myosin-7	>sp|P13533|MYH6_HUMAN Myosin-6 OS=Homo sapiens OX=9606 GN=MYH6 PE=1 SV=5	31.9908	NFDKILAEW[31.990758]K	W_Dioxidation
MYH7	Myosin-7	>sp|P13533|MYH6_HUMAN Myosin-6 OS=Homo sapiens OX=9606 GN=MYH6 PE=1 SV=5	31.9909	NFDKILAEW[31.990862]K	W_Dioxidation
MYH7	Myosin-7	>sp|P13533|MYH6_HUMAN Myosin-6 OS=Homo sapiens OX=9606 GN=MYH6 PE=1 SV=5	31.9896	VLSKANSEVAQ[31.989621]WR	W_Dioxidation
MYH7	Myosin-7	>sp|P13533|MYH6_HUMAN Myosin-6 OS=Homo sapiens OX=9606 GN=MYH6 PE=1 SV=5	31.9894	VLSKANSEVAQW[31.989433]R	W_Dioxidation
MYH7	Myosin-7	>sp|P13533|MYH6_HUMAN Myosin-6 OS=Homo sapiens OX=9606 GN=MYH6 PE=1 SV=5	31.9896	VLSKANSEVAQW[31.989621]R	W_Dioxidation
MYH7	Myosin-7	>sp|P13533|MYH6_HUMAN Myosin-6 OS=Homo sapiens OX=9606 GN=MYH6 PE=1 SV=5	31.9896	VLSKANSEVAQW[31.989621]R	W_Dioxidation
MYH7	Myosin-7	>sp|P13533|MYH6_HUMAN Myosin-6 OS=Homo sapiens OX=9606 GN=MYH6 PE=1 SV=5	31.9896	VLSKANSEVAQW[31.989621]R	W_Dioxidation
MYH7	Myosin-7	>sp|P13533|MYH6_HUMAN Myosin-6 OS=Homo sapiens OX=9606 GN=MYH6 PE=1 SV=5	31.9896	VLSKANSEVAQW[31.989621]R	W_Dioxidation
MYH7	Myosin-7	>sp|P13533|MYH6_HUMAN Myosin-6 OS=Homo sapiens OX=9606 GN=MYH6 PE=1 SV=5	31.9896	VLSKANSEVAQW[31.989621]R	W_Dioxidation
MYH7	Myosin-7	>sp|P13533|MYH6_HUMAN Myosin-6 OS=Homo sapiens OX=9606 GN=MYH6 PE=1 SV=5	31.9896	VLSKANSEVAQW[31.989621]R	W_Dioxidation
MYH7	Myosin-7	>sp|P13533|MYH6_HUMAN Myosin-6 OS=Homo sapiens OX=9606 GN=MYH6 PE=1 SV=5	31.9896	VLSKANSEVAQW[31.989621]R	W_Dioxidation
MYH7	Myosin-7	>sp|P13533|MYH6_HUMAN Myosin-6 OS=Homo sapiens OX=9606 GN=MYH6 PE=1 SV=5	31.9896	VLSKANSEVAQW[31.989621]R	W_Dioxidation
MYH7	Myosin-7	>sp|P13533|MYH6_HUMAN Myosin-6 OS=Homo sapiens OX=9606 GN=MYH6 PE=1 SV=5	31.9896	VLSKANSEVAQW[31.989621]R	W_Dioxidation
MYH7	Myosin-7	>sp|P13533|MYH6_HUMAN Myosin-6 OS=Homo sapiens OX=9606 GN=MYH6 PE=1 SV=5	31.9896	VLSKANSEVAQW[31.989621]R	W_Dioxidation
MYH7	Myosin-7	>sp|P13533|MYH6_HUMAN Myosin-6 OS=Homo sapiens OX=9606 GN=MYH6 PE=1 SV=5	31.9896	VLSKANSEVAQW[31.989621]R	W_Dioxidation
MYH7	Myosin-7	>sp|P13533|MYH6_HUMAN Myosin-6 OS=Homo sapiens OX=9606 GN=MYH6 PE=1 SV=5	31.9896	VLSKANSEVAQW[31.989621]R	W_Dioxidation
MYH7	Myosin-7	>sp|P13533|MYH6_HUMAN Myosin-6 OS=Homo sapiens OX=9606 GN=MYH6 PE=1 SV=5	31.9896	VLSKANSEVAQW[31.989621]R	W_Dioxidation
MYH7	Myosin-7	>sp|P13533|MYH6_HUMAN Myosin-6 OS=Homo sapiens OX=9606 GN=MYH6 PE=1 SV=5	31.9896	VLSKANSEVAQW[31.989621]R	W_Dioxidation
MYH7	Myosin-7	>sp|P13533|MYH6_HUMAN Myosin-6 OS=Homo sapiens OX=9606 GN=MYH6 PE=1 SV=5	31.9896	VLSKANSEVAQW[31.989621]R	W_Dioxidation
MYH7	Myosin-7	>sp|P13533|MYH6_HUMAN Myosin-6 OS=Homo sapiens OX=9606 GN=MYH6 PE=1 SV=5	31.9896	VLSKANSEVAQW[31.989621]R	W_Dioxidation
MYH7	Myosin-7	>sp|P13533|MYH6_HUMAN Myosin-6 OS=Homo sapiens OX=9606 GN=MYH6 PE=1 SV=5	31.9896	VLSKANSEVAQW[31.989621]R	W_Dioxidation
MYH7	Myosin-7	>sp|P13533|MYH6_HUMAN Myosin-6 OS=Homo sapiens OX=9606 GN=MYH6 PE=1 SV=5	31.9896	VLSKANSEVAQW[31.989621]R	W_Dioxidation
MYH7	Myosin-7	>sp|P13533|MYH6_HUMAN Myosin-6 OS=Homo sapiens OX=9606 GN=MYH6 PE=1 SV=5	31.9896	VLSKANSEVAQW[31.989621]R	W_Dioxidation
MYH7	Myosin-7	>sp|P13533|MYH6_HUMAN Myosin-6 OS=Homo sapiens OX=9606 GN=MYH6 PE=1 SV=5	31.9896	VLSKANSEVAQW[31.989621]R	W_Dioxidation
MYH7	Myosin-7	>sp|P13533|MYH6_HUMAN Myosin-6 OS=Homo sapiens OX=9606 GN=MYH6 PE=1 SV=5	31.9896	VLSKANSEVAQW[31.989621]R	W_Dioxidation
MYH7	Myosin-7	>sp|P13533|MYH6_HUMAN Myosin-6 OS=Homo sapiens OX=9606 GN=MYH6 PE=1 SV=5	31.9896	VLSKANSEVAQW[31.989621]R	W_Dioxidation
MYH7	Myosin-7	>sp|P13533|MYH6_HUMAN Myosin-6 OS=Homo sapiens OX=9606 GN=MYH6 PE=1 SV=5	31.9896	VLSKANSEVAQW[31.989621]R	W_Dioxidation
MYH7	Myosin-7	>sp|P13533|MYH6_HUMAN Myosin-6 OS=Homo sapiens OX=9606 GN=MYH6 PE=1 SV=5	31.9896	VLSKANSEVAQW[31.989621]R	W_Dioxidation
MYH7	Myosin-7	>sp|P13533|MYH6_HUMAN Myosin-6 OS=Homo sapiens OX=9606 GN=MYH6 PE=1 SV=5	31.9897	VLSKANSEVAQW[31.989710]R	W_Dioxidation
MYH7	Myosin-7	>sp|P13533|MYH6_HUMAN Myosin-6 OS=Homo sapiens OX=9606 GN=MYH6 PE=1 SV=5	31.9898	VLSKANSEVAQW[31.989784]R	W_Dioxidation
MYH7	Myosin-7	>sp|P13533|MYH6_HUMAN Myosin-6 OS=Homo sapiens OX=9606 GN=MYH6 PE=1 SV=5	31.9901	VLSKANSEVAQW[31.990145]R	W_Dioxidation
MYH7	Myosin-7	>sp|P13533|MYH6_HUMAN Myosin-6 OS=Homo sapiens OX=9606 GN=MYH6 PE=1 SV=5	31.9902	VLSKANSEVAQW[31.990243]R	W_Dioxidation
MYH7	Myosin-7	>sp|P13533|MYH6_HUMAN Myosin-6 OS=Homo sapiens OX=9606 GN=MYH6 PE=1 SV=5	31.9907	VLSKANSEVAQW[31.990719]R	W_Dioxidation
MYH7	Myosin-7	>sp|P16615|AT2A2_HUMAN Sarcoplasmic/endoplasmic reticulum calcium ATPase 2 OS=Homo sapiens OX=9606 GN=ATP2A2 PE=1 SV=1	31.9892	EW[31.989176]GSGSDTLR	W_Dioxidation
MYH7	Myosin-7	>sp|P16615|AT2A2_HUMAN Sarcoplasmic/endoplasmic reticulum calcium ATPase 2 OS=Homo sapiens OX=9606 GN=ATP2A2 PE=1 SV=1	31.9896	EW[31.989614]GSGSDTLR	W_Dioxidation
MYH7	Myosin-7	>sp|P16615|AT2A2_HUMAN Sarcoplasmic/endoplasmic reticulum calcium ATPase 2 OS=Homo sapiens OX=9606 GN=ATP2A2 PE=1 SV=1	31.9896	EW[31.989621]GSGSDTLR	W_Dioxidation
MYH7	Myosin-7	>sp|P16615|AT2A2_HUMAN Sarcoplasmic/endoplasmic reticulum calcium ATPase 2 OS=Homo sapiens OX=9606 GN=ATP2A2 PE=1 SV=1	31.9896	EW[31.989621]GSGSDTLR	W_Dioxidation
MYH7	Myosin-7	>sp|P16615|AT2A2_HUMAN Sarcoplasmic/endoplasmic reticulum calcium ATPase 2 OS=Homo sapiens OX=9606 GN=ATP2A2 PE=1 SV=1	31.9896	EW[31.989621]GSGSDTLR	W_Dioxidation
MYH7	Myosin-7	>sp|P16615|AT2A2_HUMAN Sarcoplasmic/endoplasmic reticulum calcium ATPase 2 OS=Homo sapiens OX=9606 GN=ATP2A2 PE=1 SV=1	31.9896	EW[31.989621]GSGSDTLR	W_Dioxidation
MYH7	Myosin-7	>sp|P16615|AT2A2_HUMAN Sarcoplasmic/endoplasmic reticulum calcium ATPase 2 OS=Homo sapiens OX=9606 GN=ATP2A2 PE=1 SV=1	31.9896	EW[31.989621]GSGSDTLR	W_Dioxidation
MYH7	Myosin-7	>sp|P16615|AT2A2_HUMAN Sarcoplasmic/endoplasmic reticulum calcium ATPase 2 OS=Homo sapiens OX=9606 GN=ATP2A2 PE=1 SV=1	31.9896	EW[31.989621]GSGSDTLR	W_Dioxidation
MYH7	Myosin-7	>sp|P16615|AT2A2_HUMAN Sarcoplasmic/endoplasmic reticulum calcium ATPase 2 OS=Homo sapiens OX=9606 GN=ATP2A2 PE=1 SV=1	31.9896	EW[31.989621]GSGSDTLR	W_Dioxidation
MYH7	Myosin-7	>sp|P16615|AT2A2_HUMAN Sarcoplasmic/endoplasmic reticulum calcium ATPase 2 OS=Homo sapiens OX=9606 GN=ATP2A2 PE=1 SV=1	31.9901	EW[31.990128]GSGSDTLR	W_Dioxidation
MYH7	Myosin-7	>sp|P16615|AT2A2_HUMAN Sarcoplasmic/endoplasmic reticulum calcium ATPase 2 OS=Homo sapiens OX=9606 GN=ATP2A2 PE=1 SV=1	31.9896	IMSVIREW[31.989621]GSGSDTLR	W_Dioxidation
MYH7	Myosin-7	>sp|P45379|TNNT2_HUMAN Troponin T, cardiac muscle OS=Homo sapiens OX=9606 GN=TNNT2 PE=1 SV=3	31.989	AKELW[31.989033]QSIYNLEAEK	W_Dioxidation
MYH7	Myosin-7	>sp|P45379|TNNT2_HUMAN Troponin T, cardiac muscle OS=Homo sapiens OX=9606 GN=TNNT2 PE=1 SV=3	31.9896	AKELW[31.989621]QSIYNLEAEK	W_Dioxidation
MYH7	Myosin-7	>sp|P45379|TNNT2_HUMAN Troponin T, cardiac muscle OS=Homo sapiens OX=9606 GN=TNNT2 PE=1 SV=3	31.9896	AKELW[31.989621]QSIYNLEAEK	W_Dioxidation
MYH7	Myosin-7	>sp|P45379|TNNT2_HUMAN Troponin T, cardiac muscle OS=Homo sapiens OX=9606 GN=TNNT2 PE=1 SV=3	31.9896	AKELW[31.989621]QSIYNLEAEK	W_Dioxidation
MYH7	Myosin-7	>sp|P45379|TNNT2_HUMAN Troponin T, cardiac muscle OS=Homo sapiens OX=9606 GN=TNNT2 PE=1 SV=3	31.9896	AKELW[31.989621]QSIYNLEAEK	W_Dioxidation
MYH7	Myosin-7	>sp|P45379|TNNT2_HUMAN Troponin T, cardiac muscle OS=Homo sapiens OX=9606 GN=TNNT2 PE=1 SV=3	31.9896	AKELW[31.989621]QSIYNLEAEK	W_Dioxidation
MYH7	Myosin-7	>sp|P45379|TNNT2_HUMAN Troponin T, cardiac muscle OS=Homo sapiens OX=9606 GN=TNNT2 PE=1 SV=3	31.9896	AKELW[31.989621]QSIYNLEAEK	W_Dioxidation
MYH7	Myosin-7	>sp|P45379|TNNT2_HUMAN Troponin T, cardiac muscle OS=Homo sapiens OX=9606 GN=TNNT2 PE=1 SV=3	31.9896	AKELW[31.989621]QSIYNLEAEK	W_Dioxidation
MYH7	Myosin-7	>sp|P45379|TNNT2_HUMAN Troponin T, cardiac muscle OS=Homo sapiens OX=9606 GN=TNNT2 PE=1 SV=3	31.9896	AKELW[31.989621]QSIYNLEAEK	W_Dioxidation
MYH7	Myosin-7	>sp|P45379|TNNT2_HUMAN Troponin T, cardiac muscle OS=Homo sapiens OX=9606 GN=TNNT2 PE=1 SV=3	31.9896	AKELW[31.989621]QSIYNLEAEK	W_Dioxidation
MYH7	Myosin-7	>sp|P45379|TNNT2_HUMAN Troponin T, cardiac muscle OS=Homo sapiens OX=9606 GN=TNNT2 PE=1 SV=3	31.9896	AKELW[31.989621]QSIYNLEAEK	W_Dioxidation
MYH7	Myosin-7	>sp|P45379|TNNT2_HUMAN Troponin T, cardiac muscle OS=Homo sapiens OX=9606 GN=TNNT2 PE=1 SV=3	31.9896	AKELW[31.989621]QSIYNLEAEK	W_Dioxidation
MYH7	Myosin-7	>sp|P45379|TNNT2_HUMAN Troponin T, cardiac muscle OS=Homo sapiens OX=9606 GN=TNNT2 PE=1 SV=3	31.9896	AKELW[31.989621]QSIYNLEAEK	W_Dioxidation
MYH7	Myosin-7	>sp|P45379|TNNT2_HUMAN Troponin T, cardiac muscle OS=Homo sapiens OX=9606 GN=TNNT2 PE=1 SV=3	31.9899	AKELW[31.989874]QSIYNLEAEK	W_Dioxidation
MYH7	Myosin-7	>sp|P45379|TNNT2_HUMAN Troponin T, cardiac muscle OS=Homo sapiens OX=9606 GN=TNNT2 PE=1 SV=3	31.9903	AKELW[31.990291]QSIYNLEAEK	W_Dioxidation
MYH7	Myosin-7	>sp|P45379|TNNT2_HUMAN Troponin T, cardiac muscle OS=Homo sapiens OX=9606 GN=TNNT2 PE=1 SV=3	31.9905	AKELW[31.990458]QSIYNLEAEK	W_Dioxidation
MYH7	Myosin-7	>sp|P45379|TNNT2_HUMAN Troponin T, cardiac muscle OS=Homo sapiens OX=9606 GN=TNNT2 PE=1 SV=3	31.9906	AKELW[31.990613]QSIYNLEAEK	W_Dioxidation
MYH7	Myosin-7	>sp|P45379|TNNT2_HUMAN Troponin T, cardiac muscle OS=Homo sapiens OX=9606 GN=TNNT2 PE=1 SV=3	31.9907	AKELW[31.990665]QSIYNLEAEK	W_Dioxidation
MYH7	Myosin-7	>sp|P45379|TNNT2_HUMAN Troponin T, cardiac muscle OS=Homo sapiens OX=9606 GN=TNNT2 PE=1 SV=3	31.989	ELW[31.988964]QSIYNLEAEKFDLQEK	W_Dioxidation
MYH7	Myosin-7	>sp|P45379|TNNT2_HUMAN Troponin T, cardiac muscle OS=Homo sapiens OX=9606 GN=TNNT2 PE=1 SV=3	31.9896	ELW[31.989621]QSIYNLEAEK	W_Dioxidation
MYH7	Myosin-7	>sp|P45379|TNNT2_HUMAN Troponin T, cardiac muscle OS=Homo sapiens OX=9606 GN=TNNT2 PE=1 SV=3	31.9896	ELW[31.989621]QSIYNLEAEK	W_Dioxidation
MYH7	Myosin-7	>sp|P45379|TNNT2_HUMAN Troponin T, cardiac muscle OS=Homo sapiens OX=9606 GN=TNNT2 PE=1 SV=3	31.9896	ELW[31.989621]QSIYNLEAEKFDLQEK	W_Dioxidation
MYH7	Myosin-7	>sp|P45379|TNNT2_HUMAN Troponin T, cardiac muscle OS=Homo sapiens OX=9606 GN=TNNT2 PE=1 SV=3	31.9896	ELW[31.989621]QSIYNLEAEKFDLQEK	W_Dioxidation
MYH7	Myosin-7	>sp|P45379|TNNT2_HUMAN Troponin T, cardiac muscle OS=Homo sapiens OX=9606 GN=TNNT2 PE=1 SV=3	31.9896	ELW[31.989621]QSIYNLEAEKFDLQEK	W_Dioxidation
MYH7	Myosin-7	>sp|P45379|TNNT2_HUMAN Troponin T, cardiac muscle OS=Homo sapiens OX=9606 GN=TNNT2 PE=1 SV=3	31.9896	ELW[31.989621]QSIYNLEAEKFDLQEK	W_Dioxidation
MYH7	Myosin-7	>sp|P45379|TNNT2_HUMAN Troponin T, cardiac muscle OS=Homo sapiens OX=9606 GN=TNNT2 PE=1 SV=3	31.9896	ELW[31.989621]QSIYNLEAEKFDLQEK	W_Dioxidation
MYH7	Myosin-7	>sp|P45379|TNNT2_HUMAN Troponin T, cardiac muscle OS=Homo sapiens OX=9606 GN=TNNT2 PE=1 SV=3	31.9896	ELW[31.989621]QSIYNLEAEKFDLQEK	W_Dioxidation
MYH7	Myosin-7	>sp|P45379|TNNT2_HUMAN Troponin T, cardiac muscle OS=Homo sapiens OX=9606 GN=TNNT2 PE=1 SV=3	31.9896	ELW[31.989621]QSIYNLEAEKFDLQEK	W_Dioxidation
MYH7	Myosin-7	>sp|P45379|TNNT2_HUMAN Troponin T, cardiac muscle OS=Homo sapiens OX=9606 GN=TNNT2 PE=1 SV=3	31.9896	ELW[31.989621]QSIYNLEAEKFDLQEK	W_Dioxidation
MYH7	Myosin-7	>sp|P45379|TNNT2_HUMAN Troponin T, cardiac muscle OS=Homo sapiens OX=9606 GN=TNNT2 PE=1 SV=3	31.9896	ELW[31.989621]QSIYNLEAEKFDLQEK	W_Dioxidation
MYH7	Myosin-7	>sp|P45379|TNNT2_HUMAN Troponin T, cardiac muscle OS=Homo sapiens OX=9606 GN=TNNT2 PE=1 SV=3	31.9906	ELW[31.990603]QSIYNLEAEK	W_Dioxidation
MYH7	Myosin-7	>sp|P45379|TNNT2_HUMAN Troponin T, cardiac muscle OS=Homo sapiens OX=9606 GN=TNNT2 PE=1 SV=3	31.9896	ELWQ[31.989621]SIYNLEAEKFDLQEK	W_Dioxidation
MYH7	Myosin-7	>sp|Q14896|MYPC3_HUMAN Myosin-binding protein C, cardiac-type OS=Homo sapiens OX=9606 GN=MYBPC3 PE=1 SV=4	31.9886	AITQGNKAPARPAPDAPEDTGDSDEW[31.988556]VFDK	W_Dioxidation
MYH7	Myosin-7	>sp|Q14896|MYPC3_HUMAN Myosin-binding protein C, cardiac-type OS=Homo sapiens OX=9606 GN=MYBPC3 PE=1 SV=4	31.9886	AITQGNKAPARPAPDAPEDTGDSDEW[31.988568]VFDK	W_Dioxidation
MYH7	Myosin-7	>sp|Q14896|MYPC3_HUMAN Myosin-binding protein C, cardiac-type OS=Homo sapiens OX=9606 GN=MYBPC3 PE=1 SV=4	31.9894	AITQGNKAPARPAPDAPEDTGDSDEW[31.989390]VFDK	W_Dioxidation
MYH7	Myosin-7	>sp|Q14896|MYPC3_HUMAN Myosin-binding protein C, cardiac-type OS=Homo sapiens OX=9606 GN=MYBPC3 PE=1 SV=4	31.9896	AITQGNKAPARPAPDAPEDTGDSDEW[31.989621]VFDK	W_Dioxidation
MYH7	Myosin-7	>sp|Q14896|MYPC3_HUMAN Myosin-binding protein C, cardiac-type OS=Homo sapiens OX=9606 GN=MYBPC3 PE=1 SV=4	31.9896	AITQGNKAPARPAPDAPEDTGDSDEW[31.989621]VFDK	W_Dioxidation
MYH7	Myosin-7	>sp|Q14896|MYPC3_HUMAN Myosin-binding protein C, cardiac-type OS=Homo sapiens OX=9606 GN=MYBPC3 PE=1 SV=4	31.9896	AITQGNKAPARPAPDAPEDTGDSDEW[31.989621]VFDK	W_Dioxidation
MYH7	Myosin-7	>sp|Q14896|MYPC3_HUMAN Myosin-binding protein C, cardiac-type OS=Homo sapiens OX=9606 GN=MYBPC3 PE=1 SV=4	31.9896	AITQGNKAPARPAPDAPEDTGDSDEW[31.989621]VFDK	W_Dioxidation
MYH7	Myosin-7	>sp|Q14896|MYPC3_HUMAN Myosin-binding protein C, cardiac-type OS=Homo sapiens OX=9606 GN=MYBPC3 PE=1 SV=4	31.9884	APARPAPDAPEDTGDSDEW[31.988356]VFDKK	W_Dioxidation
MYH7	Myosin-7	>sp|Q14896|MYPC3_HUMAN Myosin-binding protein C, cardiac-type OS=Homo sapiens OX=9606 GN=MYBPC3 PE=1 SV=4	31.9906	APARPAPDAPEDTGDSDEW[31.990628]VFDKK	W_Dioxidation
MYH7	Myosin-7	>sp|Q14896|MYPC3_HUMAN Myosin-binding protein C, cardiac-type OS=Homo sapiens OX=9606 GN=MYBPC3 PE=1 SV=4	31.9884	DSKLEAPAEEDVW[31.988361]EILR	W_Dioxidation
MYH7	Myosin-7	>sp|Q14896|MYPC3_HUMAN Myosin-binding protein C, cardiac-type OS=Homo sapiens OX=9606 GN=MYBPC3 PE=1 SV=4	31.9888	DSKLEAPAEEDVW[31.988759]EILR	W_Dioxidation
MYH7	Myosin-7	>sp|Q14896|MYPC3_HUMAN Myosin-binding protein C, cardiac-type OS=Homo sapiens OX=9606 GN=MYBPC3 PE=1 SV=4	31.9894	DSKLEAPAEEDVW[31.989375]EILR	W_Dioxidation
MYH7	Myosin-7	>sp|Q14896|MYPC3_HUMAN Myosin-binding protein C, cardiac-type OS=Homo sapiens OX=9606 GN=MYBPC3 PE=1 SV=4	31.9896	DSKLEAPAEEDVW[31.989621]EILR	W_Dioxidation
MYH7	Myosin-7	>sp|Q14896|MYPC3_HUMAN Myosin-binding protein C, cardiac-type OS=Homo sapiens OX=9606 GN=MYBPC3 PE=1 SV=4	31.9896	DSKLEAPAEEDVW[31.989621]EILR	W_Dioxidation
MYH7	Myosin-7	>sp|Q14896|MYPC3_HUMAN Myosin-binding protein C, cardiac-type OS=Homo sapiens OX=9606 GN=MYBPC3 PE=1 SV=4	31.9896	DSKLEAPAEEDVW[31.989621]EILR	W_Dioxidation
MYH7	Myosin-7	>sp|Q14896|MYPC3_HUMAN Myosin-binding protein C, cardiac-type OS=Homo sapiens OX=9606 GN=MYBPC3 PE=1 SV=4	31.9896	DSKLEAPAEEDVW[31.989621]EILR	W_Dioxidation
MYH7	Myosin-7	>sp|Q14896|MYPC3_HUMAN Myosin-binding protein C, cardiac-type OS=Homo sapiens OX=9606 GN=MYBPC3 PE=1 SV=4	31.9896	DSKLEAPAEEDVW[31.989621]EILR	W_Dioxidation
MYH7	Myosin-7	>sp|Q14896|MYPC3_HUMAN Myosin-binding protein C, cardiac-type OS=Homo sapiens OX=9606 GN=MYBPC3 PE=1 SV=4	31.9896	DSKLEAPAEEDVW[31.989621]EILR	W_Dioxidation
MYH7	Myosin-7	>sp|Q14896|MYPC3_HUMAN Myosin-binding protein C, cardiac-type OS=Homo sapiens OX=9606 GN=MYBPC3 PE=1 SV=4	31.9896	DSKLEAPAEEDVW[31.989621]EILR	W_Dioxidation
MYH7	Myosin-7	>sp|Q14896|MYPC3_HUMAN Myosin-binding protein C, cardiac-type OS=Homo sapiens OX=9606 GN=MYBPC3 PE=1 SV=4	31.9896	DSKLEAPAEEDVW[31.989621]EILR	W_Dioxidation
MYH7	Myosin-7	>sp|Q14896|MYPC3_HUMAN Myosin-binding protein C, cardiac-type OS=Homo sapiens OX=9606 GN=MYBPC3 PE=1 SV=4	31.9896	DSKLEAPAEEDVW[31.989621]EILR	W_Dioxidation
MYH7	Myosin-7	>sp|Q14896|MYPC3_HUMAN Myosin-binding protein C, cardiac-type OS=Homo sapiens OX=9606 GN=MYBPC3 PE=1 SV=4	31.99	DSKLEAPAEEDVW[31.989975]EILR	W_Dioxidation
MYH7	Myosin-7	>sp|Q14896|MYPC3_HUMAN Myosin-binding protein C, cardiac-type OS=Homo sapiens OX=9606 GN=MYBPC3 PE=1 SV=4	31.9905	DSKLEAPAEEDVW[31.990526]EILR	W_Dioxidation
MYH7	Myosin-7	>sp|Q14896|MYPC3_HUMAN Myosin-binding protein C, cardiac-type OS=Homo sapiens OX=9606 GN=MYBPC3 PE=1 SV=4	31.9905	DSKLEAPAEEDVW[31.990537]EILR	W_Dioxidation
MYH7	Myosin-7	>sp|Q14896|MYPC3_HUMAN Myosin-binding protein C, cardiac-type OS=Homo sapiens OX=9606 GN=MYBPC3 PE=1 SV=4	31.991	DSKLEAPAEEDVW[31.990963]EILR	W_Dioxidation
MYH7	Myosin-7	>sp|Q14896|MYPC3_HUMAN Myosin-binding protein C, cardiac-type OS=Homo sapiens OX=9606 GN=MYBPC3 PE=1 SV=4	31.9896	GKW[31.989621]VDLSSK	W_Dioxidation
MYH7	Myosin-7	>sp|Q14896|MYPC3_HUMAN Myosin-binding protein C, cardiac-type OS=Homo sapiens OX=9606 GN=MYBPC3 PE=1 SV=4	31.9896	GKW[31.989621]VDLSSK	W_Dioxidation
MYH7	Myosin-7	>sp|Q14896|MYPC3_HUMAN Myosin-binding protein C, cardiac-type OS=Homo sapiens OX=9606 GN=MYBPC3 PE=1 SV=4	31.9896	GKW[31.989621]VDLSSK	W_Dioxidation
MYH7	Myosin-7	>sp|Q14896|MYPC3_HUMAN Myosin-binding protein C, cardiac-type OS=Homo sapiens OX=9606 GN=MYBPC3 PE=1 SV=4	31.9897	GKW[31.989690]VDLSSK	W_Dioxidation
MYH7	Myosin-7	>sp|Q14896|MYPC3_HUMAN Myosin-binding protein C, cardiac-type OS=Homo sapiens OX=9606 GN=MYBPC3 PE=1 SV=4	31.9898	GKW[31.989831]VDLSSK	W_Dioxidation
MYH7	Myosin-7	>sp|Q14896|MYPC3_HUMAN Myosin-binding protein C, cardiac-type OS=Homo sapiens OX=9606 GN=MYBPC3 PE=1 SV=4	31.9899	GKW[31.989947]VDLSSK	W_Dioxidation
MYH7	Myosin-7	>sp|Q14896|MYPC3_HUMAN Myosin-binding protein C, cardiac-type OS=Homo sapiens OX=9606 GN=MYBPC3 PE=1 SV=4	31.9902	GKW[31.990171]VDLSSK	W_Dioxidation
MYH7	Myosin-7	>sp|Q14896|MYPC3_HUMAN Myosin-binding protein C, cardiac-type OS=Homo sapiens OX=9606 GN=MYBPC3 PE=1 SV=4	31.9902	GKW[31.990231]VDLSSK	W_Dioxidation
MYH7	Myosin-7	>sp|Q14896|MYPC3_HUMAN Myosin-binding protein C, cardiac-type OS=Homo sapiens OX=9606 GN=MYBPC3 PE=1 SV=4	31.9906	GKW[31.990564]VDLSSK	W_Dioxidation
MYH7	Myosin-7	>sp|Q14896|MYPC3_HUMAN Myosin-binding protein C, cardiac-type OS=Homo sapiens OX=9606 GN=MYBPC3 PE=1 SV=4	31.9907	GKW[31.990650]VDLSSK	W_Dioxidation
MYH7	Myosin-7	>sp|Q14896|MYPC3_HUMAN Myosin-binding protein C, cardiac-type OS=Homo sapiens OX=9606 GN=MYBPC3 PE=1 SV=4	31.9901	GVW[31.990068]LKNGK	W_Dioxidation
MYH7	Myosin-7	>sp|Q14896|MYPC3_HUMAN Myosin-binding protein C, cardiac-type OS=Homo sapiens OX=9606 GN=MYBPC3 PE=1 SV=4	31.9896	ISNVGEDSCTVQW[31.989621]EPPAYDGGQPILGYILER	W_Dioxidation
MYH7	Myosin-7	>sp|Q14896|MYPC3_HUMAN Myosin-binding protein C, cardiac-type OS=Homo sapiens OX=9606 GN=MYBPC3 PE=1 SV=4	31.9896	ISNVGEDSCTVQW[31.989621]EPPAYDGGQPILGYILER	W_Dioxidation
MYH7	Myosin-7	>sp|Q14896|MYPC3_HUMAN Myosin-binding protein C, cardiac-type OS=Homo sapiens OX=9606 GN=MYBPC3 PE=1 SV=4	31.9888	KVGEPVNLLIPFQGKPRPQVTW[31.988778]TK	W_Dioxidation
MYH7	Myosin-7	>sp|Q14896|MYPC3_HUMAN Myosin-binding protein C, cardiac-type OS=Homo sapiens OX=9606 GN=MYBPC3 PE=1 SV=4	31.9893	KVGEPVNLLIPFQGKPRPQVTW[31.989288]TK	W_Dioxidation
MYH7	Myosin-7	>sp|Q14896|MYPC3_HUMAN Myosin-binding protein C, cardiac-type OS=Homo sapiens OX=9606 GN=MYBPC3 PE=1 SV=4	31.9895	KVGEPVNLLIPFQGKPRPQVTW[31.989470]TK	W_Dioxidation
MYH7	Myosin-7	>sp|Q14896|MYPC3_HUMAN Myosin-binding protein C, cardiac-type OS=Homo sapiens OX=9606 GN=MYBPC3 PE=1 SV=4	31.9896	KVGEPVNLLIPFQGKPRPQVTW[31.989621]TK	W_Dioxidation
MYH7	Myosin-7	>sp|Q14896|MYPC3_HUMAN Myosin-binding protein C, cardiac-type OS=Homo sapiens OX=9606 GN=MYBPC3 PE=1 SV=4	31.9896	KVGEPVNLLIPFQGKPRPQVTW[31.989621]TK	W_Dioxidation
MYH7	Myosin-7	>sp|Q14896|MYPC3_HUMAN Myosin-binding protein C, cardiac-type OS=Homo sapiens OX=9606 GN=MYBPC3 PE=1 SV=4	31.9896	KVGEPVNLLIPFQGKPRPQVTW[31.989621]TK	W_Dioxidation
MYH7	Myosin-7	>sp|Q14896|MYPC3_HUMAN Myosin-binding protein C, cardiac-type OS=Homo sapiens OX=9606 GN=MYBPC3 PE=1 SV=4	31.9896	KVGEPVNLLIPFQGKPRPQVTW[31.989621]TK	W_Dioxidation
MYH7	Myosin-7	>sp|Q14896|MYPC3_HUMAN Myosin-binding protein C, cardiac-type OS=Homo sapiens OX=9606 GN=MYBPC3 PE=1 SV=4	31.9896	KVGEPVNLLIPFQGKPRPQVTW[31.989621]TK	W_Dioxidation
MYH7	Myosin-7	>sp|Q14896|MYPC3_HUMAN Myosin-binding protein C, cardiac-type OS=Homo sapiens OX=9606 GN=MYBPC3 PE=1 SV=4	31.9896	KVGEPVNLLIPFQGKPRPQVTW[31.989621]TK	W_Dioxidation
MYH7	Myosin-7	>sp|Q14896|MYPC3_HUMAN Myosin-binding protein C, cardiac-type OS=Homo sapiens OX=9606 GN=MYBPC3 PE=1 SV=4	31.9896	KVGEPVNLLIPFQGKPRPQVTW[31.989621]TK	W_Dioxidation
MYH7	Myosin-7	>sp|Q14896|MYPC3_HUMAN Myosin-binding protein C, cardiac-type OS=Homo sapiens OX=9606 GN=MYBPC3 PE=1 SV=4	31.9896	KVGEPVNLLIPFQGKPRPQVTW[31.989621]TK	W_Dioxidation
MYH7	Myosin-7	>sp|Q14896|MYPC3_HUMAN Myosin-binding protein C, cardiac-type OS=Homo sapiens OX=9606 GN=MYBPC3 PE=1 SV=4	31.9896	KVGEPVNLLIPFQGKPRPQVTW[31.989621]TK	W_Dioxidation
MYH7	Myosin-7	>sp|Q14896|MYPC3_HUMAN Myosin-binding protein C, cardiac-type OS=Homo sapiens OX=9606 GN=MYBPC3 PE=1 SV=4	31.9896	KVGEPVNLLIPFQGKPRPQVTW[31.989621]TK	W_Dioxidation
MYH7	Myosin-7	>sp|Q14896|MYPC3_HUMAN Myosin-binding protein C, cardiac-type OS=Homo sapiens OX=9606 GN=MYBPC3 PE=1 SV=4	31.9896	KVGEPVNLLIPFQGKPRPQVTW[31.989621]TK	W_Dioxidation
MYH7	Myosin-7	>sp|Q14896|MYPC3_HUMAN Myosin-binding protein C, cardiac-type OS=Homo sapiens OX=9606 GN=MYBPC3 PE=1 SV=4	31.9896	KVGEPVNLLIPFQGKPRPQVTW[31.989621]TK	W_Dioxidation
MYH7	Myosin-7	>sp|Q14896|MYPC3_HUMAN Myosin-binding protein C, cardiac-type OS=Homo sapiens OX=9606 GN=MYBPC3 PE=1 SV=4	31.9896	KVGEPVNLLIPFQGKPRPQVTW[31.989621]TK	W_Dioxidation
MYH7	Myosin-7	>sp|Q14896|MYPC3_HUMAN Myosin-binding protein C, cardiac-type OS=Homo sapiens OX=9606 GN=MYBPC3 PE=1 SV=4	31.9896	KVGEPVNLLIPFQGKPRPQVTW[31.989621]TK	W_Dioxidation
MYH7	Myosin-7	>sp|Q14896|MYPC3_HUMAN Myosin-binding protein C, cardiac-type OS=Homo sapiens OX=9606 GN=MYBPC3 PE=1 SV=4	31.9896	KVGEPVNLLIPFQGKPRPQVTW[31.989621]TK	W_Dioxidation
MYH7	Myosin-7	>sp|Q14896|MYPC3_HUMAN Myosin-binding protein C, cardiac-type OS=Homo sapiens OX=9606 GN=MYBPC3 PE=1 SV=4	31.9896	KVGEPVNLLIPFQGKPRPQVTW[31.989621]TK	W_Dioxidation
MYH7	Myosin-7	>sp|Q14896|MYPC3_HUMAN Myosin-binding protein C, cardiac-type OS=Homo sapiens OX=9606 GN=MYBPC3 PE=1 SV=4	31.9896	KVGEPVNLLIPFQGKPRPQVTW[31.989621]TK	W_Dioxidation
MYH7	Myosin-7	>sp|Q14896|MYPC3_HUMAN Myosin-binding protein C, cardiac-type OS=Homo sapiens OX=9606 GN=MYBPC3 PE=1 SV=4	31.9899	KVGEPVNLLIPFQGKPRPQVTW[31.989868]TK	W_Dioxidation
MYH7	Myosin-7	>sp|Q14896|MYPC3_HUMAN Myosin-binding protein C, cardiac-type OS=Homo sapiens OX=9606 GN=MYBPC3 PE=1 SV=4	31.991	KVGEPVNLLIPFQGKPRPQVTW[31.990964]TK	W_Dioxidation
MYH7	Myosin-7	>sp|Q14896|MYPC3_HUMAN Myosin-binding protein C, cardiac-type OS=Homo sapiens OX=9606 GN=MYBPC3 PE=1 SV=4	31.9896	LDVPISGDPAPTVIW[31.989621]QK	W_Dioxidation
MYH7	Myosin-7	>sp|Q14896|MYPC3_HUMAN Myosin-binding protein C, cardiac-type OS=Homo sapiens OX=9606 GN=MYBPC3 PE=1 SV=4	31.9896	LDVPISGDPAPTVIW[31.989621]QK	W_Dioxidation
MYH7	Myosin-7	>sp|Q14896|MYPC3_HUMAN Myosin-binding protein C, cardiac-type OS=Homo sapiens OX=9606 GN=MYBPC3 PE=1 SV=4	31.9896	LDVPISGDPAPTVIW[31.989621]QK	W_Dioxidation
MYH7	Myosin-7	>sp|Q14896|MYPC3_HUMAN Myosin-binding protein C, cardiac-type OS=Homo sapiens OX=9606 GN=MYBPC3 PE=1 SV=4	31.9896	LDVPISGDPAPTVIW[31.989621]QK	W_Dioxidation
MYH7	Myosin-7	>sp|Q14896|MYPC3_HUMAN Myosin-binding protein C, cardiac-type OS=Homo sapiens OX=9606 GN=MYBPC3 PE=1 SV=4	31.9896	LDVPISGDPAPTVIW[31.989621]QK	W_Dioxidation
MYH7	Myosin-7	>sp|Q14896|MYPC3_HUMAN Myosin-binding protein C, cardiac-type OS=Homo sapiens OX=9606 GN=MYBPC3 PE=1 SV=4	31.9896	LDVPISGDPAPTVIW[31.989621]QK	W_Dioxidation
MYH7	Myosin-7	>sp|Q14896|MYPC3_HUMAN Myosin-binding protein C, cardiac-type OS=Homo sapiens OX=9606 GN=MYBPC3 PE=1 SV=4	31.9896	LDVPISGDPAPTVIW[31.989621]QK	W_Dioxidation
MYH7	Myosin-7	>sp|Q14896|MYPC3_HUMAN Myosin-binding protein C, cardiac-type OS=Homo sapiens OX=9606 GN=MYBPC3 PE=1 SV=4	31.9896	LDVPISGDPAPTVIW[31.989621]QK	W_Dioxidation
MYH7	Myosin-7	>sp|Q14896|MYPC3_HUMAN Myosin-binding protein C, cardiac-type OS=Homo sapiens OX=9606 GN=MYBPC3 PE=1 SV=4	31.9897	LDVPISGDPAPTVIW[31.989717]QK	W_Dioxidation
MYH7	Myosin-7	>sp|Q14896|MYPC3_HUMAN Myosin-binding protein C, cardiac-type OS=Homo sapiens OX=9606 GN=MYBPC3 PE=1 SV=4	31.9898	LDVPISGDPAPTVIW[31.989849]QK	W_Dioxidation
MYH7	Myosin-7	>sp|Q14896|MYPC3_HUMAN Myosin-binding protein C, cardiac-type OS=Homo sapiens OX=9606 GN=MYBPC3 PE=1 SV=4	31.9899	LDVPISGDPAPTVIW[31.989861]QK	W_Dioxidation
MYH7	Myosin-7	>sp|Q14896|MYPC3_HUMAN Myosin-binding protein C, cardiac-type OS=Homo sapiens OX=9606 GN=MYBPC3 PE=1 SV=4	31.9904	LDVPISGDPAPTVIW[31.990406]QK	W_Dioxidation
MYH7	Myosin-7	>sp|Q14896|MYPC3_HUMAN Myosin-binding protein C, cardiac-type OS=Homo sapiens OX=9606 GN=MYBPC3 PE=1 SV=4	31.9905	LDVPISGDPAPTVIW[31.990492]QK	W_Dioxidation
MYH7	Myosin-7	>sp|Q14896|MYPC3_HUMAN Myosin-binding protein C, cardiac-type OS=Homo sapiens OX=9606 GN=MYBPC3 PE=1 SV=4	31.9908	LDVPISGDPAPTVIW[31.990830]QK	W_Dioxidation
MYH7	Myosin-7	>sp|Q14896|MYPC3_HUMAN Myosin-binding protein C, cardiac-type OS=Homo sapiens OX=9606 GN=MYBPC3 PE=1 SV=4	31.9896	LEAPAEEDVW[31.989621]EILR	W_Dioxidation
MYH7	Myosin-7	>sp|Q14896|MYPC3_HUMAN Myosin-binding protein C, cardiac-type OS=Homo sapiens OX=9606 GN=MYBPC3 PE=1 SV=4	31.9896	LEAPAEEDVW[31.989621]EILR	W_Dioxidation
MYH7	Myosin-7	>sp|Q14896|MYPC3_HUMAN Myosin-binding protein C, cardiac-type OS=Homo sapiens OX=9606 GN=MYBPC3 PE=1 SV=4	31.9898	LEAPAEEDVW[31.989830]EILR	W_Dioxidation
MYH7	Myosin-7	>sp|Q14896|MYPC3_HUMAN Myosin-binding protein C, cardiac-type OS=Homo sapiens OX=9606 GN=MYBPC3 PE=1 SV=4	31.9902	LEAPAEEDVW[31.990242]EILR	W_Dioxidation
MYH7	Myosin-7	>sp|Q14896|MYPC3_HUMAN Myosin-binding protein C, cardiac-type OS=Homo sapiens OX=9606 GN=MYBPC3 PE=1 SV=4	31.9896	LRLDVPISGDPAPTVIW[31.989621]QK	W_Dioxidation
MYH7	Myosin-7	>sp|Q14896|MYPC3_HUMAN Myosin-binding protein C, cardiac-type OS=Homo sapiens OX=9606 GN=MYBPC3 PE=1 SV=4	31.9885	LTVELADHDAEVKW[31.988457]LK	W_Dioxidation
MYH7	Myosin-7	>sp|Q14896|MYPC3_HUMAN Myosin-binding protein C, cardiac-type OS=Homo sapiens OX=9606 GN=MYBPC3 PE=1 SV=4	31.9896	LTVELADHDAEVKW[31.989621]LK	W_Dioxidation
MYH7	Myosin-7	>sp|Q14896|MYPC3_HUMAN Myosin-binding protein C, cardiac-type OS=Homo sapiens OX=9606 GN=MYBPC3 PE=1 SV=4	31.9896	LTVELADHDAEVKW[31.989621]LK	W_Dioxidation
MYH7	Myosin-7	>sp|Q14896|MYPC3_HUMAN Myosin-binding protein C, cardiac-type OS=Homo sapiens OX=9606 GN=MYBPC3 PE=1 SV=4	31.9896	LTVELADHDAEVKW[31.989621]LK	W_Dioxidation
MYH7	Myosin-7	>sp|Q14896|MYPC3_HUMAN Myosin-binding protein C, cardiac-type OS=Homo sapiens OX=9606 GN=MYBPC3 PE=1 SV=4	31.9896	LTVELADHDAEVKW[31.989621]LK	W_Dioxidation
MYH7	Myosin-7	>sp|Q14896|MYPC3_HUMAN Myosin-binding protein C, cardiac-type OS=Homo sapiens OX=9606 GN=MYBPC3 PE=1 SV=4	31.9903	LTVELADHDAEVKW[31.990347]LK	W_Dioxidation
MYH7	Myosin-7	>sp|Q14896|MYPC3_HUMAN Myosin-binding protein C, cardiac-type OS=Homo sapiens OX=9606 GN=MYBPC3 PE=1 SV=4	31.9912	LTVELADHDAEVKW[31.991235]LK	W_Dioxidation
MYH7	Myosin-7	>sp|Q14896|MYPC3_HUMAN Myosin-binding protein C, cardiac-type OS=Homo sapiens OX=9606 GN=MYBPC3 PE=1 SV=4	31.989	VGEPVNLLIPFQGKPRPQVTW[31.988991]TK	W_Dioxidation
MYH7	Myosin-7	>sp|Q14896|MYPC3_HUMAN Myosin-binding protein C, cardiac-type OS=Homo sapiens OX=9606 GN=MYBPC3 PE=1 SV=4	31.9896	VGEPVNLLIPFQGKPRPQVTW[31.989621]TK	W_Dioxidation
MYH7	Myosin-7	>sp|Q14896|MYPC3_HUMAN Myosin-binding protein C, cardiac-type OS=Homo sapiens OX=9606 GN=MYBPC3 PE=1 SV=4	31.9896	VGEPVNLLIPFQGKPRPQVTW[31.989621]TK	W_Dioxidation
MYH7	Myosin-7	>sp|Q14896|MYPC3_HUMAN Myosin-binding protein C, cardiac-type OS=Homo sapiens OX=9606 GN=MYBPC3 PE=1 SV=4	31.9889	W[31.988876]LKDGVELTR	W_Dioxidation
MYH7	Myosin-7	>sp|Q14896|MYPC3_HUMAN Myosin-binding protein C, cardiac-type OS=Homo sapiens OX=9606 GN=MYBPC3 PE=1 SV=4	31.9896	W[31.989621]LKDGVELTR	W_Dioxidation
MYH7	Myosin-7	>sp|Q14896|MYPC3_HUMAN Myosin-binding protein C, cardiac-type OS=Homo sapiens OX=9606 GN=MYBPC3 PE=1 SV=4	31.9896	W[31.989621]LKDGVELTR	W_Dioxidation
MYH7	Myosin-7	>sp|Q14896|MYPC3_HUMAN Myosin-binding protein C, cardiac-type OS=Homo sapiens OX=9606 GN=MYBPC3 PE=1 SV=4	31.9896	W[31.989621]LKDGVELTR	W_Dioxidation
MYH7	Myosin-7	>sp|Q14896|MYPC3_HUMAN Myosin-binding protein C, cardiac-type OS=Homo sapiens OX=9606 GN=MYBPC3 PE=1 SV=4	31.9898	W[31.989773]LKDGVELTR	W_Dioxidation
MYH7	Myosin-7	>sp|Q14896|MYPC3_HUMAN Myosin-binding protein C, cardiac-type OS=Homo sapiens OX=9606 GN=MYBPC3 PE=1 SV=4	31.9898	W[31.989818]LKDGVELTR	W_Dioxidation
MYH7	Myosin-7	>sp|Q14896|MYPC3_HUMAN Myosin-binding protein C, cardiac-type OS=Homo sapiens OX=9606 GN=MYBPC3 PE=1 SV=4	31.9903	W[31.990292]LKDGVELTR	W_Dioxidation
MYH7	Myosin-7	>sp|Q14896|MYPC3_HUMAN Myosin-binding protein C, cardiac-type OS=Homo sapiens OX=9606 GN=MYBPC3 PE=1 SV=4	31.9909	W[31.990900]LKDGVELTR	W_Dioxidation
MYH7	Myosin-7	>sp|Q8WZ42|TITIN_HUMAN Titin OS=Homo sapiens OX=9606 GN=TTN PE=1 SV=4	31.9889	ATGNPNPDIVW[31.988885]LK	W_Dioxidation
MYH7	Myosin-7	>sp|Q8WZ42|TITIN_HUMAN Titin OS=Homo sapiens OX=9606 GN=TTN PE=1 SV=4	31.9905	ETSRPN[31.990535]WAQVSATVPITSCSVEK	W_Dioxidation
MYH7	Myosin-7	>sp|Q8WZ42|TITIN_HUMAN Titin OS=Homo sapiens OX=9606 GN=TTN PE=1 SV=4	31.9896	IEW[31.989621]SKNETVIEKPTDALQITK	W_Dioxidation
MYH7	Myosin-7	>sp|Q8WZ42|TITIN_HUMAN Titin OS=Homo sapiens OX=9606 GN=TTN PE=1 SV=4	31.9892	IKGVPFPTLTW[31.989159]FK	W_Dioxidation
MYH7	Myosin-7	>sp|Q8WZ42|TITIN_HUMAN Titin OS=Homo sapiens OX=9606 GN=TTN PE=1 SV=4	31.9896	IKGVPFPTLTW[31.989621]FK	W_Dioxidation
MYH7	Myosin-7	>sp|Q8WZ42|TITIN_HUMAN Titin OS=Homo sapiens OX=9606 GN=TTN PE=1 SV=4	31.9911	IKGVPFPTLTW[31.991110]FK	W_Dioxidation
MYH7	Myosin-7	>sp|Q8WZ42|TITIN_HUMAN Titin OS=Homo sapiens OX=9606 GN=TTN PE=1 SV=4	31.9896	LFIAYQGRPTPTAVW[31.989621]SKPDSNLSLR	W_Dioxidation
MYH7	Myosin-7	>sp|Q8WZ42|TITIN_HUMAN Titin OS=Homo sapiens OX=9606 GN=TTN PE=1 SV=4	31.9896	LNW[31.989621]TKPEHDGGAK	W_Dioxidation
MYH7	Myosin-7	>sp|Q8WZ42|TITIN_HUMAN Titin OS=Homo sapiens OX=9606 GN=TTN PE=1 SV=4	31.9896	RATDSEVW[31.989621]HK	W_Dioxidation
MYH7	Myosin-7	>sp|Q8WZ42|TITIN_HUMAN Titin OS=Homo sapiens OX=9606 GN=TTN PE=1 SV=4	31.9896	RTW[31.989621]SVVSHK	W_Dioxidation
MYH7	Myosin-7	>sp|Q8WZ42|TITIN_HUMAN Titin OS=Homo sapiens OX=9606 GN=TTN PE=1 SV=4	31.9896	STVTLAW[31.989621]EKPLYDGGSR	W_Dioxidation
MYH7	Myosin-7	>sp|Q8WZ42|TITIN_HUMAN Titin OS=Homo sapiens OX=9606 GN=TTN PE=1 SV=4	31.9896	VNW[31.989621]YLNGQLIR	W_Dioxidation
MYH7	Myosin-7	>sp|P13533|MYH6_HUMAN Myosin-6 OS=Homo sapiens OX=9606 GN=MYH6 PE=1 SV=5	43.9897	NFDKILAEW[43.989738]K	W_Carboxy
MYH7	Myosin-7	>sp|P13533|MYH6_HUMAN Myosin-6 OS=Homo sapiens OX=9606 GN=MYH6 PE=1 SV=5	43.9897	NFDKILAEW[43.989738]K	W_Carboxy
MYH7	Myosin-7	>sp|P13533|MYH6_HUMAN Myosin-6 OS=Homo sapiens OX=9606 GN=MYH6 PE=1 SV=5	43.9897	NFDKILAEW[43.989738]K	W_Carboxy
MYH7	Myosin-7	>sp|P13533|MYH6_HUMAN Myosin-6 OS=Homo sapiens OX=9606 GN=MYH6 PE=1 SV=5	43.9897	NFDKILAEW[43.989738]K	W_Carboxy
MYH7	Myosin-7	>sp|P13533|MYH6_HUMAN Myosin-6 OS=Homo sapiens OX=9606 GN=MYH6 PE=1 SV=5	43.9897	NFDKILAEW[43.989738]K	W_Carboxy
MYH7	Myosin-7	>sp|P13533|MYH6_HUMAN Myosin-6 OS=Homo sapiens OX=9606 GN=MYH6 PE=1 SV=5	43.9897	NFDKILAEW[43.989738]K	W_Carboxy
MYH7	Myosin-7	>sp|P13533|MYH6_HUMAN Myosin-6 OS=Homo sapiens OX=9606 GN=MYH6 PE=1 SV=5	43.9902	NFDKILAEW[43.990238]K	W_Carboxy
MYH7	Myosin-7	>sp|P13533|MYH6_HUMAN Myosin-6 OS=Homo sapiens OX=9606 GN=MYH6 PE=1 SV=5	43.9912	NFDKILAEW[43.991159]K	W_Carboxy
MYH7	Myosin-7	>sp|P13533|MYH6_HUMAN Myosin-6 OS=Homo sapiens OX=9606 GN=MYH6 PE=1 SV=5	43.9897	VLSKANSEVAQW[43.989738]R	W_Carboxy
MYH7	Myosin-7	>sp|P13533|MYH6_HUMAN Myosin-6 OS=Homo sapiens OX=9606 GN=MYH6 PE=1 SV=5	43.9897	VLSKANSEVAQW[43.989738]R	W_Carboxy
MYH7	Myosin-7	>sp|P13533|MYH6_HUMAN Myosin-6 OS=Homo sapiens OX=9606 GN=MYH6 PE=1 SV=5	43.9897	VLSKANSEVAQW[43.989738]R	W_Carboxy
MYH7	Myosin-7	>sp|P13533|MYH6_HUMAN Myosin-6 OS=Homo sapiens OX=9606 GN=MYH6 PE=1 SV=5	43.9897	VLSKANSEVAQW[43.989738]R	W_Carboxy
MYH7	Myosin-7	>sp|P13533|MYH6_HUMAN Myosin-6 OS=Homo sapiens OX=9606 GN=MYH6 PE=1 SV=5	43.9899	VLSKANSEVAQW[43.989925]R	W_Carboxy
MYH7	Myosin-7	>sp|P13533|MYH6_HUMAN Myosin-6 OS=Homo sapiens OX=9606 GN=MYH6 PE=1 SV=5	43.9901	VLSKANSEVAQW[43.990107]R	W_Carboxy
MYH7	Myosin-7	>sp|P13533|MYH6_HUMAN Myosin-6 OS=Homo sapiens OX=9606 GN=MYH6 PE=1 SV=5	43.9906	VLSKANSEVAQW[43.990614]R	W_Carboxy
MYH7	Myosin-7	>sp|P16615|AT2A2_HUMAN Sarcoplasmic/endoplasmic reticulum calcium ATPase 2 OS=Homo sapiens OX=9606 GN=ATP2A2 PE=1 SV=1	43.9897	EW[43.989738]GSGSDTLR	W_Carboxy
MYH7	Myosin-7	>sp|P16615|AT2A2_HUMAN Sarcoplasmic/endoplasmic reticulum calcium ATPase 2 OS=Homo sapiens OX=9606 GN=ATP2A2 PE=1 SV=1	43.9897	IMSVIREWG[43.989738]SGSDTLR	W_Carboxy
MYH7	Myosin-7	>sp|P45379|TNNT2_HUMAN Troponin T, cardiac muscle OS=Homo sapiens OX=9606 GN=TNNT2 PE=1 SV=3	43.9892	AKELW[43.989230]QSIYNLEAEK	W_Carboxy
MYH7	Myosin-7	>sp|P45379|TNNT2_HUMAN Troponin T, cardiac muscle OS=Homo sapiens OX=9606 GN=TNNT2 PE=1 SV=3	43.9897	AKELW[43.989738]QSIYNLEAEK	W_Carboxy
MYH7	Myosin-7	>sp|P45379|TNNT2_HUMAN Troponin T, cardiac muscle OS=Homo sapiens OX=9606 GN=TNNT2 PE=1 SV=3	43.9897	AKELW[43.989738]QSIYNLEAEK	W_Carboxy
MYH7	Myosin-7	>sp|P45379|TNNT2_HUMAN Troponin T, cardiac muscle OS=Homo sapiens OX=9606 GN=TNNT2 PE=1 SV=3	43.9897	AKELW[43.989738]QSIYNLEAEK	W_Carboxy
MYH7	Myosin-7	>sp|P45379|TNNT2_HUMAN Troponin T, cardiac muscle OS=Homo sapiens OX=9606 GN=TNNT2 PE=1 SV=3	43.99	AKELW[43.989959]QSIYNLEAEK	W_Carboxy
MYH7	Myosin-7	>sp|P45379|TNNT2_HUMAN Troponin T, cardiac muscle OS=Homo sapiens OX=9606 GN=TNNT2 PE=1 SV=3	43.9905	AKELW[43.990507]QSIYNLEAEK	W_Carboxy
MYH7	Myosin-7	>sp|P45379|TNNT2_HUMAN Troponin T, cardiac muscle OS=Homo sapiens OX=9606 GN=TNNT2 PE=1 SV=3	43.9897	ELW[43.989738]QSIYNLEAEKFDLQEK	W_Carboxy
MYH7	Myosin-7	>sp|P45379|TNNT2_HUMAN Troponin T, cardiac muscle OS=Homo sapiens OX=9606 GN=TNNT2 PE=1 SV=3	43.9897	ELW[43.989738]QSIYNLEAEKFDLQEK	W_Carboxy
MYH7	Myosin-7	>sp|P45379|TNNT2_HUMAN Troponin T, cardiac muscle OS=Homo sapiens OX=9606 GN=TNNT2 PE=1 SV=3	43.9885	ELWQ[43.988466]SIYNLEAEKFDLQEK	W_Carboxy
MYH7	Myosin-7	>sp|P45379|TNNT2_HUMAN Troponin T, cardiac muscle OS=Homo sapiens OX=9606 GN=TNNT2 PE=1 SV=3	43.9897	ELWQ[43.989738]SIYNLEAEKFDLQEK	W_Carboxy
MYH7	Myosin-7	>sp|P45379|TNNT2_HUMAN Troponin T, cardiac muscle OS=Homo sapiens OX=9606 GN=TNNT2 PE=1 SV=3	43.9897	ELWQ[43.989738]SIYNLEAEKFDLQEK	W_Carboxy
MYH7	Myosin-7	>sp|P45379|TNNT2_HUMAN Troponin T, cardiac muscle OS=Homo sapiens OX=9606 GN=TNNT2 PE=1 SV=3	43.9897	ELWQ[43.989738]SIYNLEAEKFDLQEK	W_Carboxy
MYH7	Myosin-7	>sp|P45379|TNNT2_HUMAN Troponin T, cardiac muscle OS=Homo sapiens OX=9606 GN=TNNT2 PE=1 SV=3	43.9897	ELWQ[43.989738]SIYNLEAEKFDLQEK	W_Carboxy
MYH7	Myosin-7	>sp|P45379|TNNT2_HUMAN Troponin T, cardiac muscle OS=Homo sapiens OX=9606 GN=TNNT2 PE=1 SV=3	43.9897	ELWQ[43.989738]SIYNLEAEKFDLQEK	W_Carboxy
MYH7	Myosin-7	>sp|P45379|TNNT2_HUMAN Troponin T, cardiac muscle OS=Homo sapiens OX=9606 GN=TNNT2 PE=1 SV=3	43.9897	ELWQ[43.989738]SIYNLEAEKFDLQEK	W_Carboxy
MYH7	Myosin-7	>sp|P45379|TNNT2_HUMAN Troponin T, cardiac muscle OS=Homo sapiens OX=9606 GN=TNNT2 PE=1 SV=3	43.9897	ELWQ[43.989738]SIYNLEAEKFDLQEK	W_Carboxy
MYH7	Myosin-7	>sp|P45379|TNNT2_HUMAN Troponin T, cardiac muscle OS=Homo sapiens OX=9606 GN=TNNT2 PE=1 SV=3	43.9897	ELWQ[43.989738]SIYNLEAEKFDLQEK	W_Carboxy
MYH7	Myosin-7	>sp|P45379|TNNT2_HUMAN Troponin T, cardiac muscle OS=Homo sapiens OX=9606 GN=TNNT2 PE=1 SV=3	43.9897	ELWQ[43.989738]SIYNLEAEKFDLQEK	W_Carboxy
MYH7	Myosin-7	>sp|P45379|TNNT2_HUMAN Troponin T, cardiac muscle OS=Homo sapiens OX=9606 GN=TNNT2 PE=1 SV=3	43.9905	ELWQ[43.990541]SIYNLEAEKFDLQEK	W_Carboxy
MYH7	Myosin-7	>sp|Q14896|MYPC3_HUMAN Myosin-binding protein C, cardiac-type OS=Homo sapiens OX=9606 GN=MYBPC3 PE=1 SV=4	43.9897	AITQGNKAPARPAPDAPEDTGDSDEW[43.989738]VFDK	W_Carboxy
MYH7	Myosin-7	>sp|Q14896|MYPC3_HUMAN Myosin-binding protein C, cardiac-type OS=Homo sapiens OX=9606 GN=MYBPC3 PE=1 SV=4	43.9897	AITQGNKAPARPAPDAPEDTGDSDEW[43.989738]VFDK	W_Carboxy
MYH7	Myosin-7	>sp|Q14896|MYPC3_HUMAN Myosin-binding protein C, cardiac-type OS=Homo sapiens OX=9606 GN=MYBPC3 PE=1 SV=4	43.9885	DSKLEAPAEEDVW[43.988490]EILR	W_Carboxy
MYH7	Myosin-7	>sp|Q14896|MYPC3_HUMAN Myosin-binding protein C, cardiac-type OS=Homo sapiens OX=9606 GN=MYBPC3 PE=1 SV=4	43.9902	DSKLEAPAEEDVW[43.990206]EILR	W_Carboxy
MYH7	Myosin-7	>sp|Q14896|MYPC3_HUMAN Myosin-binding protein C, cardiac-type OS=Homo sapiens OX=9606 GN=MYBPC3 PE=1 SV=4	43.9899	GKW[43.989905]VDLSSK	W_Carboxy
MYH7	Myosin-7	>sp|Q14896|MYPC3_HUMAN Myosin-binding protein C, cardiac-type OS=Homo sapiens OX=9606 GN=MYBPC3 PE=1 SV=4	43.989	LDVPISGDPAPTVIW[43.989025]QK	W_Carboxy
MYH7	Myosin-7	>sp|Q14896|MYPC3_HUMAN Myosin-binding protein C, cardiac-type OS=Homo sapiens OX=9606 GN=MYBPC3 PE=1 SV=4	43.9895	LDVPISGDPAPTVIW[43.989511]QK	W_Carboxy
MYH7	Myosin-7	>sp|Q14896|MYPC3_HUMAN Myosin-binding protein C, cardiac-type OS=Homo sapiens OX=9606 GN=MYBPC3 PE=1 SV=4	43.9897	LDVPISGDPAPTVIW[43.989738]QK	W_Carboxy
MYH7	Myosin-7	>sp|Q14896|MYPC3_HUMAN Myosin-binding protein C, cardiac-type OS=Homo sapiens OX=9606 GN=MYBPC3 PE=1 SV=4	43.9897	LDVPISGDPAPTVIW[43.989738]QK	W_Carboxy
MYH7	Myosin-7	>sp|Q14896|MYPC3_HUMAN Myosin-binding protein C, cardiac-type OS=Homo sapiens OX=9606 GN=MYBPC3 PE=1 SV=4	43.9897	LDVPISGDPAPTVIW[43.989738]QK	W_Carboxy
MYH7	Myosin-7	>sp|Q14896|MYPC3_HUMAN Myosin-binding protein C, cardiac-type OS=Homo sapiens OX=9606 GN=MYBPC3 PE=1 SV=4	43.9897	LDVPISGDPAPTVIW[43.989738]QK	W_Carboxy
MYH7	Myosin-7	>sp|Q14896|MYPC3_HUMAN Myosin-binding protein C, cardiac-type OS=Homo sapiens OX=9606 GN=MYBPC3 PE=1 SV=4	43.9897	LDVPISGDPAPTVIW[43.989738]QK	W_Carboxy
MYH7	Myosin-7	>sp|Q14896|MYPC3_HUMAN Myosin-binding protein C, cardiac-type OS=Homo sapiens OX=9606 GN=MYBPC3 PE=1 SV=4	43.9897	LDVPISGDPAPTVIW[43.989738]QK	W_Carboxy
MYH7	Myosin-7	>sp|Q14896|MYPC3_HUMAN Myosin-binding protein C, cardiac-type OS=Homo sapiens OX=9606 GN=MYBPC3 PE=1 SV=4	43.99	LDVPISGDPAPTVIW[43.990042]QK	W_Carboxy
MYH7	Myosin-7	>sp|Q14896|MYPC3_HUMAN Myosin-binding protein C, cardiac-type OS=Homo sapiens OX=9606 GN=MYBPC3 PE=1 SV=4	43.9904	LDVPISGDPAPTVIW[43.990439]QK	W_Carboxy
MYH7	Myosin-7	>sp|Q14896|MYPC3_HUMAN Myosin-binding protein C, cardiac-type OS=Homo sapiens OX=9606 GN=MYBPC3 PE=1 SV=4	43.9886	LRLDVPISGDPAPTVIW[43.988582]QK	W_Carboxy
MYH7	Myosin-7	>sp|Q14896|MYPC3_HUMAN Myosin-binding protein C, cardiac-type OS=Homo sapiens OX=9606 GN=MYBPC3 PE=1 SV=4	43.9886	LRLDVPISGDPAPTVIW[43.988640]QK	W_Carboxy
MYH7	Myosin-7	>sp|Q14896|MYPC3_HUMAN Myosin-binding protein C, cardiac-type OS=Homo sapiens OX=9606 GN=MYBPC3 PE=1 SV=4	43.9897	LRLDVPISGDPAPTVIW[43.989738]QK	W_Carboxy
MYH7	Myosin-7	>sp|Q14896|MYPC3_HUMAN Myosin-binding protein C, cardiac-type OS=Homo sapiens OX=9606 GN=MYBPC3 PE=1 SV=4	43.9897	LRLDVPISGDPAPTVIW[43.989738]QK	W_Carboxy
MYH7	Myosin-7	>sp|Q14896|MYPC3_HUMAN Myosin-binding protein C, cardiac-type OS=Homo sapiens OX=9606 GN=MYBPC3 PE=1 SV=4	43.99	LRLDVPISGDPAPTVIW[43.990047]QK	W_Carboxy
MYH7	Myosin-7	>sp|Q14896|MYPC3_HUMAN Myosin-binding protein C, cardiac-type OS=Homo sapiens OX=9606 GN=MYBPC3 PE=1 SV=4	43.9911	LRLDVPISGDPAPTVIW[43.991132]QK	W_Carboxy
MYH7	Myosin-7	>sp|P12883|MYH7_HUMAN Myosin-7 OS=Homo sapiens OX=9606 GN=MYH7 PE=1 SV=5	0.983743	A[0.983742]KLQTENGELSR	Unknown
MYH7	Myosin-7	>sp|P12883|MYH7_HUMAN Myosin-7 OS=Homo sapiens OX=9606 GN=MYH7 PE=1 SV=5	0.983938	A[0.983938]KLQTENGELSR	Unknown
MYH7	Myosin-7	>sp|P12883|MYH7_HUMAN Myosin-7 OS=Homo sapiens OX=9606 GN=MYH7 PE=1 SV=5	125.139	A[125.138875]LQEAHQQALDDLQAEEDKVNTLTK	Unknown
MYH7	Myosin-7	>sp|P12883|MYH7_HUMAN Myosin-7 OS=Homo sapiens OX=9606 GN=MYH7 PE=1 SV=5	129.079	A[129.079031]LQEAHQQALDDLQAEEDKVNTLTK	Unknown
MYH7	Myosin-7	>sp|P12883|MYH7_HUMAN Myosin-7 OS=Homo sapiens OX=9606 GN=MYH7 PE=1 SV=5	129.079	A[129.079239]LQEAHQQALDDLQAEEDKVNTLTK	Unknown
MYH7	Myosin-7	>sp|P12883|MYH7_HUMAN Myosin-7 OS=Homo sapiens OX=9606 GN=MYH7 PE=1 SV=5	129.082	A[129.082023]LQEAHQQALDDLQAEEDKVNTLTK	Unknown
MYH7	Myosin-7	>sp|P12883|MYH7_HUMAN Myosin-7 OS=Homo sapiens OX=9606 GN=MYH7 PE=1 SV=5	129.087	A[129.086760]LQEAHQQALDDLQAEEDKVNTLTK	Unknown
MYH7	Myosin-7	>sp|P12883|MYH7_HUMAN Myosin-7 OS=Homo sapiens OX=9606 GN=MYH7 PE=1 SV=5	160.078	A[160.077875]LQEAHQQALDDLQAEEDKVNTLTK	Unknown
MYH7	Myosin-7	>sp|P12883|MYH7_HUMAN Myosin-7 OS=Homo sapiens OX=9606 GN=MYH7 PE=1 SV=5	180.984	A[180.984405]KNALAHALQSAR	Unknown
MYH7	Myosin-7	>sp|P12883|MYH7_HUMAN Myosin-7 OS=Homo sapiens OX=9606 GN=MYH7 PE=1 SV=5	183.033	A[183.032990]KLQTENGELSR	Unknown
MYH7	Myosin-7	>sp|P12883|MYH7_HUMAN Myosin-7 OS=Homo sapiens OX=9606 GN=MYH7 PE=1 SV=5	0.983938	AK[0.983938]LQTENGELSR	Unknown
MYH7	Myosin-7	>sp|P12883|MYH7_HUMAN Myosin-7 OS=Homo sapiens OX=9606 GN=MYH7 PE=1 SV=5	-2.05736	AKL[-2.057364]QTENGELSR	Unknown
MYH7	Myosin-7	>sp|P12883|MYH7_HUMAN Myosin-7 OS=Homo sapiens OX=9606 GN=MYH7 PE=1 SV=5	-45.0571	AKL[-45.057102]QTENGELSR	Unknown
MYH7	Myosin-7	>sp|P12883|MYH7_HUMAN Myosin-7 OS=Homo sapiens OX=9606 GN=MYH7 PE=1 SV=5	98.0731	AKL[98.073150]QTENGELSR	Unknown
MYH7	Myosin-7	>sp|P12883|MYH7_HUMAN Myosin-7 OS=Homo sapiens OX=9606 GN=MYH7 PE=1 SV=5	199.03	AKLF[199.030250]DNHLGK	Unknown
MYH7	Myosin-7	>sp|P12883|MYH7_HUMAN Myosin-7 OS=Homo sapiens OX=9606 GN=MYH7 PE=1 SV=5	0.982122	AKLFDN[0.982122]HLGK	Unknown
MYH7	Myosin-7	>sp|P12883|MYH7_HUMAN Myosin-7 OS=Homo sapiens OX=9606 GN=MYH7 PE=1 SV=5	1.07359	AKLQ[1.073590]TENGELSR	Unknown
MYH7	Myosin-7	>sp|P12883|MYH7_HUMAN Myosin-7 OS=Homo sapiens OX=9606 GN=MYH7 PE=1 SV=5	-16.0329	AKLQ[-16.032923]TENGELSR	Unknown
MYH7	Myosin-7	>sp|P12883|MYH7_HUMAN Myosin-7 OS=Homo sapiens OX=9606 GN=MYH7 PE=1 SV=5	53.9145	AKLQ[53.914482]TENGELSR	Unknown
MYH7	Myosin-7	>sp|P12883|MYH7_HUMAN Myosin-7 OS=Homo sapiens OX=9606 GN=MYH7 PE=1 SV=5	53.9185	AKLQ[53.918541]TENGELSR	Unknown
MYH7	Myosin-7	>sp|P12883|MYH7_HUMAN Myosin-7 OS=Homo sapiens OX=9606 GN=MYH7 PE=1 SV=5	53.9185	AKLQ[53.918541]TENGELSR	Unknown
MYH7	Myosin-7	>sp|P12883|MYH7_HUMAN Myosin-7 OS=Homo sapiens OX=9606 GN=MYH7 PE=1 SV=5	53.9185	AKLQ[53.918541]TENGELSR	Unknown
MYH7	Myosin-7	>sp|P12883|MYH7_HUMAN Myosin-7 OS=Homo sapiens OX=9606 GN=MYH7 PE=1 SV=5	98.0731	AKLQ[98.073150]TENGELSR	Unknown
MYH7	Myosin-7	>sp|P12883|MYH7_HUMAN Myosin-7 OS=Homo sapiens OX=9606 GN=MYH7 PE=1 SV=5	-15.0237	AKLQT[-15.023726]ENGELSR	Unknown
MYH7	Myosin-7	>sp|P12883|MYH7_HUMAN Myosin-7 OS=Homo sapiens OX=9606 GN=MYH7 PE=1 SV=5	-44.0263	AKLQT[-44.026322]ENGELSR	Unknown
MYH7	Myosin-7	>sp|P12883|MYH7_HUMAN Myosin-7 OS=Homo sapiens OX=9606 GN=MYH7 PE=1 SV=5	52.912	AKLQT[52.912037]ENGELSR	Unknown
MYH7	Myosin-7	>sp|P12883|MYH7_HUMAN Myosin-7 OS=Homo sapiens OX=9606 GN=MYH7 PE=1 SV=5	0.980124	AKLQTEN[0.980124]GELSR	Unknown
MYH7	Myosin-7	>sp|P12883|MYH7_HUMAN Myosin-7 OS=Homo sapiens OX=9606 GN=MYH7 PE=1 SV=5	0.981474	AKLQTEN[0.981474]GELSR	Unknown
MYH7	Myosin-7	>sp|P12883|MYH7_HUMAN Myosin-7 OS=Homo sapiens OX=9606 GN=MYH7 PE=1 SV=5	0.981489	AKLQTEN[0.981489]GELSR	Unknown
MYH7	Myosin-7	>sp|P12883|MYH7_HUMAN Myosin-7 OS=Homo sapiens OX=9606 GN=MYH7 PE=1 SV=5	0.981553	AKLQTEN[0.981552]GELSR	Unknown
MYH7	Myosin-7	>sp|P12883|MYH7_HUMAN Myosin-7 OS=Homo sapiens OX=9606 GN=MYH7 PE=1 SV=5	0.981863	AKLQTEN[0.981863]GELSR	Unknown
MYH7	Myosin-7	>sp|P12883|MYH7_HUMAN Myosin-7 OS=Homo sapiens OX=9606 GN=MYH7 PE=1 SV=5	0.982096	AKLQTEN[0.982095]GELSR	Unknown
MYH7	Myosin-7	>sp|P12883|MYH7_HUMAN Myosin-7 OS=Homo sapiens OX=9606 GN=MYH7 PE=1 SV=5	0.982382	AKLQTEN[0.982381]GELSR	Unknown
MYH7	Myosin-7	>sp|P12883|MYH7_HUMAN Myosin-7 OS=Homo sapiens OX=9606 GN=MYH7 PE=1 SV=5	0.98554	AKLQTEN[0.985540]GELSR	Unknown
MYH7	Myosin-7	>sp|P12883|MYH7_HUMAN Myosin-7 OS=Homo sapiens OX=9606 GN=MYH7 PE=1 SV=5	0.986484	AKLQTEN[0.986483]GELSR	Unknown
MYH7	Myosin-7	>sp|P12883|MYH7_HUMAN Myosin-7 OS=Homo sapiens OX=9606 GN=MYH7 PE=1 SV=5	0.986561	AKLQTEN[0.986561]GELSR	Unknown
MYH7	Myosin-7	>sp|P12883|MYH7_HUMAN Myosin-7 OS=Homo sapiens OX=9606 GN=MYH7 PE=1 SV=5	0.987201	AKLQTEN[0.987201]GELSR	Unknown
MYH7	Myosin-7	>sp|P12883|MYH7_HUMAN Myosin-7 OS=Homo sapiens OX=9606 GN=MYH7 PE=1 SV=5	104.047	AKLQTEN[104.046907]GELSR	Unknown
MYH7	Myosin-7	>sp|P12883|MYH7_HUMAN Myosin-7 OS=Homo sapiens OX=9606 GN=MYH7 PE=1 SV=5	104.047	AKLQTEN[104.046907]GELSR	Unknown
MYH7	Myosin-7	>sp|P12883|MYH7_HUMAN Myosin-7 OS=Homo sapiens OX=9606 GN=MYH7 PE=1 SV=5	-18.006	AKLQTEN[-18.005990]GELSR	Unknown
MYH7	Myosin-7	>sp|P12883|MYH7_HUMAN Myosin-7 OS=Homo sapiens OX=9606 GN=MYH7 PE=1 SV=5	0.983938	AKLQTENGE[0.983938]LSR	Unknown
MYH7	Myosin-7	>sp|P12883|MYH7_HUMAN Myosin-7 OS=Homo sapiens OX=9606 GN=MYH7 PE=1 SV=5	-17.0261	AKLQTENGE[-17.026116]LSR	Unknown
MYH7	Myosin-7	>sp|P12883|MYH7_HUMAN Myosin-7 OS=Homo sapiens OX=9606 GN=MYH7 PE=1 SV=5	-17.0265	AKLQTENGE[-17.026469]LSR	Unknown
MYH7	Myosin-7	>sp|P12883|MYH7_HUMAN Myosin-7 OS=Homo sapiens OX=9606 GN=MYH7 PE=1 SV=5	-17.0266	AKLQTENGE[-17.026562]LSR	Unknown
MYH7	Myosin-7	>sp|P12883|MYH7_HUMAN Myosin-7 OS=Homo sapiens OX=9606 GN=MYH7 PE=1 SV=5	-17.0266	AKLQTENGE[-17.026562]LSR	Unknown
MYH7	Myosin-7	>sp|P12883|MYH7_HUMAN Myosin-7 OS=Homo sapiens OX=9606 GN=MYH7 PE=1 SV=5	-17.0266	AKLQTENGE[-17.026562]LSR	Unknown
MYH7	Myosin-7	>sp|P12883|MYH7_HUMAN Myosin-7 OS=Homo sapiens OX=9606 GN=MYH7 PE=1 SV=5	-17.0266	AKLQTENGE[-17.026562]LSR	Unknown
MYH7	Myosin-7	>sp|P12883|MYH7_HUMAN Myosin-7 OS=Homo sapiens OX=9606 GN=MYH7 PE=1 SV=5	-17.0266	AKLQTENGE[-17.026562]LSR	Unknown
MYH7	Myosin-7	>sp|P12883|MYH7_HUMAN Myosin-7 OS=Homo sapiens OX=9606 GN=MYH7 PE=1 SV=5	-17.0266	AKLQTENGE[-17.026562]LSR	Unknown
MYH7	Myosin-7	>sp|P12883|MYH7_HUMAN Myosin-7 OS=Homo sapiens OX=9606 GN=MYH7 PE=1 SV=5	-17.0266	AKLQTENGE[-17.026562]LSR	Unknown
MYH7	Myosin-7	>sp|P12883|MYH7_HUMAN Myosin-7 OS=Homo sapiens OX=9606 GN=MYH7 PE=1 SV=5	-15.9975	AKLQTENGELS[-15.997481]R	Unknown
MYH7	Myosin-7	>sp|P12883|MYH7_HUMAN Myosin-7 OS=Homo sapiens OX=9606 GN=MYH7 PE=1 SV=5	-15.9978	AKLQTENGELS[-15.997804]R	Unknown
MYH7	Myosin-7	>sp|P12883|MYH7_HUMAN Myosin-7 OS=Homo sapiens OX=9606 GN=MYH7 PE=1 SV=5	-15.998	AKLQTENGELS[-15.997986]R	Unknown
MYH7	Myosin-7	>sp|P12883|MYH7_HUMAN Myosin-7 OS=Homo sapiens OX=9606 GN=MYH7 PE=1 SV=5	-43.9899	AKLQTENGELS[-43.989883]R	Unknown
MYH7	Myosin-7	>sp|P12883|MYH7_HUMAN Myosin-7 OS=Homo sapiens OX=9606 GN=MYH7 PE=1 SV=5	-43.9899	AKLQTENGELS[-43.989883]R	Unknown
MYH7	Myosin-7	>sp|P12883|MYH7_HUMAN Myosin-7 OS=Homo sapiens OX=9606 GN=MYH7 PE=1 SV=5	-43.9903	AKLQTENGELS[-43.990312]R	Unknown
MYH7	Myosin-7	>sp|P12883|MYH7_HUMAN Myosin-7 OS=Homo sapiens OX=9606 GN=MYH7 PE=1 SV=5	-46.0057	AKLQTENGELS[-46.005676]R	Unknown
MYH7	Myosin-7	>sp|P12883|MYH7_HUMAN Myosin-7 OS=Homo sapiens OX=9606 GN=MYH7 PE=1 SV=5	0.970829	ALQ[0.970829]EAHQQALDDLQAEEDKVNTLTK	Unknown
MYH7	Myosin-7	>sp|P12883|MYH7_HUMAN Myosin-7 OS=Homo sapiens OX=9606 GN=MYH7 PE=1 SV=5	0.977159	ALQ[0.977158]EAHQQALDDLQAEEDKVNTLTK	Unknown
MYH7	Myosin-7	>sp|P12883|MYH7_HUMAN Myosin-7 OS=Homo sapiens OX=9606 GN=MYH7 PE=1 SV=5	0.977893	ALQ[0.977892]EAHQQALDDLQAEEDKVNTLTK	Unknown
MYH7	Myosin-7	>sp|P12883|MYH7_HUMAN Myosin-7 OS=Homo sapiens OX=9606 GN=MYH7 PE=1 SV=5	0.980624	ALQ[0.980624]EAHQQALDDLQAEEDKVNTLTK	Unknown
MYH7	Myosin-7	>sp|P12883|MYH7_HUMAN Myosin-7 OS=Homo sapiens OX=9606 GN=MYH7 PE=1 SV=5	0.987137	ALQ[0.987137]EAHQQALDDLQAEEDKVNTLTK	Unknown
MYH7	Myosin-7	>sp|P12883|MYH7_HUMAN Myosin-7 OS=Homo sapiens OX=9606 GN=MYH7 PE=1 SV=5	0.987768	ALQ[0.987767]EAHQQALDDLQAEEDKVNTLTK	Unknown
MYH7	Myosin-7	>sp|P12883|MYH7_HUMAN Myosin-7 OS=Homo sapiens OX=9606 GN=MYH7 PE=1 SV=5	-1.03288	ALQ[-1.032883]EAHQQALDDLQAEEDKVNTLTK	Unknown
MYH7	Myosin-7	>sp|P12883|MYH7_HUMAN Myosin-7 OS=Homo sapiens OX=9606 GN=MYH7 PE=1 SV=5	160.084	ALQ[160.084454]EAHQQALDDLQAEEDKVNTLTK	Unknown
MYH7	Myosin-7	>sp|P12883|MYH7_HUMAN Myosin-7 OS=Homo sapiens OX=9606 GN=MYH7 PE=1 SV=5	0.987048	ALQE[0.987047]AHQQALDDLQAEEDKVNTLTK	Unknown
MYH7	Myosin-7	>sp|P12883|MYH7_HUMAN Myosin-7 OS=Homo sapiens OX=9606 GN=MYH7 PE=1 SV=5	122.169	ALQE[122.169067]AHQQALDDLQAEEDKVNTLTK	Unknown
MYH7	Myosin-7	>sp|P12883|MYH7_HUMAN Myosin-7 OS=Homo sapiens OX=9606 GN=MYH7 PE=1 SV=5	129.07	ALQE[129.069656]AHQQALDDLQAEEDKVNTLTK	Unknown
MYH7	Myosin-7	>sp|P12883|MYH7_HUMAN Myosin-7 OS=Homo sapiens OX=9606 GN=MYH7 PE=1 SV=5	129.07	ALQE[129.070369]AHQQALDDLQAEEDKVNTLTK	Unknown
MYH7	Myosin-7	>sp|P12883|MYH7_HUMAN Myosin-7 OS=Homo sapiens OX=9606 GN=MYH7 PE=1 SV=5	0.987974	ALQEA[0.987973]HQQALDDLQAEEDKVNTLTK	Unknown
MYH7	Myosin-7	>sp|P12883|MYH7_HUMAN Myosin-7 OS=Homo sapiens OX=9606 GN=MYH7 PE=1 SV=5	1.97987	ALQEA[1.979870]HQQALDDLQAEEDKVNTLTK	Unknown
MYH7	Myosin-7	>sp|P12883|MYH7_HUMAN Myosin-7 OS=Homo sapiens OX=9606 GN=MYH7 PE=1 SV=5	106.063	ALQEA[106.063262]HQQALDDLQAEEDKVNTLTK	Unknown
MYH7	Myosin-7	>sp|P12883|MYH7_HUMAN Myosin-7 OS=Homo sapiens OX=9606 GN=MYH7 PE=1 SV=5	106.063	ALQEA[106.063262]HQQALDDLQAEEDKVNTLTK	Unknown
MYH7	Myosin-7	>sp|P12883|MYH7_HUMAN Myosin-7 OS=Homo sapiens OX=9606 GN=MYH7 PE=1 SV=5	-12.0321	ALQEA[-12.032068]HQQALDDLQAEEDKVNTLTK	Unknown
MYH7	Myosin-7	>sp|P12883|MYH7_HUMAN Myosin-7 OS=Homo sapiens OX=9606 GN=MYH7 PE=1 SV=5	129.084	ALQEA[129.084066]HQQALDDLQAEEDKVNTLTK	Unknown
MYH7	Myosin-7	>sp|P12883|MYH7_HUMAN Myosin-7 OS=Homo sapiens OX=9606 GN=MYH7 PE=1 SV=5	129.087	ALQEA[129.086724]HQQALDDLQAEEDKVNTLTK	Unknown
MYH7	Myosin-7	>sp|P12883|MYH7_HUMAN Myosin-7 OS=Homo sapiens OX=9606 GN=MYH7 PE=1 SV=5	129.088	ALQEA[129.087630]HQQALDDLQAEEDKVNTLTK	Unknown
MYH7	Myosin-7	>sp|P12883|MYH7_HUMAN Myosin-7 OS=Homo sapiens OX=9606 GN=MYH7 PE=1 SV=5	54.8955	ALQEA[54.895523]HQQALDDLQAEEDKVNTLTK	Unknown
MYH7	Myosin-7	>sp|P12883|MYH7_HUMAN Myosin-7 OS=Homo sapiens OX=9606 GN=MYH7 PE=1 SV=5	98.0626	ALQEA[98.062553]HQQALDDLQAEEDKVNTLTK	Unknown
MYH7	Myosin-7	>sp|P12883|MYH7_HUMAN Myosin-7 OS=Homo sapiens OX=9606 GN=MYH7 PE=1 SV=5	1.97987	ALQEAH[1.979870]QQALDDLQAEEDKVNTLTK	Unknown
MYH7	Myosin-7	>sp|P12883|MYH7_HUMAN Myosin-7 OS=Homo sapiens OX=9606 GN=MYH7 PE=1 SV=5	100.097	ALQEAH[100.097432]QQALDDLQAEEDKVNTLTK	Unknown
MYH7	Myosin-7	>sp|P12883|MYH7_HUMAN Myosin-7 OS=Homo sapiens OX=9606 GN=MYH7 PE=1 SV=5	106.057	ALQEAH[106.056519]QQALDDLQAEEDKVNTLTK	Unknown
MYH7	Myosin-7	>sp|P12883|MYH7_HUMAN Myosin-7 OS=Homo sapiens OX=9606 GN=MYH7 PE=1 SV=5	129.079	ALQEAH[129.079235]QQALDDLQAEEDKVNTLTK	Unknown
MYH7	Myosin-7	>sp|P12883|MYH7_HUMAN Myosin-7 OS=Homo sapiens OX=9606 GN=MYH7 PE=1 SV=5	129.08	ALQEAH[129.079646]QQALDDLQAEEDKVNTLTK	Unknown
MYH7	Myosin-7	>sp|P12883|MYH7_HUMAN Myosin-7 OS=Homo sapiens OX=9606 GN=MYH7 PE=1 SV=5	129.08	ALQEAH[129.079796]QQALDDLQAEEDKVNTLTK	Unknown
MYH7	Myosin-7	>sp|P12883|MYH7_HUMAN Myosin-7 OS=Homo sapiens OX=9606 GN=MYH7 PE=1 SV=5	129.08	ALQEAH[129.080038]QQALDDLQAEEDKVNTLTK	Unknown
MYH7	Myosin-7	>sp|P12883|MYH7_HUMAN Myosin-7 OS=Homo sapiens OX=9606 GN=MYH7 PE=1 SV=5	129.081	ALQEAH[129.080947]QQALDDLQAEEDKVNTLTK	Unknown
MYH7	Myosin-7	>sp|P12883|MYH7_HUMAN Myosin-7 OS=Homo sapiens OX=9606 GN=MYH7 PE=1 SV=5	129.082	ALQEAH[129.082344]QQALDDLQAEEDKVNTLTK	Unknown
MYH7	Myosin-7	>sp|P12883|MYH7_HUMAN Myosin-7 OS=Homo sapiens OX=9606 GN=MYH7 PE=1 SV=5	129.083	ALQEAH[129.082681]QQALDDLQAEEDKVNTLTK	Unknown
MYH7	Myosin-7	>sp|P12883|MYH7_HUMAN Myosin-7 OS=Homo sapiens OX=9606 GN=MYH7 PE=1 SV=5	133.106	ALQEAH[133.105611]QQALDDLQAEEDKVNTLTK	Unknown
MYH7	Myosin-7	>sp|P12883|MYH7_HUMAN Myosin-7 OS=Homo sapiens OX=9606 GN=MYH7 PE=1 SV=5	-22.0243	ALQEAH[-22.024334]QQALDDLQAEEDKVNTLTK	Unknown
MYH7	Myosin-7	>sp|P12883|MYH7_HUMAN Myosin-7 OS=Homo sapiens OX=9606 GN=MYH7 PE=1 SV=5	-22.0252	ALQEAH[-22.025226]QQALDDLQAEEDKVNTLTK	Unknown
MYH7	Myosin-7	>sp|P12883|MYH7_HUMAN Myosin-7 OS=Homo sapiens OX=9606 GN=MYH7 PE=1 SV=5	-22.0265	ALQEAH[-22.026513]QQALDDLQAEEDKVNTLTK	Unknown
MYH7	Myosin-7	>sp|P12883|MYH7_HUMAN Myosin-7 OS=Homo sapiens OX=9606 GN=MYH7 PE=1 SV=5	-22.0319	ALQEAH[-22.031921]QQALDDLQAEEDKVNTLTK	Unknown
MYH7	Myosin-7	>sp|P12883|MYH7_HUMAN Myosin-7 OS=Homo sapiens OX=9606 GN=MYH7 PE=1 SV=5	-22.0319	ALQEAH[-22.031921]QQALDDLQAEEDKVNTLTK	Unknown
MYH7	Myosin-7	>sp|P12883|MYH7_HUMAN Myosin-7 OS=Homo sapiens OX=9606 GN=MYH7 PE=1 SV=5	-22.0343	ALQEAH[-22.034281]QQALDDLQAEEDKVNTLTK	Unknown
MYH7	Myosin-7	>sp|P12883|MYH7_HUMAN Myosin-7 OS=Homo sapiens OX=9606 GN=MYH7 PE=1 SV=5	-22.0392	ALQEAH[-22.039165]QQALDDLQAEEDKVNTLTK	Unknown
MYH7	Myosin-7	>sp|P12883|MYH7_HUMAN Myosin-7 OS=Homo sapiens OX=9606 GN=MYH7 PE=1 SV=5	-23.0145	ALQEAH[-23.014510]QQALDDLQAEEDKVNTLTK	Unknown
MYH7	Myosin-7	>sp|P12883|MYH7_HUMAN Myosin-7 OS=Homo sapiens OX=9606 GN=MYH7 PE=1 SV=5	32.9808	ALQEAH[32.980802]QQALDDLQAEEDKVNTLTK	Unknown
MYH7	Myosin-7	>sp|P12883|MYH7_HUMAN Myosin-7 OS=Homo sapiens OX=9606 GN=MYH7 PE=1 SV=5	-40.0404	ALQEAH[-40.040384]QQALDDLQAEEDKVNTLTK	Unknown
MYH7	Myosin-7	>sp|P12883|MYH7_HUMAN Myosin-7 OS=Homo sapiens OX=9606 GN=MYH7 PE=1 SV=5	-40.0424	ALQEAH[-40.042387]QQALDDLQAEEDKVNTLTK	Unknown
MYH7	Myosin-7	>sp|P12883|MYH7_HUMAN Myosin-7 OS=Homo sapiens OX=9606 GN=MYH7 PE=1 SV=5	-40.0424	ALQEAH[-40.042387]QQALDDLQAEEDKVNTLTK	Unknown
MYH7	Myosin-7	>sp|P12883|MYH7_HUMAN Myosin-7 OS=Homo sapiens OX=9606 GN=MYH7 PE=1 SV=5	6.99299	ALQEAH[6.992987]QQALDDLQAEEDKVNTLTK	Unknown
MYH7	Myosin-7	>sp|P12883|MYH7_HUMAN Myosin-7 OS=Homo sapiens OX=9606 GN=MYH7 PE=1 SV=5	7.99844	ALQEAH[7.998441]QQALDDLQAEEDKVNTLTK	Unknown
MYH7	Myosin-7	>sp|P12883|MYH7_HUMAN Myosin-7 OS=Homo sapiens OX=9606 GN=MYH7 PE=1 SV=5	-8.99928	ALQEAH[-8.999275]QQALDDLQAEEDKVNTLTK	Unknown
MYH7	Myosin-7	>sp|P12883|MYH7_HUMAN Myosin-7 OS=Homo sapiens OX=9606 GN=MYH7 PE=1 SV=5	99.0685	ALQEAH[99.068514]QQALDDLQAEEDKVNTLTK	Unknown
MYH7	Myosin-7	>sp|P12883|MYH7_HUMAN Myosin-7 OS=Homo sapiens OX=9606 GN=MYH7 PE=1 SV=5	0.975947	ALQEAHQ[0.975946]QALDDLQAEEDKVNTLTK	Unknown
MYH7	Myosin-7	>sp|P12883|MYH7_HUMAN Myosin-7 OS=Homo sapiens OX=9606 GN=MYH7 PE=1 SV=5	0.980713	ALQEAHQ[0.980713]QALDDLQAEEDKVNTLTK	Unknown
MYH7	Myosin-7	>sp|P12883|MYH7_HUMAN Myosin-7 OS=Homo sapiens OX=9606 GN=MYH7 PE=1 SV=5	0.980944	ALQEAHQ[0.980944]QALDDLQAEEDKVNTLTK	Unknown
MYH7	Myosin-7	>sp|P12883|MYH7_HUMAN Myosin-7 OS=Homo sapiens OX=9606 GN=MYH7 PE=1 SV=5	0.981568	ALQEAHQ[0.981568]QALDDLQAEEDKVNTLTK	Unknown
MYH7	Myosin-7	>sp|P12883|MYH7_HUMAN Myosin-7 OS=Homo sapiens OX=9606 GN=MYH7 PE=1 SV=5	0.981774	ALQEAHQ[0.981774]QALDDLQAEEDKVNTLTK	Unknown
MYH7	Myosin-7	>sp|P12883|MYH7_HUMAN Myosin-7 OS=Homo sapiens OX=9606 GN=MYH7 PE=1 SV=5	0.982106	ALQEAHQ[0.982105]QALDDLQAEEDKVNTLTK	Unknown
MYH7	Myosin-7	>sp|P12883|MYH7_HUMAN Myosin-7 OS=Homo sapiens OX=9606 GN=MYH7 PE=1 SV=5	0.986916	ALQEAHQ[0.986916]QALDDLQAEEDKVNTLTK	Unknown
MYH7	Myosin-7	>sp|P12883|MYH7_HUMAN Myosin-7 OS=Homo sapiens OX=9606 GN=MYH7 PE=1 SV=5	0.987453	ALQEAHQ[0.987453]QALDDLQAEEDKVNTLTK	Unknown
MYH7	Myosin-7	>sp|P12883|MYH7_HUMAN Myosin-7 OS=Homo sapiens OX=9606 GN=MYH7 PE=1 SV=5	0.989735	ALQEAHQ[0.989735]QALDDLQAEEDKVNTLTK	Unknown
MYH7	Myosin-7	>sp|P12883|MYH7_HUMAN Myosin-7 OS=Homo sapiens OX=9606 GN=MYH7 PE=1 SV=5	0.992276	ALQEAHQ[0.992276]QALDDLQAEEDKVNTLTK	Unknown
MYH7	Myosin-7	>sp|P12883|MYH7_HUMAN Myosin-7 OS=Homo sapiens OX=9606 GN=MYH7 PE=1 SV=5	0.993969	ALQEAHQ[0.993968]QALDDLQAEEDKVNTLTK	Unknown
MYH7	Myosin-7	>sp|P12883|MYH7_HUMAN Myosin-7 OS=Homo sapiens OX=9606 GN=MYH7 PE=1 SV=5	129.085	ALQEAHQ[129.084893]QALDDLQAEEDKVNTLTK	Unknown
MYH7	Myosin-7	>sp|P12883|MYH7_HUMAN Myosin-7 OS=Homo sapiens OX=9606 GN=MYH7 PE=1 SV=5	159.075	ALQEAHQ[159.075330]QALDDLQAEEDKVNTLTK	Unknown
MYH7	Myosin-7	>sp|P12883|MYH7_HUMAN Myosin-7 OS=Homo sapiens OX=9606 GN=MYH7 PE=1 SV=5	2.98812	ALQEAHQ[2.988115]QALDDLQAEEDKVNTLTK	Unknown
MYH7	Myosin-7	>sp|P12883|MYH7_HUMAN Myosin-7 OS=Homo sapiens OX=9606 GN=MYH7 PE=1 SV=5	31.9896	ALQEAHQ[31.989621]QALDDLQAEEDKVNTLTK	Unknown
MYH7	Myosin-7	>sp|P12883|MYH7_HUMAN Myosin-7 OS=Homo sapiens OX=9606 GN=MYH7 PE=1 SV=5	33.9773	ALQEAHQ[33.977333]QALDDLQAEEDKVNTLTK	Unknown
MYH7	Myosin-7	>sp|P12883|MYH7_HUMAN Myosin-7 OS=Homo sapiens OX=9606 GN=MYH7 PE=1 SV=5	0.973964	ALQEAHQQ[0.973963]ALDDLQAEEDKVNTLTK	Unknown
MYH7	Myosin-7	>sp|P12883|MYH7_HUMAN Myosin-7 OS=Homo sapiens OX=9606 GN=MYH7 PE=1 SV=5	0.978144	ALQEAHQQ[0.978144]ALDDLQAEEDKVNTLTK	Unknown
MYH7	Myosin-7	>sp|P12883|MYH7_HUMAN Myosin-7 OS=Homo sapiens OX=9606 GN=MYH7 PE=1 SV=5	0.978759	ALQEAHQQ[0.978759]ALDDLQAEEDKVNTLTK	Unknown
MYH7	Myosin-7	>sp|P12883|MYH7_HUMAN Myosin-7 OS=Homo sapiens OX=9606 GN=MYH7 PE=1 SV=5	0.9814	ALQEAHQQ[0.981400]ALDDLQAEEDKVNTLTK	Unknown
MYH7	Myosin-7	>sp|P12883|MYH7_HUMAN Myosin-7 OS=Homo sapiens OX=9606 GN=MYH7 PE=1 SV=5	0.981736	ALQEAHQQ[0.981736]ALDDLQAEEDKVNTLTK	Unknown
MYH7	Myosin-7	>sp|P12883|MYH7_HUMAN Myosin-7 OS=Homo sapiens OX=9606 GN=MYH7 PE=1 SV=5	0.985669	ALQEAHQQ[0.985669]ALDDLQAEEDKVNTLTK	Unknown
MYH7	Myosin-7	>sp|P12883|MYH7_HUMAN Myosin-7 OS=Homo sapiens OX=9606 GN=MYH7 PE=1 SV=5	0.986888	ALQEAHQQ[0.986888]ALDDLQAEEDKVNTLTK	Unknown
MYH7	Myosin-7	>sp|P12883|MYH7_HUMAN Myosin-7 OS=Homo sapiens OX=9606 GN=MYH7 PE=1 SV=5	0.988978	ALQEAHQQ[0.988978]ALDDLQAEEDKVNTLTK	Unknown
MYH7	Myosin-7	>sp|P12883|MYH7_HUMAN Myosin-7 OS=Homo sapiens OX=9606 GN=MYH7 PE=1 SV=5	0.989228	ALQEAHQQ[0.989227]ALDDLQAEEDKVNTLTK	Unknown
MYH7	Myosin-7	>sp|P12883|MYH7_HUMAN Myosin-7 OS=Homo sapiens OX=9606 GN=MYH7 PE=1 SV=5	0.990214	ALQEAHQQ[0.990213]ALDDLQAEEDKVNTLTK	Unknown
MYH7	Myosin-7	>sp|P12883|MYH7_HUMAN Myosin-7 OS=Homo sapiens OX=9606 GN=MYH7 PE=1 SV=5	0.992198	ALQEAHQQ[0.992198]ALDDLQAEEDKVNTLTK	Unknown
MYH7	Myosin-7	>sp|P12883|MYH7_HUMAN Myosin-7 OS=Homo sapiens OX=9606 GN=MYH7 PE=1 SV=5	1.968	ALQEAHQQ[1.967999]ALDDLQAEEDKVNTLTK	Unknown
MYH7	Myosin-7	>sp|P12883|MYH7_HUMAN Myosin-7 OS=Homo sapiens OX=9606 GN=MYH7 PE=1 SV=5	-10.0371	ALQEAHQQ[-10.037117]ALDDLQAEEDKVNTLTK	Unknown
MYH7	Myosin-7	>sp|P12883|MYH7_HUMAN Myosin-7 OS=Homo sapiens OX=9606 GN=MYH7 PE=1 SV=5	129.063	ALQEAHQQ[129.063135]ALDDLQAEEDKVNTLTK	Unknown
MYH7	Myosin-7	>sp|P12883|MYH7_HUMAN Myosin-7 OS=Homo sapiens OX=9606 GN=MYH7 PE=1 SV=5	129.066	ALQEAHQQ[129.066358]ALDDLQAEEDKVNTLTK	Unknown
MYH7	Myosin-7	>sp|P12883|MYH7_HUMAN Myosin-7 OS=Homo sapiens OX=9606 GN=MYH7 PE=1 SV=5	129.079	ALQEAHQQ[129.079192]ALDDLQAEEDKVNTLTK	Unknown
MYH7	Myosin-7	>sp|P12883|MYH7_HUMAN Myosin-7 OS=Homo sapiens OX=9606 GN=MYH7 PE=1 SV=5	129.084	ALQEAHQQ[129.084480]ALDDLQAEEDKVNTLTK	Unknown
MYH7	Myosin-7	>sp|P12883|MYH7_HUMAN Myosin-7 OS=Homo sapiens OX=9606 GN=MYH7 PE=1 SV=5	129.088	ALQEAHQQ[129.088021]ALDDLQAEEDKVNTLTK	Unknown
MYH7	Myosin-7	>sp|P12883|MYH7_HUMAN Myosin-7 OS=Homo sapiens OX=9606 GN=MYH7 PE=1 SV=5	17.9659	ALQEAHQQ[17.965870]ALDDLQAEEDKVNTLTK	Unknown
MYH7	Myosin-7	>sp|P12883|MYH7_HUMAN Myosin-7 OS=Homo sapiens OX=9606 GN=MYH7 PE=1 SV=5	-9.03685	ALQEAHQQ[-9.036852]ALDDLQAEEDKVNTLTK	Unknown
MYH7	Myosin-7	>sp|P12883|MYH7_HUMAN Myosin-7 OS=Homo sapiens OX=9606 GN=MYH7 PE=1 SV=5	160.081	ALQEAHQQA[160.081222]LDDLQAEEDKVNTLTK	Unknown
MYH7	Myosin-7	>sp|P12883|MYH7_HUMAN Myosin-7 OS=Homo sapiens OX=9606 GN=MYH7 PE=1 SV=5	160.084	ALQEAHQQA[160.084465]LDDLQAEEDKVNTLTK	Unknown
MYH7	Myosin-7	>sp|P12883|MYH7_HUMAN Myosin-7 OS=Homo sapiens OX=9606 GN=MYH7 PE=1 SV=5	0.983594	ALQEAHQQAL[0.983594]DDLQAEEDKVNTLTK	Unknown
MYH7	Myosin-7	>sp|P12883|MYH7_HUMAN Myosin-7 OS=Homo sapiens OX=9606 GN=MYH7 PE=1 SV=5	1.05541	ALQEAHQQAL[1.055414]DDLQAEEDKVNTLTK	Unknown
MYH7	Myosin-7	>sp|P12883|MYH7_HUMAN Myosin-7 OS=Homo sapiens OX=9606 GN=MYH7 PE=1 SV=5	153.316	ALQEAHQQAL[153.315921]DDLQAEEDKVNTLTK	Unknown
MYH7	Myosin-7	>sp|P12883|MYH7_HUMAN Myosin-7 OS=Homo sapiens OX=9606 GN=MYH7 PE=1 SV=5	20.3975	ALQEAHQQAL[20.397465]DDLQAEEDKVNTLTK	Unknown
MYH7	Myosin-7	>sp|P12883|MYH7_HUMAN Myosin-7 OS=Homo sapiens OX=9606 GN=MYH7 PE=1 SV=5	31.9896	ALQEAHQQAL[31.989621]DDLQAEEDKVNTLTK	Unknown
MYH7	Myosin-7	>sp|P12883|MYH7_HUMAN Myosin-7 OS=Homo sapiens OX=9606 GN=MYH7 PE=1 SV=5	37.9452	ALQEAHQQAL[37.945162]DDLQAEEDKVNTLTK	Unknown
MYH7	Myosin-7	>sp|P12883|MYH7_HUMAN Myosin-7 OS=Homo sapiens OX=9606 GN=MYH7 PE=1 SV=5	98.0846	ALQEAHQQAL[98.084558]DDLQAEEDKVNTLTK	Unknown
MYH7	Myosin-7	>sp|P12883|MYH7_HUMAN Myosin-7 OS=Homo sapiens OX=9606 GN=MYH7 PE=1 SV=5	0.983938	ALQEAHQQALD[0.983938]DLQAEEDKVNTLTK	Unknown
MYH7	Myosin-7	>sp|P12883|MYH7_HUMAN Myosin-7 OS=Homo sapiens OX=9606 GN=MYH7 PE=1 SV=5	1.0068	ALQEAHQQALD[1.006800]DLQAEEDKVNTLTK	Unknown
MYH7	Myosin-7	>sp|P12883|MYH7_HUMAN Myosin-7 OS=Homo sapiens OX=9606 GN=MYH7 PE=1 SV=5	1.98659	ALQEAHQQALD[1.986588]DLQAEEDKVNTLTK	Unknown
MYH7	Myosin-7	>sp|P12883|MYH7_HUMAN Myosin-7 OS=Homo sapiens OX=9606 GN=MYH7 PE=1 SV=5	110.079	ALQEAHQQALD[110.078851]DLQAEEDKVNTLTK	Unknown
MYH7	Myosin-7	>sp|P12883|MYH7_HUMAN Myosin-7 OS=Homo sapiens OX=9606 GN=MYH7 PE=1 SV=5	110.084	ALQEAHQQALD[110.084330]DLQAEEDKVNTLTK	Unknown
MYH7	Myosin-7	>sp|P12883|MYH7_HUMAN Myosin-7 OS=Homo sapiens OX=9606 GN=MYH7 PE=1 SV=5	110.084	ALQEAHQQALD[110.084330]DLQAEEDKVNTLTK	Unknown
MYH7	Myosin-7	>sp|P12883|MYH7_HUMAN Myosin-7 OS=Homo sapiens OX=9606 GN=MYH7 PE=1 SV=5	110.085	ALQEAHQQALD[110.084885]DLQAEEDKVNTLTK	Unknown
MYH7	Myosin-7	>sp|P12883|MYH7_HUMAN Myosin-7 OS=Homo sapiens OX=9606 GN=MYH7 PE=1 SV=5	-17.0037	ALQEAHQQALD[-17.003701]DLQAEEDKVNTLTK	Unknown
MYH7	Myosin-7	>sp|P12883|MYH7_HUMAN Myosin-7 OS=Homo sapiens OX=9606 GN=MYH7 PE=1 SV=5	-17.0101	ALQEAHQQALD[-17.010051]DLQAEEDKVNTLTK	Unknown
MYH7	Myosin-7	>sp|P12883|MYH7_HUMAN Myosin-7 OS=Homo sapiens OX=9606 GN=MYH7 PE=1 SV=5	-18.0014	ALQEAHQQALD[-18.001428]DLQAEEDKVNTLTK	Unknown
MYH7	Myosin-7	>sp|P12883|MYH7_HUMAN Myosin-7 OS=Homo sapiens OX=9606 GN=MYH7 PE=1 SV=5	-18.0046	ALQEAHQQALD[-18.004615]DLQAEEDKVNTLTK	Unknown
MYH7	Myosin-7	>sp|P12883|MYH7_HUMAN Myosin-7 OS=Homo sapiens OX=9606 GN=MYH7 PE=1 SV=5	-18.0064	ALQEAHQQALD[-18.006433]DLQAEEDKVNTLTK	Unknown
MYH7	Myosin-7	>sp|P12883|MYH7_HUMAN Myosin-7 OS=Homo sapiens OX=9606 GN=MYH7 PE=1 SV=5	-18.0066	ALQEAHQQALD[-18.006577]DLQAEEDKVNTLTK	Unknown
MYH7	Myosin-7	>sp|P12883|MYH7_HUMAN Myosin-7 OS=Homo sapiens OX=9606 GN=MYH7 PE=1 SV=5	-18.0087	ALQEAHQQALD[-18.008666]DLQAEEDKVNTLTK	Unknown
MYH7	Myosin-7	>sp|P12883|MYH7_HUMAN Myosin-7 OS=Homo sapiens OX=9606 GN=MYH7 PE=1 SV=5	21.9853	ALQEAHQQALD[21.985265]DLQAEEDKVNTLTK	Unknown
MYH7	Myosin-7	>sp|P12883|MYH7_HUMAN Myosin-7 OS=Homo sapiens OX=9606 GN=MYH7 PE=1 SV=5	37.962	ALQEAHQQALD[37.962008]DLQAEEDKVNTLTK	Unknown
MYH7	Myosin-7	>sp|P12883|MYH7_HUMAN Myosin-7 OS=Homo sapiens OX=9606 GN=MYH7 PE=1 SV=5	54.9154	ALQEAHQQALD[54.915415]DLQAEEDKVNTLTK	Unknown
MYH7	Myosin-7	>sp|P12883|MYH7_HUMAN Myosin-7 OS=Homo sapiens OX=9606 GN=MYH7 PE=1 SV=5	110.082	ALQEAHQQALDD[110.082047]LQAEEDKVNTLTK	Unknown
MYH7	Myosin-7	>sp|P12883|MYH7_HUMAN Myosin-7 OS=Homo sapiens OX=9606 GN=MYH7 PE=1 SV=5	110.084	ALQEAHQQALDD[110.084330]LQAEEDKVNTLTK	Unknown
MYH7	Myosin-7	>sp|P12883|MYH7_HUMAN Myosin-7 OS=Homo sapiens OX=9606 GN=MYH7 PE=1 SV=5	110.089	ALQEAHQQALDD[110.088530]LQAEEDKVNTLTK	Unknown
MYH7	Myosin-7	>sp|P12883|MYH7_HUMAN Myosin-7 OS=Homo sapiens OX=9606 GN=MYH7 PE=1 SV=5	-18.0029	ALQEAHQQALDD[-18.002853]LQAEEDKVNTLTK	Unknown
MYH7	Myosin-7	>sp|P12883|MYH7_HUMAN Myosin-7 OS=Homo sapiens OX=9606 GN=MYH7 PE=1 SV=5	0.996118	ALQEAHQQALDDL[0.996118]QAEEDKVNTLTK	Unknown
MYH7	Myosin-7	>sp|P12883|MYH7_HUMAN Myosin-7 OS=Homo sapiens OX=9606 GN=MYH7 PE=1 SV=5	-1.01123	ALQEAHQQALDDL[-1.011227]QAEEDKVNTLTK	Unknown
MYH7	Myosin-7	>sp|P12883|MYH7_HUMAN Myosin-7 OS=Homo sapiens OX=9606 GN=MYH7 PE=1 SV=5	1.968	ALQEAHQQALDDL[1.967999]QAEEDKVNTLTK	Unknown
MYH7	Myosin-7	>sp|P12883|MYH7_HUMAN Myosin-7 OS=Homo sapiens OX=9606 GN=MYH7 PE=1 SV=5	-15.0237	ALQEAHQQALDDL[-15.023726]QAEEDKVNTLTK	Unknown
MYH7	Myosin-7	>sp|P12883|MYH7_HUMAN Myosin-7 OS=Homo sapiens OX=9606 GN=MYH7 PE=1 SV=5	22.9752	ALQEAHQQALDDL[22.975178]QAEEDKVNTLTK	Unknown
MYH7	Myosin-7	>sp|P12883|MYH7_HUMAN Myosin-7 OS=Homo sapiens OX=9606 GN=MYH7 PE=1 SV=5	23.0902	ALQEAHQQALDDL[23.090213]QAEEDKVNTLTK	Unknown
MYH7	Myosin-7	>sp|P12883|MYH7_HUMAN Myosin-7 OS=Homo sapiens OX=9606 GN=MYH7 PE=1 SV=5	23.5492	ALQEAHQQALDDL[23.549214]QAEEDKVNTLTK	Unknown
MYH7	Myosin-7	>sp|P12883|MYH7_HUMAN Myosin-7 OS=Homo sapiens OX=9606 GN=MYH7 PE=1 SV=5	23.5684	ALQEAHQQALDDL[23.568395]QAEEDKVNTLTK	Unknown
MYH7	Myosin-7	>sp|P12883|MYH7_HUMAN Myosin-7 OS=Homo sapiens OX=9606 GN=MYH7 PE=1 SV=5	23.5888	ALQEAHQQALDDL[23.588809]QAEEDKVNTLTK	Unknown
MYH7	Myosin-7	>sp|P12883|MYH7_HUMAN Myosin-7 OS=Homo sapiens OX=9606 GN=MYH7 PE=1 SV=5	23.5888	ALQEAHQQALDDL[23.588809]QAEEDKVNTLTK	Unknown
MYH7	Myosin-7	>sp|P12883|MYH7_HUMAN Myosin-7 OS=Homo sapiens OX=9606 GN=MYH7 PE=1 SV=5	23.6075	ALQEAHQQALDDL[23.607529]QAEEDKVNTLTK	Unknown
MYH7	Myosin-7	>sp|P12883|MYH7_HUMAN Myosin-7 OS=Homo sapiens OX=9606 GN=MYH7 PE=1 SV=5	23.6245	ALQEAHQQALDDL[23.624509]QAEEDKVNTLTK	Unknown
MYH7	Myosin-7	>sp|P12883|MYH7_HUMAN Myosin-7 OS=Homo sapiens OX=9606 GN=MYH7 PE=1 SV=5	97.9638	ALQEAHQQALDDL[97.963799]QAEEDKVNTLTK	Unknown
MYH7	Myosin-7	>sp|P12883|MYH7_HUMAN Myosin-7 OS=Homo sapiens OX=9606 GN=MYH7 PE=1 SV=5	97.9669	ALQEAHQQALDDL[97.966914]QAEEDKVNTLTK	Unknown
MYH7	Myosin-7	>sp|P12883|MYH7_HUMAN Myosin-7 OS=Homo sapiens OX=9606 GN=MYH7 PE=1 SV=5	97.9706	ALQEAHQQALDDL[97.970643]QAEEDKVNTLTK	Unknown
MYH7	Myosin-7	>sp|P12883|MYH7_HUMAN Myosin-7 OS=Homo sapiens OX=9606 GN=MYH7 PE=1 SV=5	97.9782	ALQEAHQQALDDL[97.978188]QAEEDKVNTLTK	Unknown
MYH7	Myosin-7	>sp|P12883|MYH7_HUMAN Myosin-7 OS=Homo sapiens OX=9606 GN=MYH7 PE=1 SV=5	0.976243	ALQEAHQQALDDLQ[0.976243]AEEDKVNTLTK	Unknown
MYH7	Myosin-7	>sp|P12883|MYH7_HUMAN Myosin-7 OS=Homo sapiens OX=9606 GN=MYH7 PE=1 SV=5	0.976527	ALQEAHQQALDDLQ[0.976527]AEEDKVNTLTK	Unknown
MYH7	Myosin-7	>sp|P12883|MYH7_HUMAN Myosin-7 OS=Homo sapiens OX=9606 GN=MYH7 PE=1 SV=5	0.978949	ALQEAHQQALDDLQ[0.978948]AEEDKVNTLTK	Unknown
MYH7	Myosin-7	>sp|P12883|MYH7_HUMAN Myosin-7 OS=Homo sapiens OX=9606 GN=MYH7 PE=1 SV=5	0.97918	ALQEAHQQALDDLQ[0.979179]AEEDKVNTLTK	Unknown
MYH7	Myosin-7	>sp|P12883|MYH7_HUMAN Myosin-7 OS=Homo sapiens OX=9606 GN=MYH7 PE=1 SV=5	0.980224	ALQEAHQQALDDLQ[0.980224]AEEDKVNTLTK	Unknown
MYH7	Myosin-7	>sp|P12883|MYH7_HUMAN Myosin-7 OS=Homo sapiens OX=9606 GN=MYH7 PE=1 SV=5	0.980888	ALQEAHQQALDDLQ[0.980887]AEEDKVNTLTK	Unknown
MYH7	Myosin-7	>sp|P12883|MYH7_HUMAN Myosin-7 OS=Homo sapiens OX=9606 GN=MYH7 PE=1 SV=5	0.981133	ALQEAHQQALDDLQ[0.981132]AEEDKVNTLTK	Unknown
MYH7	Myosin-7	>sp|P12883|MYH7_HUMAN Myosin-7 OS=Homo sapiens OX=9606 GN=MYH7 PE=1 SV=5	0.981396	ALQEAHQQALDDLQ[0.981395]AEEDKVNTLTK	Unknown
MYH7	Myosin-7	>sp|P12883|MYH7_HUMAN Myosin-7 OS=Homo sapiens OX=9606 GN=MYH7 PE=1 SV=5	0.986398	ALQEAHQQALDDLQ[0.986397]AEEDKVNTLTK	Unknown
MYH7	Myosin-7	>sp|P12883|MYH7_HUMAN Myosin-7 OS=Homo sapiens OX=9606 GN=MYH7 PE=1 SV=5	1.04449	ALQEAHQQALDDLQ[1.044485]AEEDKVNTLTK	Unknown
MYH7	Myosin-7	>sp|P12883|MYH7_HUMAN Myosin-7 OS=Homo sapiens OX=9606 GN=MYH7 PE=1 SV=5	1.9604	ALQEAHQQALDDLQ[1.960402]AEEDKVNTLTK	Unknown
MYH7	Myosin-7	>sp|P12883|MYH7_HUMAN Myosin-7 OS=Homo sapiens OX=9606 GN=MYH7 PE=1 SV=5	1.98098	ALQEAHQQALDDLQ[1.980980]AEEDKVNTLTK	Unknown
MYH7	Myosin-7	>sp|P12883|MYH7_HUMAN Myosin-7 OS=Homo sapiens OX=9606 GN=MYH7 PE=1 SV=5	1.98471	ALQEAHQQALDDLQ[1.984708]AEEDKVNTLTK	Unknown
MYH7	Myosin-7	>sp|P12883|MYH7_HUMAN Myosin-7 OS=Homo sapiens OX=9606 GN=MYH7 PE=1 SV=5	2.98812	ALQEAHQQALDDLQ[2.988115]AEEDKVNTLTK	Unknown
MYH7	Myosin-7	>sp|P12883|MYH7_HUMAN Myosin-7 OS=Homo sapiens OX=9606 GN=MYH7 PE=1 SV=5	23.5249	ALQEAHQQALDDLQ[23.524949]AEEDKVNTLTK	Unknown
MYH7	Myosin-7	>sp|P12883|MYH7_HUMAN Myosin-7 OS=Homo sapiens OX=9606 GN=MYH7 PE=1 SV=5	23.6245	ALQEAHQQALDDLQ[23.624509]AEEDKVNTLTK	Unknown
MYH7	Myosin-7	>sp|P12883|MYH7_HUMAN Myosin-7 OS=Homo sapiens OX=9606 GN=MYH7 PE=1 SV=5	23.6269	ALQEAHQQALDDLQ[23.626851]AEEDKVNTLTK	Unknown
MYH7	Myosin-7	>sp|P12883|MYH7_HUMAN Myosin-7 OS=Homo sapiens OX=9606 GN=MYH7 PE=1 SV=5	31.9669	ALQEAHQQALDDLQ[31.966881]AEEDKVNTLTK	Unknown
MYH7	Myosin-7	>sp|P12883|MYH7_HUMAN Myosin-7 OS=Homo sapiens OX=9606 GN=MYH7 PE=1 SV=5	89.9578	ALQEAHQQALDDLQ[89.957775]AEEDKVNTLTK	Unknown
MYH7	Myosin-7	>sp|P12883|MYH7_HUMAN Myosin-7 OS=Homo sapiens OX=9606 GN=MYH7 PE=1 SV=5	97.9651	ALQEAHQQALDDLQ[97.965080]AEEDKVNTLTK	Unknown
MYH7	Myosin-7	>sp|P12883|MYH7_HUMAN Myosin-7 OS=Homo sapiens OX=9606 GN=MYH7 PE=1 SV=5	97.9669	ALQEAHQQALDDLQ[97.966914]AEEDKVNTLTK	Unknown
MYH7	Myosin-7	>sp|P12883|MYH7_HUMAN Myosin-7 OS=Homo sapiens OX=9606 GN=MYH7 PE=1 SV=5	-30.0227	ALQEAHQQALDDLQA[-30.022731]EEDKVNTLTK	Unknown
MYH7	Myosin-7	>sp|P12883|MYH7_HUMAN Myosin-7 OS=Homo sapiens OX=9606 GN=MYH7 PE=1 SV=5	123.08	ALQEAHQQALDDLQAE[123.079574]EDKVNTLTK	Unknown
MYH7	Myosin-7	>sp|P12883|MYH7_HUMAN Myosin-7 OS=Homo sapiens OX=9606 GN=MYH7 PE=1 SV=5	-13.5274	ALQEAHQQALDDLQAE[-13.527409]EDKVNTLTK	Unknown
MYH7	Myosin-7	>sp|P12883|MYH7_HUMAN Myosin-7 OS=Homo sapiens OX=9606 GN=MYH7 PE=1 SV=5	0.98412	ALQEAHQQALDDLQAEE[0.984120]DKVNTLTK	Unknown
MYH7	Myosin-7	>sp|P12883|MYH7_HUMAN Myosin-7 OS=Homo sapiens OX=9606 GN=MYH7 PE=1 SV=5	112.685	ALQEAHQQALDDLQAEE[112.684660]DKVNTLTK	Unknown
MYH7	Myosin-7	>sp|P12883|MYH7_HUMAN Myosin-7 OS=Homo sapiens OX=9606 GN=MYH7 PE=1 SV=5	123.08	ALQEAHQQALDDLQAEE[123.079574]DKVNTLTK	Unknown
MYH7	Myosin-7	>sp|P12883|MYH7_HUMAN Myosin-7 OS=Homo sapiens OX=9606 GN=MYH7 PE=1 SV=5	123.074	ALQEAHQQALDDLQAEEDK[123.073827]VNTLTK	Unknown
MYH7	Myosin-7	>sp|P12883|MYH7_HUMAN Myosin-7 OS=Homo sapiens OX=9606 GN=MYH7 PE=1 SV=5	123.074	ALQEAHQQALDDLQAEEDK[123.074310]VNTLTK	Unknown
MYH7	Myosin-7	>sp|P12883|MYH7_HUMAN Myosin-7 OS=Homo sapiens OX=9606 GN=MYH7 PE=1 SV=5	123.077	ALQEAHQQALDDLQAEEDK[123.076756]VNTLTK	Unknown
MYH7	Myosin-7	>sp|P12883|MYH7_HUMAN Myosin-7 OS=Homo sapiens OX=9606 GN=MYH7 PE=1 SV=5	123.083	ALQEAHQQALDDLQAEEDK[123.083361]VNTLTK	Unknown
MYH7	Myosin-7	>sp|P12883|MYH7_HUMAN Myosin-7 OS=Homo sapiens OX=9606 GN=MYH7 PE=1 SV=5	162.058	ALQEAHQQALDDLQAEEDK[162.057613]VNTLTK	Unknown
MYH7	Myosin-7	>sp|P12883|MYH7_HUMAN Myosin-7 OS=Homo sapiens OX=9606 GN=MYH7 PE=1 SV=5	184.038	ALQEAHQQALDDLQAEEDK[184.038081]VNTLTK	Unknown
MYH7	Myosin-7	>sp|P12883|MYH7_HUMAN Myosin-7 OS=Homo sapiens OX=9606 GN=MYH7 PE=1 SV=5	184.038	ALQEAHQQALDDLQAEEDK[184.038081]VNTLTK	Unknown
MYH7	Myosin-7	>sp|P12883|MYH7_HUMAN Myosin-7 OS=Homo sapiens OX=9606 GN=MYH7 PE=1 SV=5	98.0725	ALQEAHQQALDDLQAEEDK[98.072522]VNTLTK	Unknown
MYH7	Myosin-7	>sp|P12883|MYH7_HUMAN Myosin-7 OS=Homo sapiens OX=9606 GN=MYH7 PE=1 SV=5	0.986295	ALQEAHQQALDDLQAEEDKV[0.986294]NTLTK	Unknown
MYH7	Myosin-7	>sp|P12883|MYH7_HUMAN Myosin-7 OS=Homo sapiens OX=9606 GN=MYH7 PE=1 SV=5	129.08	ALQEAHQQALDDLQAEEDKV[129.080231]NTLTK	Unknown
MYH7	Myosin-7	>sp|P12883|MYH7_HUMAN Myosin-7 OS=Homo sapiens OX=9606 GN=MYH7 PE=1 SV=5	-18.0128	ALQEAHQQALDDLQAEEDKV[-18.012753]NTLTK	Unknown
MYH7	Myosin-7	>sp|P12883|MYH7_HUMAN Myosin-7 OS=Homo sapiens OX=9606 GN=MYH7 PE=1 SV=5	-18.0192	ALQEAHQQALDDLQAEEDKV[-18.019241]NTLTK	Unknown
MYH7	Myosin-7	>sp|P12883|MYH7_HUMAN Myosin-7 OS=Homo sapiens OX=9606 GN=MYH7 PE=1 SV=5	0.971286	ALQEAHQQALDDLQAEEDKVN[0.971286]TLTK	Unknown
MYH7	Myosin-7	>sp|P12883|MYH7_HUMAN Myosin-7 OS=Homo sapiens OX=9606 GN=MYH7 PE=1 SV=5	0.973403	ALQEAHQQALDDLQAEEDKVN[0.973403]TLTK	Unknown
MYH7	Myosin-7	>sp|P12883|MYH7_HUMAN Myosin-7 OS=Homo sapiens OX=9606 GN=MYH7 PE=1 SV=5	0.973911	ALQEAHQQALDDLQAEEDKVN[0.973910]TLTK	Unknown
MYH7	Myosin-7	>sp|P12883|MYH7_HUMAN Myosin-7 OS=Homo sapiens OX=9606 GN=MYH7 PE=1 SV=5	0.976539	ALQEAHQQALDDLQAEEDKVN[0.976539]TLTK	Unknown
MYH7	Myosin-7	>sp|P12883|MYH7_HUMAN Myosin-7 OS=Homo sapiens OX=9606 GN=MYH7 PE=1 SV=5	0.978759	ALQEAHQQALDDLQAEEDKVN[0.978758]TLTK	Unknown
MYH7	Myosin-7	>sp|P12883|MYH7_HUMAN Myosin-7 OS=Homo sapiens OX=9606 GN=MYH7 PE=1 SV=5	0.980261	ALQEAHQQALDDLQAEEDKVN[0.980260]TLTK	Unknown
MYH7	Myosin-7	>sp|P12883|MYH7_HUMAN Myosin-7 OS=Homo sapiens OX=9606 GN=MYH7 PE=1 SV=5	0.980785	ALQEAHQQALDDLQAEEDKVN[0.980784]TLTK	Unknown
MYH7	Myosin-7	>sp|P12883|MYH7_HUMAN Myosin-7 OS=Homo sapiens OX=9606 GN=MYH7 PE=1 SV=5	0.981858	ALQEAHQQALDDLQAEEDKVN[0.981857]TLTK	Unknown
MYH7	Myosin-7	>sp|P12883|MYH7_HUMAN Myosin-7 OS=Homo sapiens OX=9606 GN=MYH7 PE=1 SV=5	-0.9841	ALQEAHQQALDDLQAEEDKVN[-0.984100]TLTK	Unknown
MYH7	Myosin-7	>sp|P12883|MYH7_HUMAN Myosin-7 OS=Homo sapiens OX=9606 GN=MYH7 PE=1 SV=5	0.986266	ALQEAHQQALDDLQAEEDKVN[0.986265]TLTK	Unknown
MYH7	Myosin-7	>sp|P12883|MYH7_HUMAN Myosin-7 OS=Homo sapiens OX=9606 GN=MYH7 PE=1 SV=5	0.986421	ALQEAHQQALDDLQAEEDKVN[0.986421]TLTK	Unknown
MYH7	Myosin-7	>sp|P12883|MYH7_HUMAN Myosin-7 OS=Homo sapiens OX=9606 GN=MYH7 PE=1 SV=5	0.991208	ALQEAHQQALDDLQAEEDKVN[0.991208]TLTK	Unknown
MYH7	Myosin-7	>sp|P12883|MYH7_HUMAN Myosin-7 OS=Homo sapiens OX=9606 GN=MYH7 PE=1 SV=5	1.97987	ALQEAHQQALDDLQAEEDKVN[1.979870]TLTK	Unknown
MYH7	Myosin-7	>sp|P12883|MYH7_HUMAN Myosin-7 OS=Homo sapiens OX=9606 GN=MYH7 PE=1 SV=5	1.98659	ALQEAHQQALDDLQAEEDKVN[1.986588]TLTK	Unknown
MYH7	Myosin-7	>sp|P12883|MYH7_HUMAN Myosin-7 OS=Homo sapiens OX=9606 GN=MYH7 PE=1 SV=5	-17.0232	ALQEAHQQALDDLQAEEDKVNT[-17.023160]LTK	Unknown
MYH7	Myosin-7	>sp|P12883|MYH7_HUMAN Myosin-7 OS=Homo sapiens OX=9606 GN=MYH7 PE=1 SV=5	184.038	ALQEAHQQALDDLQAEEDKVNTLT[184.038081]K	Unknown
MYH7	Myosin-7	>sp|P12883|MYH7_HUMAN Myosin-7 OS=Homo sapiens OX=9606 GN=MYH7 PE=1 SV=5	-43.9899	ALQEAHQQALDDLQAEEDKVNTLT[-43.989883]K	Unknown
MYH7	Myosin-7	>sp|P12883|MYH7_HUMAN Myosin-7 OS=Homo sapiens OX=9606 GN=MYH7 PE=1 SV=5	-43.9899	ALQEAHQQALDDLQAEEDKVNTLT[-43.989883]K	Unknown
MYH7	Myosin-7	>sp|P12883|MYH7_HUMAN Myosin-7 OS=Homo sapiens OX=9606 GN=MYH7 PE=1 SV=5	-43.9899	ALQEAHQQALDDLQAEEDKVNTLT[-43.989883]K	Unknown
MYH7	Myosin-7	>sp|P12883|MYH7_HUMAN Myosin-7 OS=Homo sapiens OX=9606 GN=MYH7 PE=1 SV=5	-43.9947	ALQEAHQQALDDLQAEEDKVNTLT[-43.994668]K	Unknown
MYH7	Myosin-7	>sp|P12883|MYH7_HUMAN Myosin-7 OS=Homo sapiens OX=9606 GN=MYH7 PE=1 SV=5	-43.9999	ALQEAHQQALDDLQAEEDKVNTLT[-43.999915]K	Unknown
MYH7	Myosin-7	>sp|P12883|MYH7_HUMAN Myosin-7 OS=Homo sapiens OX=9606 GN=MYH7 PE=1 SV=5	-44.0091	ALQEAHQQALDDLQAEEDKVNTLT[-44.009086]K	Unknown
MYH7	Myosin-7	>sp|P12883|MYH7_HUMAN Myosin-7 OS=Homo sapiens OX=9606 GN=MYH7 PE=1 SV=5	53.9204	ANDDLK[53.920429]ENIAIVER	Unknown
MYH7	Myosin-7	>sp|P12883|MYH7_HUMAN Myosin-7 OS=Homo sapiens OX=9606 GN=MYH7 PE=1 SV=5	86.9948	ANDDLK[86.994842]ENIAIVER	Unknown
MYH7	Myosin-7	>sp|P12883|MYH7_HUMAN Myosin-7 OS=Homo sapiens OX=9606 GN=MYH7 PE=1 SV=5	1.00909	ANDDLKE[1.009090]NIAIVER	Unknown
MYH7	Myosin-7	>sp|P12883|MYH7_HUMAN Myosin-7 OS=Homo sapiens OX=9606 GN=MYH7 PE=1 SV=5	-17.0376	AQ[-17.037557]LEFNQIKAEIER	Unknown
MYH7	Myosin-7	>sp|P12883|MYH7_HUMAN Myosin-7 OS=Homo sapiens OX=9606 GN=MYH7 PE=1 SV=5	53.9156	AQL[53.915604]EFNQIKAEIER	Unknown
MYH7	Myosin-7	>sp|P12883|MYH7_HUMAN Myosin-7 OS=Homo sapiens OX=9606 GN=MYH7 PE=1 SV=5	100.132	AQLEF[100.132000]NQIKAEIER	Unknown
MYH7	Myosin-7	>sp|P12883|MYH7_HUMAN Myosin-7 OS=Homo sapiens OX=9606 GN=MYH7 PE=1 SV=5	0.98592	AQLEFN[0.985919]QIKAEIER	Unknown
MYH7	Myosin-7	>sp|P12883|MYH7_HUMAN Myosin-7 OS=Homo sapiens OX=9606 GN=MYH7 PE=1 SV=5	53.9185	AQLEFNQ[53.918541]IKAEIER	Unknown
MYH7	Myosin-7	>sp|P12883|MYH7_HUMAN Myosin-7 OS=Homo sapiens OX=9606 GN=MYH7 PE=1 SV=5	-43.9899	AQLEFNQIKAEIE[-43.989883]R	Unknown
MYH7	Myosin-7	>sp|P12883|MYH7_HUMAN Myosin-7 OS=Homo sapiens OX=9606 GN=MYH7 PE=1 SV=5	-17.0287	CI[-17.028740]IPNETKSPGVMDNPLVMHQLR	Unknown
MYH7	Myosin-7	>sp|P12883|MYH7_HUMAN Myosin-7 OS=Homo sapiens OX=9606 GN=MYH7 PE=1 SV=5	-32.0086	CIIPNET[-32.008605]KSPGVMDNPLVMHQLR	Unknown
MYH7	Myosin-7	>sp|P12883|MYH7_HUMAN Myosin-7 OS=Homo sapiens OX=9606 GN=MYH7 PE=1 SV=5	53.9259	CIIPNETKSPGV[53.925859]MDNPLVMHQLR	Unknown
MYH7	Myosin-7	>sp|P12883|MYH7_HUMAN Myosin-7 OS=Homo sapiens OX=9606 GN=MYH7 PE=1 SV=5	-6.35691	CIIPNETKSPGV[-6.356915]MDNPLVMHQLR	Unknown
MYH7	Myosin-7	>sp|P12883|MYH7_HUMAN Myosin-7 OS=Homo sapiens OX=9606 GN=MYH7 PE=1 SV=5	-32.0086	CIIPNETKSPGVMD[-32.008605]NPLVMHQLR	Unknown
MYH7	Myosin-7	>sp|P12883|MYH7_HUMAN Myosin-7 OS=Homo sapiens OX=9606 GN=MYH7 PE=1 SV=5	111.087	D[111.086938]VFVPDDKQEFVK	Unknown
MYH7	Myosin-7	>sp|P12883|MYH7_HUMAN Myosin-7 OS=Homo sapiens OX=9606 GN=MYH7 PE=1 SV=5	123.08	D[123.079574]VFVPDDKQEFVK	Unknown
MYH7	Myosin-7	>sp|P12883|MYH7_HUMAN Myosin-7 OS=Homo sapiens OX=9606 GN=MYH7 PE=1 SV=5	162.126	D[162.126019]VFVPDDKQEFVK	Unknown
MYH7	Myosin-7	>sp|P12883|MYH7_HUMAN Myosin-7 OS=Homo sapiens OX=9606 GN=MYH7 PE=1 SV=5	-17.0063	D[-17.006261]VFVPDDKQEFVK	Unknown
MYH7	Myosin-7	>sp|P12883|MYH7_HUMAN Myosin-7 OS=Homo sapiens OX=9606 GN=MYH7 PE=1 SV=5	-18.0073	D[-18.007298]VFVPDDKQEFVK	Unknown
MYH7	Myosin-7	>sp|P12883|MYH7_HUMAN Myosin-7 OS=Homo sapiens OX=9606 GN=MYH7 PE=1 SV=5	-18.0134	D[-18.013371]VFVPDDKQEFVK	Unknown
MYH7	Myosin-7	>sp|P12883|MYH7_HUMAN Myosin-7 OS=Homo sapiens OX=9606 GN=MYH7 PE=1 SV=5	183.035	D[183.035237]TQIQLDDAVR	Unknown
MYH7	Myosin-7	>sp|P12883|MYH7_HUMAN Myosin-7 OS=Homo sapiens OX=9606 GN=MYH7 PE=1 SV=5	183.035	D[183.035237]VFVPDDKQEFVK	Unknown
MYH7	Myosin-7	>sp|P12883|MYH7_HUMAN Myosin-7 OS=Homo sapiens OX=9606 GN=MYH7 PE=1 SV=5	183.036	D[183.035930]VFVPDDKQEFVK	Unknown
MYH7	Myosin-7	>sp|P12883|MYH7_HUMAN Myosin-7 OS=Homo sapiens OX=9606 GN=MYH7 PE=1 SV=5	183.036	D[183.036013]VFVPDDKQEFVK	Unknown
MYH7	Myosin-7	>sp|P12883|MYH7_HUMAN Myosin-7 OS=Homo sapiens OX=9606 GN=MYH7 PE=1 SV=5	199.131	D[199.131489]VFVPDDKQEFVK	Unknown
MYH7	Myosin-7	>sp|P12883|MYH7_HUMAN Myosin-7 OS=Homo sapiens OX=9606 GN=MYH7 PE=1 SV=5	199.132	D[199.131950]VFVPDDKQEFVK	Unknown
MYH7	Myosin-7	>sp|P12883|MYH7_HUMAN Myosin-7 OS=Homo sapiens OX=9606 GN=MYH7 PE=1 SV=5	199.132	D[199.131950]VFVPDDKQEFVK	Unknown
MYH7	Myosin-7	>sp|P12883|MYH7_HUMAN Myosin-7 OS=Homo sapiens OX=9606 GN=MYH7 PE=1 SV=5	199.132	D[199.131950]VFVPDDKQEFVK	Unknown
MYH7	Myosin-7	>sp|P12883|MYH7_HUMAN Myosin-7 OS=Homo sapiens OX=9606 GN=MYH7 PE=1 SV=5	199.133	D[199.132501]VFVPDDKQEFVK	Unknown
MYH7	Myosin-7	>sp|P12883|MYH7_HUMAN Myosin-7 OS=Homo sapiens OX=9606 GN=MYH7 PE=1 SV=5	54.0657	D[54.065705]FELNALNARIEDEQALGSQLQK	Unknown
MYH7	Myosin-7	>sp|P12883|MYH7_HUMAN Myosin-7 OS=Homo sapiens OX=9606 GN=MYH7 PE=1 SV=5	0.980058	DFELN[0.980057]ALNAR	Unknown
MYH7	Myosin-7	>sp|P12883|MYH7_HUMAN Myosin-7 OS=Homo sapiens OX=9606 GN=MYH7 PE=1 SV=5	0.981216	DFELN[0.981215]ALNAR	Unknown
MYH7	Myosin-7	>sp|P12883|MYH7_HUMAN Myosin-7 OS=Homo sapiens OX=9606 GN=MYH7 PE=1 SV=5	0.985967	DFELN[0.985966]ALNAR	Unknown
MYH7	Myosin-7	>sp|P12883|MYH7_HUMAN Myosin-7 OS=Homo sapiens OX=9606 GN=MYH7 PE=1 SV=5	-45.0212	DL[-45.021169]QHRLDEAEQIALK	Unknown
MYH7	Myosin-7	>sp|P12883|MYH7_HUMAN Myosin-7 OS=Homo sapiens OX=9606 GN=MYH7 PE=1 SV=5	110.096	DQS[110.095781]PGKGTLEDQIIQANPALEAFGNAK	Unknown
MYH7	Myosin-7	>sp|P12883|MYH7_HUMAN Myosin-7 OS=Homo sapiens OX=9606 GN=MYH7 PE=1 SV=5	42.0573	DQS[42.057272]PGKGTLEDQIIQANPALEAFGNAK	Unknown
MYH7	Myosin-7	>sp|P12883|MYH7_HUMAN Myosin-7 OS=Homo sapiens OX=9606 GN=MYH7 PE=1 SV=5	1.9647	DQSPGKG[1.964702]TLEDQIIQANPALEAFGNAK	Unknown
MYH7	Myosin-7	>sp|P12883|MYH7_HUMAN Myosin-7 OS=Homo sapiens OX=9606 GN=MYH7 PE=1 SV=5	-7.4815	DQSPGKGTLE[-7.481500]DQIIQANPALEAFGNAK	Unknown
MYH7	Myosin-7	>sp|P12883|MYH7_HUMAN Myosin-7 OS=Homo sapiens OX=9606 GN=MYH7 PE=1 SV=5	0.979451	DQSPGKGTLEDQ[0.979450]IIQANPALEAFGNAK	Unknown
MYH7	Myosin-7	>sp|P12883|MYH7_HUMAN Myosin-7 OS=Homo sapiens OX=9606 GN=MYH7 PE=1 SV=5	52.1326	DQSPGKGTLEDQI[52.132623]IQANPALEAFGNAK	Unknown
MYH7	Myosin-7	>sp|P12883|MYH7_HUMAN Myosin-7 OS=Homo sapiens OX=9606 GN=MYH7 PE=1 SV=5	0.988233	DQSPGKGTLEDQIIQ[0.988232]ANPALEAFGNAK	Unknown
MYH7	Myosin-7	>sp|P12883|MYH7_HUMAN Myosin-7 OS=Homo sapiens OX=9606 GN=MYH7 PE=1 SV=5	0.986188	DQSPGKGTLEDQIIQANPALEAFGN[0.986187]AK	Unknown
MYH7	Myosin-7	>sp|P12883|MYH7_HUMAN Myosin-7 OS=Homo sapiens OX=9606 GN=MYH7 PE=1 SV=5	1.98536	DQSPGKGTLEDQIIQANPALEAFGN[1.985357]AK	Unknown
MYH7	Myosin-7	>sp|P12883|MYH7_HUMAN Myosin-7 OS=Homo sapiens OX=9606 GN=MYH7 PE=1 SV=5	-43.9867	DTQIQLDDAV[-43.986689]R	Unknown
MYH7	Myosin-7	>sp|P12883|MYH7_HUMAN Myosin-7 OS=Homo sapiens OX=9606 GN=MYH7 PE=1 SV=5	162.125	DV[162.125340]FVPDDKQEFVK	Unknown
MYH7	Myosin-7	>sp|P12883|MYH7_HUMAN Myosin-7 OS=Homo sapiens OX=9606 GN=MYH7 PE=1 SV=5	162.125	DV[162.125340]FVPDDKQEFVK	Unknown
MYH7	Myosin-7	>sp|P12883|MYH7_HUMAN Myosin-7 OS=Homo sapiens OX=9606 GN=MYH7 PE=1 SV=5	162.125	DV[162.125340]FVPDDKQEFVK	Unknown
MYH7	Myosin-7	>sp|P12883|MYH7_HUMAN Myosin-7 OS=Homo sapiens OX=9606 GN=MYH7 PE=1 SV=5	162.125	DV[162.125340]FVPDDKQEFVK	Unknown
MYH7	Myosin-7	>sp|P12883|MYH7_HUMAN Myosin-7 OS=Homo sapiens OX=9606 GN=MYH7 PE=1 SV=5	162.126	DV[162.125604]FVPDDKQEFVK	Unknown
MYH7	Myosin-7	>sp|P12883|MYH7_HUMAN Myosin-7 OS=Homo sapiens OX=9606 GN=MYH7 PE=1 SV=5	183.027	DV[183.026549]FVPDDKQEFVK	Unknown
MYH7	Myosin-7	>sp|P12883|MYH7_HUMAN Myosin-7 OS=Homo sapiens OX=9606 GN=MYH7 PE=1 SV=5	70.0382	DV[70.038235]FVPDDKQEFVK	Unknown
MYH7	Myosin-7	>sp|P12883|MYH7_HUMAN Myosin-7 OS=Homo sapiens OX=9606 GN=MYH7 PE=1 SV=5	70.0418	DV[70.041804]FVPDDKQEFVK	Unknown
MYH7	Myosin-7	>sp|P12883|MYH7_HUMAN Myosin-7 OS=Homo sapiens OX=9606 GN=MYH7 PE=1 SV=5	70.0418	DV[70.041804]FVPDDKQEFVK	Unknown
MYH7	Myosin-7	>sp|P12883|MYH7_HUMAN Myosin-7 OS=Homo sapiens OX=9606 GN=MYH7 PE=1 SV=5	70.0418	DV[70.041804]FVPDDKQEFVK	Unknown
MYH7	Myosin-7	>sp|P12883|MYH7_HUMAN Myosin-7 OS=Homo sapiens OX=9606 GN=MYH7 PE=1 SV=5	70.0419	DV[70.041905]FVPDDKQEFVK	Unknown
MYH7	Myosin-7	>sp|P12883|MYH7_HUMAN Myosin-7 OS=Homo sapiens OX=9606 GN=MYH7 PE=1 SV=5	-17.0082	DVF[-17.008167]VPDDKQEFVK	Unknown
MYH7	Myosin-7	>sp|P12883|MYH7_HUMAN Myosin-7 OS=Homo sapiens OX=9606 GN=MYH7 PE=1 SV=5	-17.0086	DVF[-17.008624]VPDDKQEFVK	Unknown
MYH7	Myosin-7	>sp|P12883|MYH7_HUMAN Myosin-7 OS=Homo sapiens OX=9606 GN=MYH7 PE=1 SV=5	-45.0212	DVF[-45.021169]VPDDKQEFVK	Unknown
MYH7	Myosin-7	>sp|P12883|MYH7_HUMAN Myosin-7 OS=Homo sapiens OX=9606 GN=MYH7 PE=1 SV=5	-45.0212	DVF[-45.021169]VPDDKQEFVK	Unknown
MYH7	Myosin-7	>sp|P12883|MYH7_HUMAN Myosin-7 OS=Homo sapiens OX=9606 GN=MYH7 PE=1 SV=5	-0.889664	DVFV[-0.889663]PDDKQEFVK	Unknown
MYH7	Myosin-7	>sp|P12883|MYH7_HUMAN Myosin-7 OS=Homo sapiens OX=9606 GN=MYH7 PE=1 SV=5	0.991017	DVFV[0.991016]PDDKQEFVK	Unknown
MYH7	Myosin-7	>sp|P12883|MYH7_HUMAN Myosin-7 OS=Homo sapiens OX=9606 GN=MYH7 PE=1 SV=5	1.00153	DVFV[1.001533]PDDKQEFVK	Unknown
MYH7	Myosin-7	>sp|P12883|MYH7_HUMAN Myosin-7 OS=Homo sapiens OX=9606 GN=MYH7 PE=1 SV=5	123.994	DVFV[123.993769]PDDKQEFVK	Unknown
MYH7	Myosin-7	>sp|P12883|MYH7_HUMAN Myosin-7 OS=Homo sapiens OX=9606 GN=MYH7 PE=1 SV=5	-16.0404	DVFV[-16.040379]PDDKQEFVK	Unknown
MYH7	Myosin-7	>sp|P12883|MYH7_HUMAN Myosin-7 OS=Homo sapiens OX=9606 GN=MYH7 PE=1 SV=5	162.125	DVFV[162.125340]PDDKQEFVK	Unknown
MYH7	Myosin-7	>sp|P12883|MYH7_HUMAN Myosin-7 OS=Homo sapiens OX=9606 GN=MYH7 PE=1 SV=5	162.125	DVFV[162.125340]PDDKQEFVK	Unknown
MYH7	Myosin-7	>sp|P12883|MYH7_HUMAN Myosin-7 OS=Homo sapiens OX=9606 GN=MYH7 PE=1 SV=5	162.127	DVFV[162.127110]PDDKQEFVK	Unknown
MYH7	Myosin-7	>sp|P12883|MYH7_HUMAN Myosin-7 OS=Homo sapiens OX=9606 GN=MYH7 PE=1 SV=5	-18.0106	DVFV[-18.010589]PDDKQEFVK	Unknown
MYH7	Myosin-7	>sp|P12883|MYH7_HUMAN Myosin-7 OS=Homo sapiens OX=9606 GN=MYH7 PE=1 SV=5	53.9147	DVFVP[53.914714]DDKQEFVK	Unknown
MYH7	Myosin-7	>sp|P12883|MYH7_HUMAN Myosin-7 OS=Homo sapiens OX=9606 GN=MYH7 PE=1 SV=5	53.9173	DVFVP[53.917339]DDKQEFVK	Unknown
MYH7	Myosin-7	>sp|P12883|MYH7_HUMAN Myosin-7 OS=Homo sapiens OX=9606 GN=MYH7 PE=1 SV=5	-18.0074	DVFVPD[-18.007373]DKQEFVK	Unknown
MYH7	Myosin-7	>sp|P12883|MYH7_HUMAN Myosin-7 OS=Homo sapiens OX=9606 GN=MYH7 PE=1 SV=5	21.979	DVFVPD[21.978951]DKQEFVK	Unknown
MYH7	Myosin-7	>sp|P12883|MYH7_HUMAN Myosin-7 OS=Homo sapiens OX=9606 GN=MYH7 PE=1 SV=5	53.9132	DVFVPD[53.913241]DKQEFVK	Unknown
MYH7	Myosin-7	>sp|P12883|MYH7_HUMAN Myosin-7 OS=Homo sapiens OX=9606 GN=MYH7 PE=1 SV=5	53.9158	DVFVPD[53.915818]DKQEFVK	Unknown
MYH7	Myosin-7	>sp|P12883|MYH7_HUMAN Myosin-7 OS=Homo sapiens OX=9606 GN=MYH7 PE=1 SV=5	53.9159	DVFVPD[53.915928]DKQEFVK	Unknown
MYH7	Myosin-7	>sp|P12883|MYH7_HUMAN Myosin-7 OS=Homo sapiens OX=9606 GN=MYH7 PE=1 SV=5	53.916	DVFVPD[53.915951]DKQEFVK	Unknown
MYH7	Myosin-7	>sp|P12883|MYH7_HUMAN Myosin-7 OS=Homo sapiens OX=9606 GN=MYH7 PE=1 SV=5	53.9164	DVFVPD[53.916423]DKQEFVK	Unknown
MYH7	Myosin-7	>sp|P12883|MYH7_HUMAN Myosin-7 OS=Homo sapiens OX=9606 GN=MYH7 PE=1 SV=5	53.9166	DVFVPD[53.916550]DKQEFVK	Unknown
MYH7	Myosin-7	>sp|P12883|MYH7_HUMAN Myosin-7 OS=Homo sapiens OX=9606 GN=MYH7 PE=1 SV=5	53.9209	DVFVPD[53.920872]DKQEFVK	Unknown
MYH7	Myosin-7	>sp|P12883|MYH7_HUMAN Myosin-7 OS=Homo sapiens OX=9606 GN=MYH7 PE=1 SV=5	-18.002	DVFVPDD[-18.002002]KQEFVK	Unknown
MYH7	Myosin-7	>sp|P12883|MYH7_HUMAN Myosin-7 OS=Homo sapiens OX=9606 GN=MYH7 PE=1 SV=5	-18.0079	DVFVPDD[-18.007932]KQEFVK	Unknown
MYH7	Myosin-7	>sp|P12883|MYH7_HUMAN Myosin-7 OS=Homo sapiens OX=9606 GN=MYH7 PE=1 SV=5	53.917	DVFVPDD[53.917016]KQEFVK	Unknown
MYH7	Myosin-7	>sp|P12883|MYH7_HUMAN Myosin-7 OS=Homo sapiens OX=9606 GN=MYH7 PE=1 SV=5	53.9175	DVFVPDD[53.917452]KQEFVK	Unknown
MYH7	Myosin-7	>sp|P12883|MYH7_HUMAN Myosin-7 OS=Homo sapiens OX=9606 GN=MYH7 PE=1 SV=5	183.031	DVFVPDDK[183.030634]QEFVK	Unknown
MYH7	Myosin-7	>sp|P12883|MYH7_HUMAN Myosin-7 OS=Homo sapiens OX=9606 GN=MYH7 PE=1 SV=5	183.037	DVFVPDDK[183.037414]QEFVK	Unknown
MYH7	Myosin-7	>sp|P12883|MYH7_HUMAN Myosin-7 OS=Homo sapiens OX=9606 GN=MYH7 PE=1 SV=5	183.037	DVFVPDDK[183.037456]QEFVK	Unknown
MYH7	Myosin-7	>sp|P12883|MYH7_HUMAN Myosin-7 OS=Homo sapiens OX=9606 GN=MYH7 PE=1 SV=5	183.038	DVFVPDDK[183.038133]QEFVK	Unknown
MYH7	Myosin-7	>sp|P12883|MYH7_HUMAN Myosin-7 OS=Homo sapiens OX=9606 GN=MYH7 PE=1 SV=5	21.9759	DVFVPDDK[21.975873]QEFVK	Unknown
MYH7	Myosin-7	>sp|P12883|MYH7_HUMAN Myosin-7 OS=Homo sapiens OX=9606 GN=MYH7 PE=1 SV=5	0.982206	DVFVPDDKQ[0.982205]EFVK	Unknown
MYH7	Myosin-7	>sp|P12883|MYH7_HUMAN Myosin-7 OS=Homo sapiens OX=9606 GN=MYH7 PE=1 SV=5	21.9799	DVFVPDDKQ[21.979873]EFVK	Unknown
MYH7	Myosin-7	>sp|P12883|MYH7_HUMAN Myosin-7 OS=Homo sapiens OX=9606 GN=MYH7 PE=1 SV=5	183.033	DVFVPDDKQEFV[183.033004]K	Unknown
MYH7	Myosin-7	>sp|P12883|MYH7_HUMAN Myosin-7 OS=Homo sapiens OX=9606 GN=MYH7 PE=1 SV=5	199.127	DVFVPDDKQEFV[199.126907]K	Unknown
MYH7	Myosin-7	>sp|P12883|MYH7_HUMAN Myosin-7 OS=Homo sapiens OX=9606 GN=MYH7 PE=1 SV=5	199.13	DVFVPDDKQEFV[199.130368]K	Unknown
MYH7	Myosin-7	>sp|P12883|MYH7_HUMAN Myosin-7 OS=Homo sapiens OX=9606 GN=MYH7 PE=1 SV=5	199.131	DVFVPDDKQEFV[199.130930]K	Unknown
MYH7	Myosin-7	>sp|P12883|MYH7_HUMAN Myosin-7 OS=Homo sapiens OX=9606 GN=MYH7 PE=1 SV=5	199.132	DVFVPDDKQEFV[199.131716]K	Unknown
MYH7	Myosin-7	>sp|P12883|MYH7_HUMAN Myosin-7 OS=Homo sapiens OX=9606 GN=MYH7 PE=1 SV=5	199.132	DVFVPDDKQEFV[199.131950]K	Unknown
MYH7	Myosin-7	>sp|P12883|MYH7_HUMAN Myosin-7 OS=Homo sapiens OX=9606 GN=MYH7 PE=1 SV=5	199.132	DVFVPDDKQEFV[199.131950]K	Unknown
MYH7	Myosin-7	>sp|P12883|MYH7_HUMAN Myosin-7 OS=Homo sapiens OX=9606 GN=MYH7 PE=1 SV=5	199.132	DVFVPDDKQEFV[199.131950]K	Unknown
MYH7	Myosin-7	>sp|P12883|MYH7_HUMAN Myosin-7 OS=Homo sapiens OX=9606 GN=MYH7 PE=1 SV=5	199.132	DVFVPDDKQEFV[199.131950]K	Unknown
[truncated: 51,779 more rows]

## Sheet: Example Cardiac Protein, LV
Gene name	Protein Name	Fasta Description	ΔMass, apex	Peptide with Δmass	PTM	Delta peptide
TNNI3	Troponin I, cardiac muscle	>sp|P19429|TNNI3_HUMAN Troponin I, cardiac muscle OS=Homo sapiens OX=9606 GN=TNNI3 PE=1 SV=3	47.9845	AY[47.984545]ATEPHAK	Y_Trioxidation
TNNI3	Troponin I, cardiac muscle	>sp|P19429|TNNI3_HUMAN Troponin I, cardiac muscle OS=Homo sapiens OX=9606 GN=TNNI3 PE=1 SV=3	47.9845	AYA[47.984545]TEPHAK	Y_Trioxidation
MYH7	Myosin-7	>sp|P12883|MYH7_HUMAN Myosin-7 OS=Homo sapiens OX=9606 GN=MYH7 PE=1 SV=5	29.974	LTY[29.974008]TQQLEDLKR	Y_Quinone
MYH7	Myosin-7	>sp|P12883|MYH7_HUMAN Myosin-7 OS=Homo sapiens OX=9606 GN=MYH7 PE=1 SV=5	15.9948	GQNVQQVIY[15.994805]ATGALAK	Y_Oxidation
MYH7	Myosin-7	>sp|P12883|MYH7_HUMAN Myosin-7 OS=Homo sapiens OX=9606 GN=MYH7 PE=1 SV=5	15.9948	GQNVQQVIY[15.994805]ATGALAK	Y_Oxidation
MYH7	Myosin-7	>sp|P12883|MYH7_HUMAN Myosin-7 OS=Homo sapiens OX=9606 GN=MYH7 PE=1 SV=5	15.9948	LTY[15.994805]TQQLEDLKR	Y_Oxidation
MYH7	Myosin-7	>sp|P12883|MYH7_HUMAN Myosin-7 OS=Homo sapiens OX=9606 GN=MYH7 PE=1 SV=5	15.9948	GQNVQQVIY[15.994805]ATGALAK	Y_Oxidation
MYH7	Myosin-7	>sp|P12883|MYH7_HUMAN Myosin-7 OS=Homo sapiens OX=9606 GN=MYH7 PE=1 SV=5	15.9948	RVIQY[15.994805]FAVIAAIGDR	Y_Oxidation
MYH7	Myosin-7	>sp|P12883|MYH7_HUMAN Myosin-7 OS=Homo sapiens OX=9606 GN=MYH7 PE=1 SV=5	15.9948	GQNVQQVIY[15.994805]ATGALAK	Y_Oxidation
MYH7	Myosin-7	>sp|P12883|MYH7_HUMAN Myosin-7 OS=Homo sapiens OX=9606 GN=MYH7 PE=1 SV=5	15.9948	GQNVQQVIY[15.994805]ATGALAK	Y_Oxidation
MYH7	Myosin-7	>sp|P12883|MYH7_HUMAN Myosin-7 OS=Homo sapiens OX=9606 GN=MYH7 PE=1 SV=5	15.9948	GQNVQQVIY[15.994805]ATGALAK	Y_Oxidation
MYH7	Myosin-7	>sp|P12883|MYH7_HUMAN Myosin-7 OS=Homo sapiens OX=9606 GN=MYH7 PE=1 SV=5	15.9948	LLSTLFANY[15.994805]AGADAPIEK	Y_Oxidation
MYH7	Myosin-7	>sp|P12883|MYH7_HUMAN Myosin-7 OS=Homo sapiens OX=9606 GN=MYH7 PE=1 SV=5	15.9948	LTY[15.994805]TQQLEDLKR	Y_Oxidation
MYH7	Myosin-7	>sp|P12883|MYH7_HUMAN Myosin-7 OS=Homo sapiens OX=9606 GN=MYH7 PE=1 SV=5	15.9948	LTY[15.994805]TQQLEDLKR	Y_Oxidation
MYH7	Myosin-7	>sp|P12883|MYH7_HUMAN Myosin-7 OS=Homo sapiens OX=9606 GN=MYH7 PE=1 SV=5	15.9948	LTY[15.994805]TQQLEDLKR	Y_Oxidation
MYH7	Myosin-7	>sp|P12883|MYH7_HUMAN Myosin-7 OS=Homo sapiens OX=9606 GN=MYH7 PE=1 SV=5	15.9948	EGGKVTAETEY[15.994805]GK	Y_Oxidation
MYH7	Myosin-7	>sp|P12883|MYH7_HUMAN Myosin-7 OS=Homo sapiens OX=9606 GN=MYH7 PE=1 SV=5	15.9949	GQNVQQVIY[15.994898]ATGALAK	Y_Oxidation
MYH7	Myosin-7	>sp|P12883|MYH7_HUMAN Myosin-7 OS=Homo sapiens OX=9606 GN=MYH7 PE=1 SV=5	15.9952	GKLTY[15.995181]TQQLEDLK	Y_Oxidation
MYH7	Myosin-7	>sp|P12883|MYH7_HUMAN Myosin-7 OS=Homo sapiens OX=9606 GN=MYH7 PE=1 SV=5	15.9953	LLSTLFANY[15.995271]AGADAPIEK	Y_Oxidation
MYH7	Myosin-7	>sp|P12883|MYH7_HUMAN Myosin-7 OS=Homo sapiens OX=9606 GN=MYH7 PE=1 SV=5	15.9962	GKLTY[15.996157]TQQLEDLK	Y_Oxidation
MYH7	Myosin-7	>sp|P12883|MYH7_HUMAN Myosin-7 OS=Homo sapiens OX=9606 GN=MYH7 PE=1 SV=5	15.9947	GQNVQQVIY[15.994714]ATGALAK	Y_Oxidation
MYH7	Myosin-7	>sp|P12883|MYH7_HUMAN Myosin-7 OS=Homo sapiens OX=9606 GN=MYH7 PE=1 SV=5	15.9944	GQNVQQVIY[15.994410]ATGALAK	Y_Oxidation
MYH7	Myosin-7	>sp|P12883|MYH7_HUMAN Myosin-7 OS=Homo sapiens OX=9606 GN=MYH7 PE=1 SV=5	15.9941	Y[15.994136]RILNPAAIPEGQFIDSR	Y_Oxidation
MYH7	Myosin-7	>sp|P12883|MYH7_HUMAN Myosin-7 OS=Homo sapiens OX=9606 GN=MYH7 PE=1 SV=5	15.9951	Y[15.995112]RILNPAAIPEGQFIDSR	Y_Oxidation
MYH7	Myosin-7	>sp|P12883|MYH7_HUMAN Myosin-7 OS=Homo sapiens OX=9606 GN=MYH7 PE=1 SV=5	15.9935	EGGKVTAETEY[15.993470]GK	Y_Oxidation
MYH7	Myosin-7	>sp|P12883|MYH7_HUMAN Myosin-7 OS=Homo sapiens OX=9606 GN=MYH7 PE=1 SV=5	15.9948	GQNVQQVIY[15.994805]ATGALAK	Y_Oxidation
MYH7	Myosin-7	>sp|P12883|MYH7_HUMAN Myosin-7 OS=Homo sapiens OX=9606 GN=MYH7 PE=1 SV=5	15.9948	GQNVQQVIY[15.994805]ATGALAK	Y_Oxidation
MYH7	Myosin-7	>sp|P12883|MYH7_HUMAN Myosin-7 OS=Homo sapiens OX=9606 GN=MYH7 PE=1 SV=5	15.9948	EGGKVTAETEY[15.994805]GK	Y_Oxidation
MYH7	Myosin-7	>sp|P12883|MYH7_HUMAN Myosin-7 OS=Homo sapiens OX=9606 GN=MYH7 PE=1 SV=5	15.9948	GQNVQQVIY[15.994805]ATGALAK	Y_Oxidation
MYH7	Myosin-7	>sp|P12883|MYH7_HUMAN Myosin-7 OS=Homo sapiens OX=9606 GN=MYH7 PE=1 SV=5	15.9948	LTY[15.994805]TQQLEDLKR	Y_Oxidation
MYH7	Myosin-7	>sp|P12883|MYH7_HUMAN Myosin-7 OS=Homo sapiens OX=9606 GN=MYH7 PE=1 SV=5	15.9948	Y[15.994805]RILNPAAIPEGQFIDSR	Y_Oxidation
MYH7	Myosin-7	>sp|P12883|MYH7_HUMAN Myosin-7 OS=Homo sapiens OX=9606 GN=MYH7 PE=1 SV=5	15.9939	LLSTLFANY[15.993941]AGADAPIEK	Y_Oxidation
MYH7	Myosin-7	>sp|P12883|MYH7_HUMAN Myosin-7 OS=Homo sapiens OX=9606 GN=MYH7 PE=1 SV=5	15.9948	GQNVQQVIY[15.994801]ATGALAK	Y_Oxidation
MYH7	Myosin-7	>sp|P12883|MYH7_HUMAN Myosin-7 OS=Homo sapiens OX=9606 GN=MYH7 PE=1 SV=5	15.9964	VTAETEY[15.996406]GK	Y_Oxidation
MYH7	Myosin-7	>sp|P12883|MYH7_HUMAN Myosin-7 OS=Homo sapiens OX=9606 GN=MYH7 PE=1 SV=5	15.9955	VTAETEY[15.995491]GK	Y_Oxidation
MYH7	Myosin-7	>sp|P12883|MYH7_HUMAN Myosin-7 OS=Homo sapiens OX=9606 GN=MYH7 PE=1 SV=5	15.9948	RVIQY[15.994805]FAVIAAIGDR	Y_Oxidation
MYH7	Myosin-7	>sp|P12883|MYH7_HUMAN Myosin-7 OS=Homo sapiens OX=9606 GN=MYH7 PE=1 SV=5	15.9948	LLSTLFANY[15.994805]AGADAPIEK	Y_Oxidation
MYH7	Myosin-7	>sp|P12883|MYH7_HUMAN Myosin-7 OS=Homo sapiens OX=9606 GN=MYH7 PE=1 SV=5	15.9948	GQNVQQVIY[15.994805]ATGALAK	Y_Oxidation
MYH7	Myosin-7	>sp|P12883|MYH7_HUMAN Myosin-7 OS=Homo sapiens OX=9606 GN=MYH7 PE=1 SV=5	15.9948	GQNVQQVIY[15.994805]ATGALAK	Y_Oxidation
MYH7	Myosin-7	>sp|P12883|MYH7_HUMAN Myosin-7 OS=Homo sapiens OX=9606 GN=MYH7 PE=1 SV=5	15.9948	GQNVQQVIY[15.994805]ATGALAK	Y_Oxidation
MYH7	Myosin-7	>sp|P12883|MYH7_HUMAN Myosin-7 OS=Homo sapiens OX=9606 GN=MYH7 PE=1 SV=5	15.9948	EGGKVTAETEY[15.994805]GK	Y_Oxidation
MYH7	Myosin-7	>sp|P12883|MYH7_HUMAN Myosin-7 OS=Homo sapiens OX=9606 GN=MYH7 PE=1 SV=5	15.9948	GKLTY[15.994805]TQQLEDLK	Y_Oxidation
MYH7	Myosin-7	>sp|P12883|MYH7_HUMAN Myosin-7 OS=Homo sapiens OX=9606 GN=MYH7 PE=1 SV=5	15.9948	GQNVQQVIY[15.994805]ATGALAK	Y_Oxidation
MYH7	Myosin-7	>sp|P12883|MYH7_HUMAN Myosin-7 OS=Homo sapiens OX=9606 GN=MYH7 PE=1 SV=5	15.9948	GQNVQQVIY[15.994805]ATGALAK	Y_Oxidation
MYH7	Myosin-7	>sp|P12883|MYH7_HUMAN Myosin-7 OS=Homo sapiens OX=9606 GN=MYH7 PE=1 SV=5	15.9948	GKLTY[15.994805]TQQLEDLK	Y_Oxidation
MYH7	Myosin-7	>sp|P12883|MYH7_HUMAN Myosin-7 OS=Homo sapiens OX=9606 GN=MYH7 PE=1 SV=5	15.9948	LTY[15.994805]TQQLEDLKR	Y_Oxidation
MYH7	Myosin-7	>sp|P12883|MYH7_HUMAN Myosin-7 OS=Homo sapiens OX=9606 GN=MYH7 PE=1 SV=5	15.9948	EGGKVTAETEY[15.994805]GK	Y_Oxidation
MYH7	Myosin-7	>sp|P12883|MYH7_HUMAN Myosin-7 OS=Homo sapiens OX=9606 GN=MYH7 PE=1 SV=5	15.9948	Y[15.994805]RILNPAAIPEGQFIDSR	Y_Oxidation
MYH7	Myosin-7	>sp|P12883|MYH7_HUMAN Myosin-7 OS=Homo sapiens OX=9606 GN=MYH7 PE=1 SV=5	15.9951	GQNVQQVIY[15.995121]ATGALAK	Y_Oxidation
MYH7	Myosin-7	>sp|P12883|MYH7_HUMAN Myosin-7 OS=Homo sapiens OX=9606 GN=MYH7 PE=1 SV=5	15.9938	GKPEAHFSLIHYAGIVDY[15.993838]NIIGWLQK	Y_Oxidation
MYH7	Myosin-7	>sp|P12883|MYH7_HUMAN Myosin-7 OS=Homo sapiens OX=9606 GN=MYH7 PE=1 SV=5	15.9945	LTY[15.994525]TQQLEDLKR	Y_Oxidation
MYH7	Myosin-7	>sp|P12883|MYH7_HUMAN Myosin-7 OS=Homo sapiens OX=9606 GN=MYH7 PE=1 SV=5	15.9936	GKLTY[15.993626]TQQLEDLK	Y_Oxidation
MYH7	Myosin-7	>sp|P12883|MYH7_HUMAN Myosin-7 OS=Homo sapiens OX=9606 GN=MYH7 PE=1 SV=5	15.9948	GKLTY[15.994805]TQQLEDLK	Y_Oxidation
MYH7	Myosin-7	>sp|P12883|MYH7_HUMAN Myosin-7 OS=Homo sapiens OX=9606 GN=MYH7 PE=1 SV=5	15.9948	GQNVQQVIY[15.994805]ATGALAK	Y_Oxidation
MYH7	Myosin-7	>sp|P12883|MYH7_HUMAN Myosin-7 OS=Homo sapiens OX=9606 GN=MYH7 PE=1 SV=5	15.9948	GQNVQQVIY[15.994805]ATGALAK	Y_Oxidation
MYH7	Myosin-7	>sp|P12883|MYH7_HUMAN Myosin-7 OS=Homo sapiens OX=9606 GN=MYH7 PE=1 SV=5	15.9948	LTY[15.994805]TQQLEDLKR	Y_Oxidation
MYH7	Myosin-7	>sp|P12883|MYH7_HUMAN Myosin-7 OS=Homo sapiens OX=9606 GN=MYH7 PE=1 SV=5	15.9948	EGGKVTAETEY[15.994805]GK	Y_Oxidation
MYH7	Myosin-7	>sp|P12883|MYH7_HUMAN Myosin-7 OS=Homo sapiens OX=9606 GN=MYH7 PE=1 SV=5	15.9948	EGGKVTAETEY[15.994805]GK	Y_Oxidation
MYH7	Myosin-7	>sp|P12883|MYH7_HUMAN Myosin-7 OS=Homo sapiens OX=9606 GN=MYH7 PE=1 SV=5	15.9961	GQNVQQVIY[15.996123]ATGALAK	Y_Oxidation
MYH7	Myosin-7	>sp|P12883|MYH7_HUMAN Myosin-7 OS=Homo sapiens OX=9606 GN=MYH7 PE=1 SV=5	15.9943	GQNVQQVIY[15.994292]ATGALAK	Y_Oxidation
MYH7	Myosin-7	>sp|P12883|MYH7_HUMAN Myosin-7 OS=Homo sapiens OX=9606 GN=MYH7 PE=1 SV=5	15.9963	LLSTLFANY[15.996331]AGADAPIEK	Y_Oxidation
MYH7	Myosin-7	>sp|P12883|MYH7_HUMAN Myosin-7 OS=Homo sapiens OX=9606 GN=MYH7 PE=1 SV=5	15.9961	LTY[15.996120]TQQLEDLKR	Y_Oxidation
MYH7	Myosin-7	>sp|P12883|MYH7_HUMAN Myosin-7 OS=Homo sapiens OX=9606 GN=MYH7 PE=1 SV=5	15.9948	GQNVQQVIY[15.994805]ATGALAK	Y_Oxidation
MYH7	Myosin-7	>sp|P12883|MYH7_HUMAN Myosin-7 OS=Homo sapiens OX=9606 GN=MYH7 PE=1 SV=5	15.9948	GQNVQQVIY[15.994805]ATGALAK	Y_Oxidation
MYH7	Myosin-7	>sp|P12883|MYH7_HUMAN Myosin-7 OS=Homo sapiens OX=9606 GN=MYH7 PE=1 SV=5	15.9948	GQNVQQVIY[15.994805]ATGALAK	Y_Oxidation
MYH7	Myosin-7	>sp|P12883|MYH7_HUMAN Myosin-7 OS=Homo sapiens OX=9606 GN=MYH7 PE=1 SV=5	15.9948	GQNVQQVIY[15.994805]ATGALAK	Y_Oxidation
MYH7	Myosin-7	>sp|P12883|MYH7_HUMAN Myosin-7 OS=Homo sapiens OX=9606 GN=MYH7 PE=1 SV=5	15.9948	EQY[15.994805]EEETEAKAELQR	Y_Oxidation
MYH7	Myosin-7	>sp|P12883|MYH7_HUMAN Myosin-7 OS=Homo sapiens OX=9606 GN=MYH7 PE=1 SV=5	15.9948	LTY[15.994805]TQQLEDLKR	Y_Oxidation
MYH7	Myosin-7	>sp|P12883|MYH7_HUMAN Myosin-7 OS=Homo sapiens OX=9606 GN=MYH7 PE=1 SV=5	15.9961	GQNVQQVIY[15.996121]ATGALAK	Y_Oxidation
MYH7	Myosin-7	>sp|P12883|MYH7_HUMAN Myosin-7 OS=Homo sapiens OX=9606 GN=MYH7 PE=1 SV=5	15.9952	Y[15.995215]RILNPAAIPEGQFIDSR	Y_Oxidation
MYH7	Myosin-7	>sp|P12883|MYH7_HUMAN Myosin-7 OS=Homo sapiens OX=9606 GN=MYH7 PE=1 SV=5	15.9948	GKLTY[15.994805]TQQLEDLK	Y_Oxidation
MYH7	Myosin-7	>sp|P12883|MYH7_HUMAN Myosin-7 OS=Homo sapiens OX=9606 GN=MYH7 PE=1 SV=5	15.9948	LTY[15.994805]TQQLEDLKR	Y_Oxidation
MYH7	Myosin-7	>sp|P12883|MYH7_HUMAN Myosin-7 OS=Homo sapiens OX=9606 GN=MYH7 PE=1 SV=5	15.9948	GKLTY[15.994805]TQQLEDLK	Y_Oxidation
MYH7	Myosin-7	>sp|P12883|MYH7_HUMAN Myosin-7 OS=Homo sapiens OX=9606 GN=MYH7 PE=1 SV=5	15.996	GKLTY[15.995984]TQQLEDLK	Y_Oxidation
MYH7	Myosin-7	>sp|P12883|MYH7_HUMAN Myosin-7 OS=Homo sapiens OX=9606 GN=MYH7 PE=1 SV=5	15.9946	LTY[15.994615]TQQLEDLKR	Y_Oxidation
MYH7	Myosin-7	>sp|P12883|MYH7_HUMAN Myosin-7 OS=Homo sapiens OX=9606 GN=MYH7 PE=1 SV=5	15.995	EGGKVTAETEY[15.995030]GK	Y_Oxidation
MYH7	Myosin-7	>sp|P12883|MYH7_HUMAN Myosin-7 OS=Homo sapiens OX=9606 GN=MYH7 PE=1 SV=5	15.994	LTY[15.994044]TQQLEDLKR	Y_Oxidation
MYH7	Myosin-7	>sp|P12883|MYH7_HUMAN Myosin-7 OS=Homo sapiens OX=9606 GN=MYH7 PE=1 SV=5	15.9947	Y[15.994702]RILNPAAIPEGQFIDSR	Y_Oxidation
MYH7	Myosin-7	>sp|P12883|MYH7_HUMAN Myosin-7 OS=Homo sapiens OX=9606 GN=MYH7 PE=1 SV=5	15.994	LTY[15.993952]TQQLEDLKR	Y_Oxidation
MYH7	Myosin-7	>sp|P12883|MYH7_HUMAN Myosin-7 OS=Homo sapiens OX=9606 GN=MYH7 PE=1 SV=5	15.9948	GKLTY[15.994805]TQQLEDLK	Y_Oxidation
MYH7	Myosin-7	>sp|P12883|MYH7_HUMAN Myosin-7 OS=Homo sapiens OX=9606 GN=MYH7 PE=1 SV=5	15.9948	LLSTLFANY[15.994805]AGADAPIEK	Y_Oxidation
MYH7	Myosin-7	>sp|P12883|MYH7_HUMAN Myosin-7 OS=Homo sapiens OX=9606 GN=MYH7 PE=1 SV=5	15.9948	GQNVQQVIY[15.994805]ATGALAK	Y_Oxidation
MYH7	Myosin-7	>sp|P12883|MYH7_HUMAN Myosin-7 OS=Homo sapiens OX=9606 GN=MYH7 PE=1 SV=5	15.9948	LLSTLFANY[15.994805]AGADAPIEK	Y_Oxidation
MYH7	Myosin-7	>sp|P12883|MYH7_HUMAN Myosin-7 OS=Homo sapiens OX=9606 GN=MYH7 PE=1 SV=5	15.9948	LTY[15.994805]TQQLEDLKR	Y_Oxidation
MYH7	Myosin-7	>sp|P12883|MYH7_HUMAN Myosin-7 OS=Homo sapiens OX=9606 GN=MYH7 PE=1 SV=5	15.9948	EGGKVTAETEY[15.994805]GK	Y_Oxidation
MYH7	Myosin-7	>sp|P12883|MYH7_HUMAN Myosin-7 OS=Homo sapiens OX=9606 GN=MYH7 PE=1 SV=5	15.9948	GQNVQQVIYA[15.994805]TGALAK	Y_Oxidation
MYH7	Myosin-7	>sp|P12883|MYH7_HUMAN Myosin-7 OS=Homo sapiens OX=9606 GN=MYH7 PE=1 SV=5	15.9948	Y[15.994805]RILNPAAIPEGQFIDSR	Y_Oxidation
MYH7	Myosin-7	>sp|P12883|MYH7_HUMAN Myosin-7 OS=Homo sapiens OX=9606 GN=MYH7 PE=1 SV=5	15.9948	Y[15.994805]RILNPAAIPEGQFIDSR	Y_Oxidation
MYH7	Myosin-7	>sp|P12883|MYH7_HUMAN Myosin-7 OS=Homo sapiens OX=9606 GN=MYH7 PE=1 SV=5	15.9948	Y[15.994805]RILNPAAIPEGQFIDSR	Y_Oxidation
MYH7	Myosin-7	>sp|P12883|MYH7_HUMAN Myosin-7 OS=Homo sapiens OX=9606 GN=MYH7 PE=1 SV=5	15.9949	GQNVQQVIY[15.994858]ATGALAK	Y_Oxidation
MYH7	Myosin-7	>sp|P12883|MYH7_HUMAN Myosin-7 OS=Homo sapiens OX=9606 GN=MYH7 PE=1 SV=5	15.9952	GQNVQQVIY[15.995211]ATGALAK	Y_Oxidation
MYH7	Myosin-7	>sp|P12883|MYH7_HUMAN Myosin-7 OS=Homo sapiens OX=9606 GN=MYH7 PE=1 SV=5	15.9942	GQNVQQVIY[15.994247]ATGALAK	Y_Oxidation
MYH7	Myosin-7	>sp|P12883|MYH7_HUMAN Myosin-7 OS=Homo sapiens OX=9606 GN=MYH7 PE=1 SV=5	15.9949	GKLTY[15.994906]TQQLEDLK	Y_Oxidation
MYH7	Myosin-7	>sp|P12883|MYH7_HUMAN Myosin-7 OS=Homo sapiens OX=9606 GN=MYH7 PE=1 SV=5	15.9939	GQNVQQVIY[15.993868]ATGALAK	Y_Oxidation
MYH7	Myosin-7	>sp|P12883|MYH7_HUMAN Myosin-7 OS=Homo sapiens OX=9606 GN=MYH7 PE=1 SV=5	15.9958	Y[15.995843]RILNPAAIPEGQFIDSR	Y_Oxidation
MYH6	Myosin-6	>sp|P13533|MYH6_HUMAN Myosin-6 OS=Homo sapiens OX=9606 GN=MYH6 PE=1 SV=5	15.9948	Y[15.994805]EESQSELESSQKEAR	Y_Oxidation
MYH6	Myosin-6	>sp|P13533|MYH6_HUMAN Myosin-6 OS=Homo sapiens OX=9606 GN=MYH6 PE=1 SV=5	15.9948	LLSSLDIDHNQY[15.994805]K	Y_Oxidation
MYH6	Myosin-6	>sp|P13533|MYH6_HUMAN Myosin-6 OS=Homo sapiens OX=9606 GN=MYH6 PE=1 SV=5	15.9948	NAY[15.994805]EESLEHLETFKR	Y_Oxidation
MYH6	Myosin-6	>sp|P13533|MYH6_HUMAN Myosin-6 OS=Homo sapiens OX=9606 GN=MYH6 PE=1 SV=5	15.9948	LLSSLDIDHNQY[15.994805]K	Y_Oxidation
MYH6	Myosin-6	>sp|P13533|MYH6_HUMAN Myosin-6 OS=Homo sapiens OX=9606 GN=MYH6 PE=1 SV=5	15.9948	LLSSLDIDHNQY[15.994805]K	Y_Oxidation
MYH6	Myosin-6	>sp|P13533|MYH6_HUMAN Myosin-6 OS=Homo sapiens OX=9606 GN=MYH6 PE=1 SV=5	15.9948	SEAPPHIFSISDNAYQY[15.994805]MLTDRENQSILITGESGAGK	Y_Oxidation
MYH6	Myosin-6	>sp|P13533|MYH6_HUMAN Myosin-6 OS=Homo sapiens OX=9606 GN=MYH6 PE=1 SV=5	15.9948	NAY[15.994805]EESLEHLETFK	Y_Oxidation
MYH6	Myosin-6	>sp|P13533|MYH6_HUMAN Myosin-6 OS=Homo sapiens OX=9606 GN=MYH6 PE=1 SV=5	15.9948	HDCDLLREQY[15.994805]EEETEAK	Y_Oxidation
MYH6	Myosin-6	>sp|P13533|MYH6_HUMAN Myosin-6 OS=Homo sapiens OX=9606 GN=MYH6 PE=1 SV=5	15.995	NAY[15.995032]EESLEHLETFKR	Y_Oxidation
MYH6	Myosin-6	>sp|P13533|MYH6_HUMAN Myosin-6 OS=Homo sapiens OX=9606 GN=MYH6 PE=1 SV=5	15.9946	EQY[15.994625]EEETEAKAELQR	Y_Oxidation
MYH6	Myosin-6	>sp|P13533|MYH6_HUMAN Myosin-6 OS=Homo sapiens OX=9606 GN=MYH6 PE=1 SV=5	15.9955	NAY[15.995494]EESLEHLETFKR	Y_Oxidation
MYH6	Myosin-6	>sp|P13533|MYH6_HUMAN Myosin-6 OS=Homo sapiens OX=9606 GN=MYH6 PE=1 SV=5	15.9948	LLSSLDIDHNQY[15.994805]K	Y_Oxidation
MYH6	Myosin-6	>sp|P13533|MYH6_HUMAN Myosin-6 OS=Homo sapiens OX=9606 GN=MYH6 PE=1 SV=5	15.9948	HDCDLLREQY[15.994805]EEETEAK	Y_Oxidation
MYH6	Myosin-6	>sp|P13533|MYH6_HUMAN Myosin-6 OS=Homo sapiens OX=9606 GN=MYH6 PE=1 SV=5	15.9948	NAY[15.994805]EESLEHLETFKR	Y_Oxidation
MYH6	Myosin-6	>sp|P13533|MYH6_HUMAN Myosin-6 OS=Homo sapiens OX=9606 GN=MYH6 PE=1 SV=5	15.9948	NAY[15.994805]EESLEHLETFKR	Y_Oxidation
MYH6	Myosin-6	>sp|P13533|MYH6_HUMAN Myosin-6 OS=Homo sapiens OX=9606 GN=MYH6 PE=1 SV=5	15.9957	EQY[15.995715]EEETEAKAELQR	Y_Oxidation
MYH6	Myosin-6	>sp|P13533|MYH6_HUMAN Myosin-6 OS=Homo sapiens OX=9606 GN=MYH6 PE=1 SV=5	15.9938	SEAPPHIFSISDNAYQY[15.993841]MLTDRENQSILITGESGAGK	Y_Oxidation
MYH6	Myosin-6	>sp|P13533|MYH6_HUMAN Myosin-6 OS=Homo sapiens OX=9606 GN=MYH6 PE=1 SV=5	15.9939	Y[15.993907]EESQSELESSQKEAR	Y_Oxidation
MYH6	Myosin-6	>sp|P13533|MYH6_HUMAN Myosin-6 OS=Homo sapiens OX=9606 GN=MYH6 PE=1 SV=5	15.9949	LLSSLDIDHNQY[15.994916]K	Y_Oxidation
MYH6	Myosin-6	>sp|P13533|MYH6_HUMAN Myosin-6 OS=Homo sapiens OX=9606 GN=MYH6 PE=1 SV=5	15.9947	ILY[15.994742]GDFR	Y_Oxidation
MYH6	Myosin-6	>sp|P13533|MYH6_HUMAN Myosin-6 OS=Homo sapiens OX=9606 GN=MYH6 PE=1 SV=5	15.9948	HDCDLLREQY[15.994805]EEETEAK	Y_Oxidation
MYH6	Myosin-6	>sp|P13533|MYH6_HUMAN Myosin-6 OS=Homo sapiens OX=9606 GN=MYH6 PE=1 SV=5	15.9948	LLSSLDIDHNQY[15.994805]K	Y_Oxidation
MYH6	Myosin-6	>sp|P13533|MYH6_HUMAN Myosin-6 OS=Homo sapiens OX=9606 GN=MYH6 PE=1 SV=5	15.9948	HDCDLLREQY[15.994805]EEETEAK	Y_Oxidation
MYH6	Myosin-6	>sp|P13533|MYH6_HUMAN Myosin-6 OS=Homo sapiens OX=9606 GN=MYH6 PE=1 SV=5	15.9948	NAY[15.994805]EESLEHLETFKR	Y_Oxidation
MYH6	Myosin-6	>sp|P13533|MYH6_HUMAN Myosin-6 OS=Homo sapiens OX=9606 GN=MYH6 PE=1 SV=5	15.9948	NAY[15.994805]EESLEHLETFKR	Y_Oxidation
MYH6	Myosin-6	>sp|P13533|MYH6_HUMAN Myosin-6 OS=Homo sapiens OX=9606 GN=MYH6 PE=1 SV=5	15.9948	HDCDLLREQYE[15.994805]EETEAK	Y_Oxidation
MYH6	Myosin-6	>sp|P13533|MYH6_HUMAN Myosin-6 OS=Homo sapiens OX=9606 GN=MYH6 PE=1 SV=5	15.9948	HDCDLLREQYE[15.994805]EETEAK	Y_Oxidation
MYH6	Myosin-6	>sp|P13533|MYH6_HUMAN Myosin-6 OS=Homo sapiens OX=9606 GN=MYH6 PE=1 SV=5	15.9951	NAY[15.995076]EESLEHLETFKR	Y_Oxidation
MYH6	Myosin-6	>sp|P13533|MYH6_HUMAN Myosin-6 OS=Homo sapiens OX=9606 GN=MYH6 PE=1 SV=5	15.9941	LLSSLDIDHNQY[15.994114]K	Y_Oxidation
MYH6	Myosin-6	>sp|P13533|MYH6_HUMAN Myosin-6 OS=Homo sapiens OX=9606 GN=MYH6 PE=1 SV=5	15.9938	HDCDLLREQY[15.993839]EEETEAK	Y_Oxidation
MYH6	Myosin-6	>sp|P13533|MYH6_HUMAN Myosin-6 OS=Homo sapiens OX=9606 GN=MYH6 PE=1 SV=5	15.9948	NAY[15.994805]EESLEHLETFKR	Y_Oxidation
MYH6	Myosin-6	>sp|P13533|MYH6_HUMAN Myosin-6 OS=Homo sapiens OX=9606 GN=MYH6 PE=1 SV=5	15.9948	HDCDLLREQY[15.994805]EEETEAK	Y_Oxidation
MYH6	Myosin-6	>sp|P13533|MYH6_HUMAN Myosin-6 OS=Homo sapiens OX=9606 GN=MYH6 PE=1 SV=5	15.9948	Y[15.994805]EESQSELESSQKEAR	Y_Oxidation
MYH6	Myosin-6	>sp|P13533|MYH6_HUMAN Myosin-6 OS=Homo sapiens OX=9606 GN=MYH6 PE=1 SV=5	15.9948	NAY[15.994805]EESLEHLETFKR	Y_Oxidation
MYH6	Myosin-6	>sp|P13533|MYH6_HUMAN Myosin-6 OS=Homo sapiens OX=9606 GN=MYH6 PE=1 SV=5	15.9948	NAY[15.994805]EESLEHLETFKR	Y_Oxidation
MYH6	Myosin-6	>sp|P13533|MYH6_HUMAN Myosin-6 OS=Homo sapiens OX=9606 GN=MYH6 PE=1 SV=5	15.9948	HDCDLLREQY[15.994805]EEETEAK	Y_Oxidation
MYH6	Myosin-6	>sp|P13533|MYH6_HUMAN Myosin-6 OS=Homo sapiens OX=9606 GN=MYH6 PE=1 SV=5	15.9948	SEAPPHIFSISDNAYQY[15.994805]MLTDRENQSILITGESGAGK	Y_Oxidation
MYH6	Myosin-6	>sp|P13533|MYH6_HUMAN Myosin-6 OS=Homo sapiens OX=9606 GN=MYH6 PE=1 SV=5	15.9948	LLSSLDIDHNQY[15.994805]K	Y_Oxidation
MYH6	Myosin-6	>sp|P13533|MYH6_HUMAN Myosin-6 OS=Homo sapiens OX=9606 GN=MYH6 PE=1 SV=5	15.9953	HDCDLLREQY[15.995339]EEETEAK	Y_Oxidation
MYH6	Myosin-6	>sp|P13533|MYH6_HUMAN Myosin-6 OS=Homo sapiens OX=9606 GN=MYH6 PE=1 SV=5	15.996	LLSSLDIDHNQY[15.995961]K	Y_Oxidation
MYH6	Myosin-6	>sp|P13533|MYH6_HUMAN Myosin-6 OS=Homo sapiens OX=9606 GN=MYH6 PE=1 SV=5	15.994	LLSSLDIDHNQY[15.993972]K	Y_Oxidation
MYH6	Myosin-6	>sp|P13533|MYH6_HUMAN Myosin-6 OS=Homo sapiens OX=9606 GN=MYH6 PE=1 SV=5	15.9955	LLSSLDIDHNQY[15.995545]K	Y_Oxidation
MYH6	Myosin-6	>sp|P13533|MYH6_HUMAN Myosin-6 OS=Homo sapiens OX=9606 GN=MYH6 PE=1 SV=5	15.9948	Y[15.994805]EESQSELESSQKEAR	Y_Oxidation
MYH6	Myosin-6	>sp|P13533|MYH6_HUMAN Myosin-6 OS=Homo sapiens OX=9606 GN=MYH6 PE=1 SV=5	15.9948	Y[15.994805]EESQSELESSQKEAR	Y_Oxidation
MYH6	Myosin-6	>sp|P13533|MYH6_HUMAN Myosin-6 OS=Homo sapiens OX=9606 GN=MYH6 PE=1 SV=5	15.9948	NAY[15.994805]EESLEHLETFKR	Y_Oxidation
MYH6	Myosin-6	>sp|P13533|MYH6_HUMAN Myosin-6 OS=Homo sapiens OX=9606 GN=MYH6 PE=1 SV=5	15.9948	NAY[15.994805]EESLEHLETFKR	Y_Oxidation
MYH6	Myosin-6	>sp|P13533|MYH6_HUMAN Myosin-6 OS=Homo sapiens OX=9606 GN=MYH6 PE=1 SV=5	15.9948	HDCDLLREQY[15.994805]EEETEAK	Y_Oxidation
MYH6	Myosin-6	>sp|P13533|MYH6_HUMAN Myosin-6 OS=Homo sapiens OX=9606 GN=MYH6 PE=1 SV=5	15.9948	NAY[15.994805]EESLEHLETFKR	Y_Oxidation
MYH6	Myosin-6	>sp|P13533|MYH6_HUMAN Myosin-6 OS=Homo sapiens OX=9606 GN=MYH6 PE=1 SV=5	15.995	EQY[15.994981]EEETEAKAELQR	Y_Oxidation
MYH6	Myosin-6	>sp|P13533|MYH6_HUMAN Myosin-6 OS=Homo sapiens OX=9606 GN=MYH6 PE=1 SV=5	15.9952	NAY[15.995206]EESLEHLETFKR	Y_Oxidation
MYH6	Myosin-6	>sp|P13533|MYH6_HUMAN Myosin-6 OS=Homo sapiens OX=9606 GN=MYH6 PE=1 SV=5	15.9948	NAY[15.994805]EESLEHLETFKR	Y_Oxidation
MYH6	Myosin-6	>sp|P13533|MYH6_HUMAN Myosin-6 OS=Homo sapiens OX=9606 GN=MYH6 PE=1 SV=5	15.9948	NAY[15.994805]EESLEHLETFKR	Y_Oxidation
MYH6	Myosin-6	>sp|P13533|MYH6_HUMAN Myosin-6 OS=Homo sapiens OX=9606 GN=MYH6 PE=1 SV=5	15.9948	QKY[15.994805]EESQSELESSQK	Y_Oxidation
MYH6	Myosin-6	>sp|P13533|MYH6_HUMAN Myosin-6 OS=Homo sapiens OX=9606 GN=MYH6 PE=1 SV=5	15.9948	NAY[15.994805]EESLEHLETFKR	Y_Oxidation
MYH6	Myosin-6	>sp|P13533|MYH6_HUMAN Myosin-6 OS=Homo sapiens OX=9606 GN=MYH6 PE=1 SV=5	15.9948	HDCDLLREQY[15.994805]EEETEAK	Y_Oxidation
MYH6	Myosin-6	>sp|P13533|MYH6_HUMAN Myosin-6 OS=Homo sapiens OX=9606 GN=MYH6 PE=1 SV=5	15.9948	QKY[15.994805]EESQSELESSQK	Y_Oxidation
MYH6	Myosin-6	>sp|P13533|MYH6_HUMAN Myosin-6 OS=Homo sapiens OX=9606 GN=MYH6 PE=1 SV=5	15.9948	QKY[15.994805]EESQSELESSQK	Y_Oxidation
MYH6	Myosin-6	>sp|P13533|MYH6_HUMAN Myosin-6 OS=Homo sapiens OX=9606 GN=MYH6 PE=1 SV=5	15.9948	ILY[15.994805]GDFR	Y_Oxidation
MYH6	Myosin-6	>sp|P13533|MYH6_HUMAN Myosin-6 OS=Homo sapiens OX=9606 GN=MYH6 PE=1 SV=5	15.995	NAY[15.994990]EESLEHLETFKR	Y_Oxidation
MYH6	Myosin-6	>sp|P13533|MYH6_HUMAN Myosin-6 OS=Homo sapiens OX=9606 GN=MYH6 PE=1 SV=5	15.9943	NAY[15.994257]EESLEHLETFKR	Y_Oxidation
MYH6	Myosin-6	>sp|P13533|MYH6_HUMAN Myosin-6 OS=Homo sapiens OX=9606 GN=MYH6 PE=1 SV=5	15.9941	QKY[15.994118]EESQSELESSQK	Y_Oxidation
MYH6	Myosin-6	>sp|P13533|MYH6_HUMAN Myosin-6 OS=Homo sapiens OX=9606 GN=MYH6 PE=1 SV=5	15.9955	NAY[15.995528]EESLEHLETFK	Y_Oxidation
MYH6	Myosin-6	>sp|P13533|MYH6_HUMAN Myosin-6 OS=Homo sapiens OX=9606 GN=MYH6 PE=1 SV=5	15.994	QKYE[15.993983]ESQSELESSQK	Y_Oxidation
MYH6	Myosin-6	>sp|P13533|MYH6_HUMAN Myosin-6 OS=Homo sapiens OX=9606 GN=MYH6 PE=1 SV=5	15.9948	NAY[15.994805]EESLEHLETFKR	Y_Oxidation
MYH6	Myosin-6	>sp|P13533|MYH6_HUMAN Myosin-6 OS=Homo sapiens OX=9606 GN=MYH6 PE=1 SV=5	15.9948	LLSSLDIDHNQY[15.994805]K	Y_Oxidation
MYH6	Myosin-6	>sp|P13533|MYH6_HUMAN Myosin-6 OS=Homo sapiens OX=9606 GN=MYH6 PE=1 SV=5	15.9948	QKY[15.994805]EESQSELESSQK	Y_Oxidation
MYH6	Myosin-6	>sp|P13533|MYH6_HUMAN Myosin-6 OS=Homo sapiens OX=9606 GN=MYH6 PE=1 SV=5	15.9948	NAY[15.994805]EESLEHLETFK	Y_Oxidation
MYH6	Myosin-6	>sp|P13533|MYH6_HUMAN Myosin-6 OS=Homo sapiens OX=9606 GN=MYH6 PE=1 SV=5	15.9948	NAY[15.994805]EESLEHLETFKR	Y_Oxidation
MYH6	Myosin-6	>sp|P13533|MYH6_HUMAN Myosin-6 OS=Homo sapiens OX=9606 GN=MYH6 PE=1 SV=5	15.9948	LLSSLDIDHNQY[15.994805]K	Y_Oxidation
MYH6	Myosin-6	>sp|P13533|MYH6_HUMAN Myosin-6 OS=Homo sapiens OX=9606 GN=MYH6 PE=1 SV=5	15.9948	Y[15.994805]EESQSELESSQK	Y_Oxidation
MYH6	Myosin-6	>sp|P13533|MYH6_HUMAN Myosin-6 OS=Homo sapiens OX=9606 GN=MYH6 PE=1 SV=5	15.9948	HDCDLLREQY[15.994805]EEETEAK	Y_Oxidation
MYH6	Myosin-6	>sp|P13533|MYH6_HUMAN Myosin-6 OS=Homo sapiens OX=9606 GN=MYH6 PE=1 SV=5	15.9948	SEAPPHIFSISDNAYQY[15.994805]MLTDRENQSILITGESGAGK	Y_Oxidation
MYH6	Myosin-6	>sp|P13533|MYH6_HUMAN Myosin-6 OS=Homo sapiens OX=9606 GN=MYH6 PE=1 SV=5	15.9948	QKY[15.994805]EESQSELESSQK	Y_Oxidation
MYH6	Myosin-6	>sp|P13533|MYH6_HUMAN Myosin-6 OS=Homo sapiens OX=9606 GN=MYH6 PE=1 SV=5	15.9948	HDCDLLREQY[15.994805]EEETEAK	Y_Oxidation
MYH6	Myosin-6	>sp|P13533|MYH6_HUMAN Myosin-6 OS=Homo sapiens OX=9606 GN=MYH6 PE=1 SV=5	15.9948	LLSSLDIDHNQY[15.994805]K	Y_Oxidation
MYH6	Myosin-6	>sp|P13533|MYH6_HUMAN Myosin-6 OS=Homo sapiens OX=9606 GN=MYH6 PE=1 SV=5	15.9943	NAY[15.994330]EESLEHLETFKR	Y_Oxidation
MYH6	Myosin-6	>sp|P13533|MYH6_HUMAN Myosin-6 OS=Homo sapiens OX=9606 GN=MYH6 PE=1 SV=5	15.995	NAY[15.995049]EESLEHLETFKR	Y_Oxidation
MYH6	Myosin-6	>sp|P13533|MYH6_HUMAN Myosin-6 OS=Homo sapiens OX=9606 GN=MYH6 PE=1 SV=5	15.9935	LLSSLDIDHNQY[15.993478]K	Y_Oxidation
MYH6	Myosin-6	>sp|P13533|MYH6_HUMAN Myosin-6 OS=Homo sapiens OX=9606 GN=MYH6 PE=1 SV=5	15.9936	HDCDLLREQY[15.993556]EEETEAK	Y_Oxidation
MYH6	Myosin-6	>sp|P13533|MYH6_HUMAN Myosin-6 OS=Homo sapiens OX=9606 GN=MYH6 PE=1 SV=5	15.9942	QKY[15.994210]EESQSELESSQK	Y_Oxidation
MYH6	Myosin-6	>sp|P13533|MYH6_HUMAN Myosin-6 OS=Homo sapiens OX=9606 GN=MYH6 PE=1 SV=5	15.994	LLSSLDIDHNQY[15.994014]K	Y_Oxidation
MYH6	Myosin-6	>sp|P13533|MYH6_HUMAN Myosin-6 OS=Homo sapiens OX=9606 GN=MYH6 PE=1 SV=5	15.994	LLSSLDIDHNQY[15.994014]K	Y_Oxidation
TNNI3	Troponin I, cardiac muscle	>sp|P19429|TNNI3_HUMAN Troponin I, cardiac muscle OS=Homo sapiens OX=9606 GN=TNNI3 PE=1 SV=3	15.9948	AY[15.994805]ATEPHAK	Y_Oxidation
TNNI3	Troponin I, cardiac muscle	>sp|P19429|TNNI3_HUMAN Troponin I, cardiac muscle OS=Homo sapiens OX=9606 GN=TNNI3 PE=1 SV=3	15.9948	AY[15.994805]ATEPHAK	Y_Oxidation
TNNI3	Troponin I, cardiac muscle	>sp|P19429|TNNI3_HUMAN Troponin I, cardiac muscle OS=Homo sapiens OX=9606 GN=TNNI3 PE=1 SV=3	15.9948	AY[15.994805]ATEPHAK	Y_Oxidation
TNNI3	Troponin I, cardiac muscle	>sp|P19429|TNNI3_HUMAN Troponin I, cardiac muscle OS=Homo sapiens OX=9606 GN=TNNI3 PE=1 SV=3	15.9957	AY[15.995723]ATEPHAK	Y_Oxidation
TNNI3	Troponin I, cardiac muscle	>sp|P19429|TNNI3_HUMAN Troponin I, cardiac muscle OS=Homo sapiens OX=9606 GN=TNNI3 PE=1 SV=3	15.9948	AY[15.994805]ATEPHAK	Y_Oxidation
TNNI3	Troponin I, cardiac muscle	>sp|P19429|TNNI3_HUMAN Troponin I, cardiac muscle OS=Homo sapiens OX=9606 GN=TNNI3 PE=1 SV=3	15.9948	AY[15.994805]ATEPHAK	Y_Oxidation
TNNI3	Troponin I, cardiac muscle	>sp|P19429|TNNI3_HUMAN Troponin I, cardiac muscle OS=Homo sapiens OX=9606 GN=TNNI3 PE=1 SV=3	15.9948	AY[15.994805]ATEPHAK	Y_Oxidation
TNNI3	Troponin I, cardiac muscle	>sp|P19429|TNNI3_HUMAN Troponin I, cardiac muscle OS=Homo sapiens OX=9606 GN=TNNI3 PE=1 SV=3	15.9954	AY[15.995392]ATEPHAK	Y_Oxidation
TNNI3	Troponin I, cardiac muscle	>sp|P19429|TNNI3_HUMAN Troponin I, cardiac muscle OS=Homo sapiens OX=9606 GN=TNNI3 PE=1 SV=3	15.9948	AY[15.994805]ATEPHAK	Y_Oxidation
TNNI3	Troponin I, cardiac muscle	>sp|P19429|TNNI3_HUMAN Troponin I, cardiac muscle OS=Homo sapiens OX=9606 GN=TNNI3 PE=1 SV=3	15.9945	AY[15.994522]ATEPHAK	Y_Oxidation
TNNI3	Troponin I, cardiac muscle	>sp|P19429|TNNI3_HUMAN Troponin I, cardiac muscle OS=Homo sapiens OX=9606 GN=TNNI3 PE=1 SV=3	15.9948	AY[15.994805]ATEPHAK	Y_Oxidation
TNNI3	Troponin I, cardiac muscle	>sp|P19429|TNNI3_HUMAN Troponin I, cardiac muscle OS=Homo sapiens OX=9606 GN=TNNI3 PE=1 SV=3	15.9941	AY[15.994077]ATEPHAK	Y_Oxidation
TNNT2	Troponin T, cardiac muscle	>sp|P45379|TNNT2_HUMAN Troponin T, cardiac muscle OS=Homo sapiens OX=9606 GN=TNNT2 PE=1 SV=3	15.9948	ALSNMMHFGGY[15.994805]IQK	Y_Oxidation
TNNT2	Troponin T, cardiac muscle	>sp|P45379|TNNT2_HUMAN Troponin T, cardiac muscle OS=Homo sapiens OX=9606 GN=TNNT2 PE=1 SV=3	15.9948	ALSNMMHFGGY[15.994805]IQK	Y_Oxidation
TNNT2	Troponin T, cardiac muscle	>sp|P45379|TNNT2_HUMAN Troponin T, cardiac muscle OS=Homo sapiens OX=9606 GN=TNNT2 PE=1 SV=3	15.9948	ALSNMMHFGGY[15.994805]IQK	Y_Oxidation
TNNT2	Troponin T, cardiac muscle	>sp|P45379|TNNT2_HUMAN Troponin T, cardiac muscle OS=Homo sapiens OX=9606 GN=TNNT2 PE=1 SV=3	15.9944	ALSNMMHFGGY[15.994444]IQK	Y_Oxidation
TNNT2	Troponin T, cardiac muscle	>sp|P45379|TNNT2_HUMAN Troponin T, cardiac muscle OS=Homo sapiens OX=9606 GN=TNNT2 PE=1 SV=3	15.9948	ELWQSIY[15.994805]NLEAEKFDLQEK	Y_Oxidation
TNNT2	Troponin T, cardiac muscle	>sp|P45379|TNNT2_HUMAN Troponin T, cardiac muscle OS=Homo sapiens OX=9606 GN=TNNT2 PE=1 SV=3	15.9948	ELWQSIY[15.994805]NLEAEKFDLQEK	Y_Oxidation
MYBPC3	Myosin-binding protein C, cardiac-type	>sp|Q14896|MYPC3_HUMAN Myosin-binding protein C, cardiac-type OS=Homo sapiens OX=9606 GN=MYBPC3 PE=1 SV=4	15.9948	EVGPADQGSY[15.994805]AVIAGSSK	Y_Oxidation
MYBPC3	Myosin-binding protein C, cardiac-type	>sp|Q14896|MYPC3_HUMAN Myosin-binding protein C, cardiac-type OS=Homo sapiens OX=9606 GN=MYBPC3 PE=1 SV=4	15.9948	GGSDISASNKY[15.994805]GLATEGTR	Y_Oxidation
MYBPC3	Myosin-binding protein C, cardiac-type	>sp|Q14896|MYPC3_HUMAN Myosin-binding protein C, cardiac-type OS=Homo sapiens OX=9606 GN=MYBPC3 PE=1 SV=4	15.9948	EVGPADQGSY[15.994805]AVIAGSSK	Y_Oxidation
MYBPC3	Myosin-binding protein C, cardiac-type	>sp|Q14896|MYPC3_HUMAN Myosin-binding protein C, cardiac-type OS=Homo sapiens OX=9606 GN=MYBPC3 PE=1 SV=4	15.9948	Y[15.994805]GLATEGTR	Y_Oxidation
MYBPC3	Myosin-binding protein C, cardiac-type	>sp|Q14896|MYPC3_HUMAN Myosin-binding protein C, cardiac-type OS=Homo sapiens OX=9606 GN=MYBPC3 PE=1 SV=4	15.9948	TLTISQCSLADDAAY[15.994805]QCVVGGEK	Y_Oxidation
MYBPC3	Myosin-binding protein C, cardiac-type	>sp|Q14896|MYPC3_HUMAN Myosin-binding protein C, cardiac-type OS=Homo sapiens OX=9606 GN=MYBPC3 PE=1 SV=4	15.9948	RTLTISQCSLADDAAY[15.994805]QCVVGGEK	Y_Oxidation
MYBPC3	Myosin-binding protein C, cardiac-type	>sp|Q14896|MYPC3_HUMAN Myosin-binding protein C, cardiac-type OS=Homo sapiens OX=9606 GN=MYBPC3 PE=1 SV=4	15.9956	RTLTISQCSLADDAAY[15.995627]QCVVGGEK	Y_Oxidation
MYBPC3	Myosin-binding protein C, cardiac-type	>sp|Q14896|MYPC3_HUMAN Myosin-binding protein C, cardiac-type OS=Homo sapiens OX=9606 GN=MYBPC3 PE=1 SV=4	15.9961	EVGPADQGSY[15.996051]AVIAGSSK	Y_Oxidation
MYBPC3	Myosin-binding protein C, cardiac-type	>sp|Q14896|MYPC3_HUMAN Myosin-binding protein C, cardiac-type OS=Homo sapiens OX=9606 GN=MYBPC3 PE=1 SV=4	15.9948	GGSDISASNKY[15.994805]GLATEGTR	Y_Oxidation
MYBPC3	Myosin-binding protein C, cardiac-type	>sp|Q14896|MYPC3_HUMAN Myosin-binding protein C, cardiac-type OS=Homo sapiens OX=9606 GN=MYBPC3 PE=1 SV=4	15.9948	KLEPAY[15.994805]QVSK	Y_Oxidation
MYBPC3	Myosin-binding protein C, cardiac-type	>sp|Q14896|MYPC3_HUMAN Myosin-binding protein C, cardiac-type OS=Homo sapiens OX=9606 GN=MYBPC3 PE=1 SV=4	15.9936	RTLTISQCSLADDAAY[15.993561]QCVVGGEK	Y_Oxidation
MYBPC3	Myosin-binding protein C, cardiac-type	>sp|Q14896|MYPC3_HUMAN Myosin-binding protein C, cardiac-type OS=Homo sapiens OX=9606 GN=MYBPC3 PE=1 SV=4	15.9952	KLEPAY[15.995189]QVSK	Y_Oxidation
MYBPC3	Myosin-binding protein C, cardiac-type	>sp|Q14896|MYPC3_HUMAN Myosin-binding protein C, cardiac-type OS=Homo sapiens OX=9606 GN=MYBPC3 PE=1 SV=4	15.9948	GGSDISASNKY[15.994805]GLATEGTR	Y_Oxidation
MYBPC3	Myosin-binding protein C, cardiac-type	>sp|Q14896|MYPC3_HUMAN Myosin-binding protein C, cardiac-type OS=Homo sapiens OX=9606 GN=MYBPC3 PE=1 SV=4	15.9948	EVGPADQGSY[15.994805]AVIAGSSK	Y_Oxidation
MYBPC3	Myosin-binding protein C, cardiac-type	>sp|Q14896|MYPC3_HUMAN Myosin-binding protein C, cardiac-type OS=Homo sapiens OX=9606 GN=MYBPC3 PE=1 SV=4	15.9948	IAFQY[15.994805]GVTDLR	Y_Oxidation
MYBPC3	Myosin-binding protein C, cardiac-type	>sp|Q14896|MYPC3_HUMAN Myosin-binding protein C, cardiac-type OS=Homo sapiens OX=9606 GN=MYBPC3 PE=1 SV=4	15.9948	KLEPAY[15.994805]QVSK	Y_Oxidation
MYBPC3	Myosin-binding protein C, cardiac-type	>sp|Q14896|MYPC3_HUMAN Myosin-binding protein C, cardiac-type OS=Homo sapiens OX=9606 GN=MYBPC3 PE=1 SV=4	15.9948	Y[15.994805]GLATEGTR	Y_Oxidation
MYBPC3	Myosin-binding protein C, cardiac-type	>sp|Q14896|MYPC3_HUMAN Myosin-binding protein C, cardiac-type OS=Homo sapiens OX=9606 GN=MYBPC3 PE=1 SV=4	15.9936	GGSDISASNKY[15.993621]GLATEGTR	Y_Oxidation
MYBPC3	Myosin-binding protein C, cardiac-type	>sp|Q14896|MYPC3_HUMAN Myosin-binding protein C, cardiac-type OS=Homo sapiens OX=9606 GN=MYBPC3 PE=1 SV=4	15.9948	GGSDISASNKY[15.994805]GLATEGTR	Y_Oxidation
MYBPC3	Myosin-binding protein C, cardiac-type	>sp|Q14896|MYPC3_HUMAN Myosin-binding protein C, cardiac-type OS=Homo sapiens OX=9606 GN=MYBPC3 PE=1 SV=4	15.9948	EVGPADQGSY[15.994805]AVIAGSSK	Y_Oxidation
MYBPC3	Myosin-binding protein C, cardiac-type	>sp|Q14896|MYPC3_HUMAN Myosin-binding protein C, cardiac-type OS=Homo sapiens OX=9606 GN=MYBPC3 PE=1 SV=4	15.9948	VGQHLQLHDSY[15.994805]DR	Y_Oxidation
MYBPC3	Myosin-binding protein C, cardiac-type	>sp|Q14896|MYPC3_HUMAN Myosin-binding protein C, cardiac-type OS=Homo sapiens OX=9606 GN=MYBPC3 PE=1 SV=4	15.9948	EVGPADQGSY[15.994805]AVIAGSSK	Y_Oxidation
MYBPC3	Myosin-binding protein C, cardiac-type	>sp|Q14896|MYPC3_HUMAN Myosin-binding protein C, cardiac-type OS=Homo sapiens OX=9606 GN=MYBPC3 PE=1 SV=4	15.9948	VGQHLQLHDS[15.994845]YDR	Y_Oxidation
MYBPC3	Myosin-binding protein C, cardiac-type	>sp|Q14896|MYPC3_HUMAN Myosin-binding protein C, cardiac-type OS=Homo sapiens OX=9606 GN=MYBPC3 PE=1 SV=4	15.9948	EVGPADQGSY[15.994805]AVIAGSSK	Y_Oxidation
MYBPC3	Myosin-binding protein C, cardiac-type	>sp|Q14896|MYPC3_HUMAN Myosin-binding protein C, cardiac-type OS=Homo sapiens OX=9606 GN=MYBPC3 PE=1 SV=4	15.9948	RTLTISQCSLADDAAY[15.994805]QCVVGGEK	Y_Oxidation
MYBPC3	Myosin-binding protein C, cardiac-type	>sp|Q14896|MYPC3_HUMAN Myosin-binding protein C, cardiac-type OS=Homo sapiens OX=9606 GN=MYBPC3 PE=1 SV=4	15.9948	GGSDISASNKY[15.994805]GLATEGTR	Y_Oxidation
MYBPC3	Myosin-binding protein C, cardiac-type	>sp|Q14896|MYPC3_HUMAN Myosin-binding protein C, cardiac-type OS=Homo sapiens OX=9606 GN=MYBPC3 PE=1 SV=4	15.9948	EVGPADQGSY[15.994805]AVIAGSSK	Y_Oxidation
MYBPC3	Myosin-binding protein C, cardiac-type	>sp|Q14896|MYPC3_HUMAN Myosin-binding protein C, cardiac-type OS=Homo sapiens OX=9606 GN=MYBPC3 PE=1 SV=4	15.9948	GGSDISASNKY[15.994805]GLATEGTR	Y_Oxidation
MYBPC3	Myosin-binding protein C, cardiac-type	>sp|Q14896|MYPC3_HUMAN Myosin-binding protein C, cardiac-type OS=Homo sapiens OX=9606 GN=MYBPC3 PE=1 SV=4	15.9948	AATTKEPVFIPRPGITYEPPNY[15.994805]K	Y_Oxidation
MYBPC3	Myosin-binding protein C, cardiac-type	>sp|Q14896|MYPC3_HUMAN Myosin-binding protein C, cardiac-type OS=Homo sapiens OX=9606 GN=MYBPC3 PE=1 SV=4	15.9948	EVGPADQGSY[15.994805]AVIAGSSK	Y_Oxidation
MYBPC3	Myosin-binding protein C, cardiac-type	>sp|Q14896|MYPC3_HUMAN Myosin-binding protein C, cardiac-type OS=Homo sapiens OX=9606 GN=MYBPC3 PE=1 SV=4	15.9948	KLEPAY[15.994805]QVSK	Y_Oxidation
MYBPC3	Myosin-binding protein C, cardiac-type	>sp|Q14896|MYPC3_HUMAN Myosin-binding protein C, cardiac-type OS=Homo sapiens OX=9606 GN=MYBPC3 PE=1 SV=4	15.9948	AATTKEPVFIPRPGITYEPPNY[15.994805]K	Y_Oxidation
MYBPC3	Myosin-binding protein C, cardiac-type	>sp|Q14896|MYPC3_HUMAN Myosin-binding protein C, cardiac-type OS=Homo sapiens OX=9606 GN=MYBPC3 PE=1 SV=4	15.9948	AATTKEPVFIPRPGITYEPPNY[15.994805]K	Y_Oxidation
MYBPC3	Myosin-binding protein C, cardiac-type	>sp|Q14896|MYPC3_HUMAN Myosin-binding protein C, cardiac-type OS=Homo sapiens OX=9606 GN=MYBPC3 PE=1 SV=4	15.9948	AATTKEPVFIPRPGITYEPPNY[15.994805]K	Y_Oxidation
MYBPC3	Myosin-binding protein C, cardiac-type	>sp|Q14896|MYPC3_HUMAN Myosin-binding protein C, cardiac-type OS=Homo sapiens OX=9606 GN=MYBPC3 PE=1 SV=4	15.9948	IAFQY[15.994805]GVTDLR	Y_Oxidation
MYBPC3	Myosin-binding protein C, cardiac-type	>sp|Q14896|MYPC3_HUMAN Myosin-binding protein C, cardiac-type OS=Homo sapiens OX=9606 GN=MYBPC3 PE=1 SV=4	15.9948	VGQHLQLHDSY[15.994805]DR	Y_Oxidation
MYBPC3	Myosin-binding protein C, cardiac-type	>sp|Q14896|MYPC3_HUMAN Myosin-binding protein C, cardiac-type OS=Homo sapiens OX=9606 GN=MYBPC3 PE=1 SV=4	15.9948	RTLTISQCSLADDAAY[15.994805]QCVVGGEK	Y_Oxidation
MYBPC3	Myosin-binding protein C, cardiac-type	>sp|Q14896|MYPC3_HUMAN Myosin-binding protein C, cardiac-type OS=Homo sapiens OX=9606 GN=MYBPC3 PE=1 SV=4	15.9948	Y[15.994805]IFESIGAK	Y_Oxidation
MYBPC3	Myosin-binding protein C, cardiac-type	>sp|Q14896|MYPC3_HUMAN Myosin-binding protein C, cardiac-type OS=Homo sapiens OX=9606 GN=MYBPC3 PE=1 SV=4	15.995	RTLTISQCSLADDAAY[15.995038]QCVVGGEK	Y_Oxidation
MYBPC3	Myosin-binding protein C, cardiac-type	>sp|Q14896|MYPC3_HUMAN Myosin-binding protein C, cardiac-type OS=Homo sapiens OX=9606 GN=MYBPC3 PE=1 SV=4	15.9944	GGSDISASNKY[15.994352]GLATEGTR	Y_Oxidation
MYBPC3	Myosin-binding protein C, cardiac-type	>sp|Q14896|MYPC3_HUMAN Myosin-binding protein C, cardiac-type OS=Homo sapiens OX=9606 GN=MYBPC3 PE=1 SV=4	15.9961	KLEPAY[15.996138]QVSK	Y_Oxidation
MYBPC3	Myosin-binding protein C, cardiac-type	>sp|Q14896|MYPC3_HUMAN Myosin-binding protein C, cardiac-type OS=Homo sapiens OX=9606 GN=MYBPC3 PE=1 SV=4	15.9956	VGQHLQLHDS[15.995646]YDR	Y_Oxidation
MYBPC3	Myosin-binding protein C, cardiac-type	>sp|Q14896|MYPC3_HUMAN Myosin-binding protein C, cardiac-type OS=Homo sapiens OX=9606 GN=MYBPC3 PE=1 SV=4	15.9943	KPCPFDGGIY[15.994330]VCR	Y_Oxidation
MYBPC3	Myosin-binding protein C, cardiac-type	>sp|Q14896|MYPC3_HUMAN Myosin-binding protein C, cardiac-type OS=Homo sapiens OX=9606 GN=MYBPC3 PE=1 SV=4	15.9948	EVGPADQGSY[15.994805]AVIAGSSK	Y_Oxidation
MYBPC3	Myosin-binding protein C, cardiac-type	>sp|Q14896|MYPC3_HUMAN Myosin-binding protein C, cardiac-type OS=Homo sapiens OX=9606 GN=MYBPC3 PE=1 SV=4	15.9948	VGQHLQLHDSY[15.994805]DR	Y_Oxidation
MYBPC3	Myosin-binding protein C, cardiac-type	>sp|Q14896|MYPC3_HUMAN Myosin-binding protein C, cardiac-type OS=Homo sapiens OX=9606 GN=MYBPC3 PE=1 SV=4	15.9948	EVGPADQGSYA[15.994805]VIAGSSK	Y_Oxidation
MYBPC3	Myosin-binding protein C, cardiac-type	>sp|Q14896|MYPC3_HUMAN Myosin-binding protein C, cardiac-type OS=Homo sapiens OX=9606 GN=MYBPC3 PE=1 SV=4	15.9948	EVGPADQGSYA[15.994805]VIAGSSK	Y_Oxidation
MYBPC3	Myosin-binding protein C, cardiac-type	>sp|Q14896|MYPC3_HUMAN Myosin-binding protein C, cardiac-type OS=Homo sapiens OX=9606 GN=MYBPC3 PE=1 SV=4	15.9948	IAFQY[15.994805]GVTDLR	Y_Oxidation
TTN	Titin	>sp|Q8WZ42|TITIN_HUMAN Titin OS=Homo sapiens OX=9606 GN=TTN PE=1 SV=4	15.9948	LRMPY[15.994805]DVPEPR	Y_Oxidation
TTN	Titin	>sp|Q8WZ42|TITIN_HUMAN Titin OS=Homo sapiens OX=9606 GN=TTN PE=1 SV=4	15.9948	Y[15.994805]MFEAEDKHTSGK	Y_Oxidation
TTN	Titin	>sp|Q8WZ42|TITIN_HUMAN Titin OS=Homo sapiens OX=9606 GN=TTN PE=1 SV=4	15.9948	KY[15.994805]EVLSQQPFTLDHAPR	Y_Oxidation
TTN	Titin	>sp|Q8WZ42|TITIN_HUMAN Titin OS=Homo sapiens OX=9606 GN=TTN PE=1 SV=4	15.9952	KY[15.995236]EVLSQQPFTLDHAPR	Y_Oxidation
MYH7	Myosin-7	>sp|P12883|MYH7_HUMAN Myosin-7 OS=Homo sapiens OX=9606 GN=MYH7 PE=1 SV=5	44.9854	LTY[44.985369]TQQLEDLKR	Y_Nitro
MYH6	Myosin-6	>sp|P13533|MYH6_HUMAN Myosin-6 OS=Homo sapiens OX=9606 GN=MYH6 PE=1 SV=5	44.9854	HDCDLLREQY[44.985369]EEETEAK	Y_Nitro
MYH6	Myosin-6	>sp|P13533|MYH6_HUMAN Myosin-6 OS=Homo sapiens OX=9606 GN=MYH6 PE=1 SV=5	44.9854	LLSSLDIDHNQY[44.985369]K	Y_Nitro
MYH6	Myosin-6	>sp|P13533|MYH6_HUMAN Myosin-6 OS=Homo sapiens OX=9606 GN=MYH6 PE=1 SV=5	44.9851	LLSSLDIDHNQY[44.985090]K	Y_Nitro
MYH6	Myosin-6	>sp|P13533|MYH6_HUMAN Myosin-6 OS=Homo sapiens OX=9606 GN=MYH6 PE=1 SV=5	44.9854	NAY[44.985369]EESLEHLETFKR	Y_Nitro
MYBPC3	Myosin-binding protein C, cardiac-type	>sp|Q14896|MYPC3_HUMAN Myosin-binding protein C, cardiac-type OS=Homo sapiens OX=9606 GN=MYBPC3 PE=1 SV=4	44.9854	EVGPADQGSY[44.985369]AVIAGSSK	Y_Nitro
MYH6	Myosin-6	>sp|P13533|MYH6_HUMAN Myosin-6 OS=Homo sapiens OX=9606 GN=MYH6 PE=1 SV=5	31.9896	SAY[31.989621]LMGLNSADLLK	Y_Dioxidation
MYH6	Myosin-6	>sp|P13533|MYH6_HUMAN Myosin-6 OS=Homo sapiens OX=9606 GN=MYH6 PE=1 SV=5	31.9896	SAY[31.989621]LMGLNSADLLK	Y_Dioxidation
MYH6	Myosin-6	>sp|P13533|MYH6_HUMAN Myosin-6 OS=Homo sapiens OX=9606 GN=MYH6 PE=1 SV=5	31.9892	HDCDLLREQ[31.989214]YEEETEAK	Y_Dioxidation
TNNI3	Troponin I, cardiac muscle	>sp|P19429|TNNI3_HUMAN Troponin I, cardiac muscle OS=Homo sapiens OX=9606 GN=TNNI3 PE=1 SV=3	31.9896	AYA[31.989621]TEPHAK	Y_Dioxidation
MYBPC3	Myosin-binding protein C, cardiac-type	>sp|Q14896|MYPC3_HUMAN Myosin-binding protein C, cardiac-type OS=Homo sapiens OX=9606 GN=MYBPC3 PE=1 SV=4	31.9904	VGQHLQLHDS[31.990387]YDR	Y_Dioxidation
TNNI3	Troponin I, cardiac muscle	>sp|P19429|TNNI3_HUMAN Troponin I, cardiac muscle OS=Homo sapiens OX=9606 GN=TNNI3 PE=1 SV=3	-2.01577	A[-2.015772]YATEPHAK	Y_Didehydro
MYBPC3	Myosin-binding protein C, cardiac-type	>sp|Q14896|MYPC3_HUMAN Myosin-binding protein C, cardiac-type OS=Homo sapiens OX=9606 GN=MYBPC3 PE=1 SV=4	-2.01567	IAFQY[-2.015667]GVTDLR	Y_Didehydro
MYBPC3	Myosin-binding protein C, cardiac-type	>sp|Q14896|MYPC3_HUMAN Myosin-binding protein C, cardiac-type OS=Homo sapiens OX=9606 GN=MYBPC3 PE=1 SV=4	-2.01577	KPCPFDGGIY[-2.015772]VCRATNLQGEAR	Y_Didehydro
MYH7	Myosin-7	>sp|P12883|MYH7_HUMAN Myosin-7 OS=Homo sapiens OX=9606 GN=MYH7 PE=1 SV=5	-18.0093	LTY[-18.009314]TQQLEDLKR	Y_Dehydrated
MYH6	Myosin-6	>sp|P13533|MYH6_HUMAN Myosin-6 OS=Homo sapiens OX=9606 GN=MYH6 PE=1 SV=5	-18.0104	LLSSLDIDHNQY[-18.010354]K	Y_Dehydrated
MYH6	Myosin-6	>sp|P13533|MYH6_HUMAN Myosin-6 OS=Homo sapiens OX=9606 GN=MYH6 PE=1 SV=5	-18.0106	LLSSLDIDHNQY[-18.010589]K	Y_Dehydrated
TNNI3	Troponin I, cardiac muscle	>sp|P19429|TNNI3_HUMAN Troponin I, cardiac muscle OS=Homo sapiens OX=9606 GN=TNNI3 PE=1 SV=3	57.0214	A[57.021370]YATEPHAK	Y_Carbamidomethyl
TNNI3	Troponin I, cardiac muscle	>sp|P19429|TNNI3_HUMAN Troponin I, cardiac muscle OS=Homo sapiens OX=9606 GN=TNNI3 PE=1 SV=3	57.0214	A[57.021370]YATEPHAK	Y_Carbamidomethyl
TNNI3	Troponin I, cardiac muscle	>sp|P19429|TNNI3_HUMAN Troponin I, cardiac muscle OS=Homo sapiens OX=9606 GN=TNNI3 PE=1 SV=3	57.0214	A[57.021370]YATEPHAK	Y_Carbamidomethyl
TTN	Titin	>sp|Q8WZ42|TITIN_HUMAN Titin OS=Homo sapiens OX=9606 GN=TTN PE=1 SV=4	57.0214	ITG[57.021370]YIVEK	Y_Carbamidomethyl
MYH7	Myosin-7	>sp|P12883|MYH7_HUMAN Myosin-7 OS=Homo sapiens OX=9606 GN=MYH7 PE=1 SV=5	183.035	GQNVQQVIY[183.035237]ATGALAK	Y_AEBS
MYH7	Myosin-7	>sp|P12883|MYH7_HUMAN Myosin-7 OS=Homo sapiens OX=9606 GN=MYH7 PE=1 SV=5	183.035	EGGKVTAETEY[183.035237]GK	Y_AEBS
MYH7	Myosin-7	>sp|P12883|MYH7_HUMAN Myosin-7 OS=Homo sapiens OX=9606 GN=MYH7 PE=1 SV=5	183.035	GQNVQQVIY[183.035237]ATGALAK	Y_AEBS
MYH7	Myosin-7	>sp|P12883|MYH7_HUMAN Myosin-7 OS=Homo sapiens OX=9606 GN=MYH7 PE=1 SV=5	183.035	GKLTY[183.035237]TQQLEDLK	Y_AEBS
MYH7	Myosin-7	>sp|P12883|MYH7_HUMAN Myosin-7 OS=Homo sapiens OX=9606 GN=MYH7 PE=1 SV=5	183.035	EGGKVTAETEY[183.035237]GK	Y_AEBS
MYH7	Myosin-7	>sp|P12883|MYH7_HUMAN Myosin-7 OS=Homo sapiens OX=9606 GN=MYH7 PE=1 SV=5	183.035	SSLKLLSTLFANY[183.035237]AGADAPIEK	Y_AEBS
MYH7	Myosin-7	>sp|P12883|MYH7_HUMAN Myosin-7 OS=Homo sapiens OX=9606 GN=MYH7 PE=1 SV=5	183.035	LTY[183.035237]TQQLEDLKR	Y_AEBS
MYH7	Myosin-7	>sp|P12883|MYH7_HUMAN Myosin-7 OS=Homo sapiens OX=9606 GN=MYH7 PE=1 SV=5	183.035	EGGKVTAETEY[183.035237]GK	Y_AEBS
MYH7	Myosin-7	>sp|P12883|MYH7_HUMAN Myosin-7 OS=Homo sapiens OX=9606 GN=MYH7 PE=1 SV=5	183.035	GQNVQQVIY[183.035237]ATGALAK	Y_AEBS
MYH7	Myosin-7	>sp|P12883|MYH7_HUMAN Myosin-7 OS=Homo sapiens OX=9606 GN=MYH7 PE=1 SV=5	183.035	VGNEY[183.035237]VTKGQNVQQVIYATGALAK	Y_AEBS
MYH7	Myosin-7	>sp|P12883|MYH7_HUMAN Myosin-7 OS=Homo sapiens OX=9606 GN=MYH7 PE=1 SV=5	183.035	EEQAEPDGTEEADKSAY[183.035237]LMGLNSADLLK	Y_AEBS
MYH7	Myosin-7	>sp|P12883|MYH7_HUMAN Myosin-7 OS=Homo sapiens OX=9606 GN=MYH7 PE=1 SV=5	183.035	LLSTLFANY[183.035237]AGADAPIEK	Y_AEBS
MYH7	Myosin-7	>sp|P12883|MYH7_HUMAN Myosin-7 OS=Homo sapiens OX=9606 GN=MYH7 PE=1 SV=5	183.035	EGGKVTAETEY[183.035237]GK	Y_AEBS
MYH7	Myosin-7	>sp|P12883|MYH7_HUMAN Myosin-7 OS=Homo sapiens OX=9606 GN=MYH7 PE=1 SV=5	183.035	VTAETEY[183.035237]GK	Y_AEBS
MYH7	Myosin-7	>sp|P12883|MYH7_HUMAN Myosin-7 OS=Homo sapiens OX=9606 GN=MYH7 PE=1 SV=5	183.035	EGGKVTAETEY[183.035237]GK	Y_AEBS
MYH7	Myosin-7	>sp|P12883|MYH7_HUMAN Myosin-7 OS=Homo sapiens OX=9606 GN=MYH7 PE=1 SV=5	183.036	GQNVQQVIY[183.035917]ATGALAK	Y_AEBS
MYH7	Myosin-7	>sp|P12883|MYH7_HUMAN Myosin-7 OS=Homo sapiens OX=9606 GN=MYH7 PE=1 SV=5	183.034	GKLTY[183.034321]TQQLEDLK	Y_AEBS
MYH7	Myosin-7	>sp|P12883|MYH7_HUMAN Myosin-7 OS=Homo sapiens OX=9606 GN=MYH7 PE=1 SV=5	183.036	Y[183.035567]RILNPAAIPEGQFIDSR	Y_AEBS
MYH7	Myosin-7	>sp|P12883|MYH7_HUMAN Myosin-7 OS=Homo sapiens OX=9606 GN=MYH7 PE=1 SV=5	183.036	EGGKVTAETEY[183.036273]GK	Y_AEBS
MYH7	Myosin-7	>sp|P12883|MYH7_HUMAN Myosin-7 OS=Homo sapiens OX=9606 GN=MYH7 PE=1 SV=5	183.035	GQNVQQVIY[183.034781]ATGALAK	Y_AEBS
MYH7	Myosin-7	>sp|P12883|MYH7_HUMAN Myosin-7 OS=Homo sapiens OX=9606 GN=MYH7 PE=1 SV=5	183.036	GKLTY[183.036112]TQQLEDLK	Y_AEBS
MYH7	Myosin-7	>sp|P12883|MYH7_HUMAN Myosin-7 OS=Homo sapiens OX=9606 GN=MYH7 PE=1 SV=5	183.036	LTY[183.036117]TQQLEDLKR	Y_AEBS
MYH7	Myosin-7	>sp|P12883|MYH7_HUMAN Myosin-7 OS=Homo sapiens OX=9606 GN=MYH7 PE=1 SV=5	183.034	LTY[183.033966]TQQLEDLK	Y_AEBS
MYH7	Myosin-7	>sp|P12883|MYH7_HUMAN Myosin-7 OS=Homo sapiens OX=9606 GN=MYH7 PE=1 SV=5	183.036	VTAETEY[183.035887]GK	Y_AEBS
MYH7	Myosin-7	>sp|P12883|MYH7_HUMAN Myosin-7 OS=Homo sapiens OX=9606 GN=MYH7 PE=1 SV=5	183.036	EGGKVTAETEY[183.036077]GK	Y_AEBS
MYH7	Myosin-7	>sp|P12883|MYH7_HUMAN Myosin-7 OS=Homo sapiens OX=9606 GN=MYH7 PE=1 SV=5	183.035	EGGKVTAETEY[183.035132]GK	Y_AEBS
MYH7	Myosin-7	>sp|P12883|MYH7_HUMAN Myosin-7 OS=Homo sapiens OX=9606 GN=MYH7 PE=1 SV=5	183.036	GKLTY[183.035793]TQQLEDLK	Y_AEBS
MYH7	Myosin-7	>sp|P12883|MYH7_HUMAN Myosin-7 OS=Homo sapiens OX=9606 GN=MYH7 PE=1 SV=5	183.036	EGGKVTAETEY[183.035636]GK	Y_AEBS
MYH7	Myosin-7	>sp|P12883|MYH7_HUMAN Myosin-7 OS=Homo sapiens OX=9606 GN=MYH7 PE=1 SV=5	183.035	GQNVQQVIY[183.035237]ATGALAK	Y_AEBS
MYH7	Myosin-7	>sp|P12883|MYH7_HUMAN Myosin-7 OS=Homo sapiens OX=9606 GN=MYH7 PE=1 SV=5	183.035	VGNEY[183.035237]VTKGQNVQQVIYATGALAK	Y_AEBS
MYH7	Myosin-7	>sp|P12883|MYH7_HUMAN Myosin-7 OS=Homo sapiens OX=9606 GN=MYH7 PE=1 SV=5	183.035	EGGKVTAETEY[183.035237]GK	Y_AEBS
MYH7	Myosin-7	>sp|P12883|MYH7_HUMAN Myosin-7 OS=Homo sapiens OX=9606 GN=MYH7 PE=1 SV=5	183.035	SSLKLLSTLFANY[183.035237]AGADAPIEK	Y_AEBS
MYH7	Myosin-7	>sp|P12883|MYH7_HUMAN Myosin-7 OS=Homo sapiens OX=9606 GN=MYH7 PE=1 SV=5	183.035	GQNVQQVIY[183.035237]ATGALAK	Y_AEBS
MYH7	Myosin-7	>sp|P12883|MYH7_HUMAN Myosin-7 OS=Homo sapiens OX=9606 GN=MYH7 PE=1 SV=5	183.035	EGGKVTAETEY[183.035237]GK	Y_AEBS
MYH7	Myosin-7	>sp|P12883|MYH7_HUMAN Myosin-7 OS=Homo sapiens OX=9606 GN=MYH7 PE=1 SV=5	183.035	EGGKVTAETEY[183.035237]GK	Y_AEBS
MYH7	Myosin-7	>sp|P12883|MYH7_HUMAN Myosin-7 OS=Homo sapiens OX=9606 GN=MYH7 PE=1 SV=5	183.035	LTY[183.035237]TQQLEDLKR	Y_AEBS
MYH7	Myosin-7	>sp|P12883|MYH7_HUMAN Myosin-7 OS=Homo sapiens OX=9606 GN=MYH7 PE=1 SV=5	183.035	EEQAEPDGTEEADKSAY[183.035237]LMGLNSADLLK	Y_AEBS
MYH7	Myosin-7	>sp|P12883|MYH7_HUMAN Myosin-7 OS=Homo sapiens OX=9606 GN=MYH7 PE=1 SV=5	183.035	EEQAEPDGTEEADKSAY[183.035237]LMGLNSADLLK	Y_AEBS
MYH7	Myosin-7	>sp|P12883|MYH7_HUMAN Myosin-7 OS=Homo sapiens OX=9606 GN=MYH7 PE=1 SV=5	183.035	LTY[183.035237]TQQLEDLKR	Y_AEBS
MYH7	Myosin-7	>sp|P12883|MYH7_HUMAN Myosin-7 OS=Homo sapiens OX=9606 GN=MYH7 PE=1 SV=5	183.035	EGGKVTAETEY[183.035237]GK	Y_AEBS
MYH7	Myosin-7	>sp|P12883|MYH7_HUMAN Myosin-7 OS=Homo sapiens OX=9606 GN=MYH7 PE=1 SV=5	183.035	EGGKVTAETEY[183.035237]GK	Y_AEBS
MYH7	Myosin-7	>sp|P12883|MYH7_HUMAN Myosin-7 OS=Homo sapiens OX=9606 GN=MYH7 PE=1 SV=5	183.035	EGGKVTAETEY[183.035237]GK	Y_AEBS
MYH7	Myosin-7	>sp|P12883|MYH7_HUMAN Myosin-7 OS=Homo sapiens OX=9606 GN=MYH7 PE=1 SV=5	183.035	VTAETEY[183.035237]GK	Y_AEBS
MYH7	Myosin-7	>sp|P12883|MYH7_HUMAN Myosin-7 OS=Homo sapiens OX=9606 GN=MYH7 PE=1 SV=5	183.035	GKLTY[183.035237]TQQLEDLK	Y_AEBS
MYH7	Myosin-7	>sp|P12883|MYH7_HUMAN Myosin-7 OS=Homo sapiens OX=9606 GN=MYH7 PE=1 SV=5	183.035	VTAETEY[183.035237]GK	Y_AEBS
MYH7	Myosin-7	>sp|P12883|MYH7_HUMAN Myosin-7 OS=Homo sapiens OX=9606 GN=MYH7 PE=1 SV=5	183.036	GQNVQQVIY[183.035919]ATGALAK	Y_AEBS
MYH7	Myosin-7	>sp|P12883|MYH7_HUMAN Myosin-7 OS=Homo sapiens OX=9606 GN=MYH7 PE=1 SV=5	183.036	GKLTY[183.036227]TQQLEDLK	Y_AEBS
MYH7	Myosin-7	>sp|P12883|MYH7_HUMAN Myosin-7 OS=Homo sapiens OX=9606 GN=MYH7 PE=1 SV=5	183.035	EGGKVTAETEY[183.035137]GK	Y_AEBS
MYH7	Myosin-7	>sp|P12883|MYH7_HUMAN Myosin-7 OS=Homo sapiens OX=9606 GN=MYH7 PE=1 SV=5	183.036	YR[183.036070]ILNPAAIPEGQFIDSR	Y_AEBS
MYH7	Myosin-7	>sp|P12883|MYH7_HUMAN Myosin-7 OS=Homo sapiens OX=9606 GN=MYH7 PE=1 SV=5	183.035	GQNVQQVIY[183.035357]ATGALAK	Y_AEBS
MYH7	Myosin-7	>sp|P12883|MYH7_HUMAN Myosin-7 OS=Homo sapiens OX=9606 GN=MYH7 PE=1 SV=5	183.036	GKLTY[183.036031]TQQLEDLK	Y_AEBS
MYH7	Myosin-7	>sp|P12883|MYH7_HUMAN Myosin-7 OS=Homo sapiens OX=9606 GN=MYH7 PE=1 SV=5	183.035	IKELTY[183.035367]QTEEDR	Y_AEBS
MYH7	Myosin-7	>sp|P12883|MYH7_HUMAN Myosin-7 OS=Homo sapiens OX=9606 GN=MYH7 PE=1 SV=5	183.036	IKELTY[183.036173]QTEEDR	Y_AEBS
MYH7	Myosin-7	>sp|P12883|MYH7_HUMAN Myosin-7 OS=Homo sapiens OX=9606 GN=MYH7 PE=1 SV=5	183.035	LLSTLFANY[183.035007]AGADAPIEK	Y_AEBS
MYH7	Myosin-7	>sp|P12883|MYH7_HUMAN Myosin-7 OS=Homo sapiens OX=9606 GN=MYH7 PE=1 SV=5	183.037	EGGKVTAETEY[183.036880]GK	Y_AEBS
MYH7	Myosin-7	>sp|P12883|MYH7_HUMAN Myosin-7 OS=Homo sapiens OX=9606 GN=MYH7 PE=1 SV=5	183.035	VGNEY[183.035237]VTKGQNVQQVIYATGALAK	Y_AEBS
MYH7	Myosin-7	>sp|P12883|MYH7_HUMAN Myosin-7 OS=Homo sapiens OX=9606 GN=MYH7 PE=1 SV=5	183.035	EGGKVTAETEY[183.035237]GK	Y_AEBS
MYH7	Myosin-7	>sp|P12883|MYH7_HUMAN Myosin-7 OS=Homo sapiens OX=9606 GN=MYH7 PE=1 SV=5	183.035	GQNVQQVIY[183.035237]ATGALAK	Y_AEBS
MYH7	Myosin-7	>sp|P12883|MYH7_HUMAN Myosin-7 OS=Homo sapiens OX=9606 GN=MYH7 PE=1 SV=5	183.035	GKLTY[183.035237]TQQLEDLK	Y_AEBS
MYH7	Myosin-7	>sp|P12883|MYH7_HUMAN Myosin-7 OS=Homo sapiens OX=9606 GN=MYH7 PE=1 SV=5	183.035	GKLTY[183.035237]TQQLEDLK	Y_AEBS
MYH7	Myosin-7	>sp|P12883|MYH7_HUMAN Myosin-7 OS=Homo sapiens OX=9606 GN=MYH7 PE=1 SV=5	183.035	YE[183.035237]ESQSELESSQKEAR	Y_AEBS
MYH7	Myosin-7	>sp|P12883|MYH7_HUMAN Myosin-7 OS=Homo sapiens OX=9606 GN=MYH7 PE=1 SV=5	183.035	LTY[183.035237]TQQLEDLKR	Y_AEBS
MYH7	Myosin-7	>sp|P12883|MYH7_HUMAN Myosin-7 OS=Homo sapiens OX=9606 GN=MYH7 PE=1 SV=5	183.035	YR[183.035237]ILNPAAIPEGQFIDSR	Y_AEBS
MYH7	Myosin-7	>sp|P12883|MYH7_HUMAN Myosin-7 OS=Homo sapiens OX=9606 GN=MYH7 PE=1 SV=5	183.035	LLSTLFANY[183.035237]AGADAPIEK	Y_AEBS
MYH7	Myosin-7	>sp|P12883|MYH7_HUMAN Myosin-7 OS=Homo sapiens OX=9606 GN=MYH7 PE=1 SV=5	183.035	EEQAEPDGTEEADKSAY[183.035237]LMGLNSADLLK	Y_AEBS
MYH7	Myosin-7	>sp|P12883|MYH7_HUMAN Myosin-7 OS=Homo sapiens OX=9606 GN=MYH7 PE=1 SV=5	183.035	LLSTLFANY[183.035237]AGADAPIEK	Y_AEBS
MYH7	Myosin-7	>sp|P12883|MYH7_HUMAN Myosin-7 OS=Homo sapiens OX=9606 GN=MYH7 PE=1 SV=5	183.035	IKELTY[183.035237]QTEEDR	Y_AEBS
MYH7	Myosin-7	>sp|P12883|MYH7_HUMAN Myosin-7 OS=Homo sapiens OX=9606 GN=MYH7 PE=1 SV=5	183.035	EGGKVTAETEY[183.035237]GK	Y_AEBS
MYH7	Myosin-7	>sp|P12883|MYH7_HUMAN Myosin-7 OS=Homo sapiens OX=9606 GN=MYH7 PE=1 SV=5	183.035	VTAETEY[183.035237]GK	Y_AEBS
MYH7	Myosin-7	>sp|P12883|MYH7_HUMAN Myosin-7 OS=Homo sapiens OX=9606 GN=MYH7 PE=1 SV=5	183.037	LLSTLFANY[183.036751]AGADAPIEK	Y_AEBS
MYH7	Myosin-7	>sp|P12883|MYH7_HUMAN Myosin-7 OS=Homo sapiens OX=9606 GN=MYH7 PE=1 SV=5	183.036	GQNVQQVIY[183.036373]ATGALAK	Y_AEBS
MYH7	Myosin-7	>sp|P12883|MYH7_HUMAN Myosin-7 OS=Homo sapiens OX=9606 GN=MYH7 PE=1 SV=5	183.035	LLSTLFANY[183.034579]AGADAPIEKGK	Y_AEBS
MYH7	Myosin-7	>sp|P12883|MYH7_HUMAN Myosin-7 OS=Homo sapiens OX=9606 GN=MYH7 PE=1 SV=5	183.037	LTY[183.036704]TQQLEDLKR	Y_AEBS
MYH7	Myosin-7	>sp|P12883|MYH7_HUMAN Myosin-7 OS=Homo sapiens OX=9606 GN=MYH7 PE=1 SV=5	183.035	GQNVQQVIY[183.034881]ATGALAK	Y_AEBS
MYH7	Myosin-7	>sp|P12883|MYH7_HUMAN Myosin-7 OS=Homo sapiens OX=9606 GN=MYH7 PE=1 SV=5	183.035	EEQAEPDGTEEADKSAY[183.034626]LMGLNSADLLK	Y_AEBS
MYH7	Myosin-7	>sp|P12883|MYH7_HUMAN Myosin-7 OS=Homo sapiens OX=9606 GN=MYH7 PE=1 SV=5	183.036	EGGKVTAETEY[183.036252]GK	Y_AEBS
MYH7	Myosin-7	>sp|P12883|MYH7_HUMAN Myosin-7 OS=Homo sapiens OX=9606 GN=MYH7 PE=1 SV=5	183.036	EGGKVTAETEY[183.035646]GK	Y_AEBS
MYH7	Myosin-7	>sp|P12883|MYH7_HUMAN Myosin-7 OS=Homo sapiens OX=9606 GN=MYH7 PE=1 SV=5	183.035	VGNEY[183.035237]VTKGQNVQQVIYATGALAK	Y_AEBS
MYH7	Myosin-7	>sp|P12883|MYH7_HUMAN Myosin-7 OS=Homo sapiens OX=9606 GN=MYH7 PE=1 SV=5	183.035	GQNVQQVIY[183.035237]ATGALAK	Y_AEBS
MYH7	Myosin-7	>sp|P12883|MYH7_HUMAN Myosin-7 OS=Homo sapiens OX=9606 GN=MYH7 PE=1 SV=5	183.035	LLSTLFANY[183.035237]AGADAPIEK	Y_AEBS
MYH7	Myosin-7	>sp|P12883|MYH7_HUMAN Myosin-7 OS=Homo sapiens OX=9606 GN=MYH7 PE=1 SV=5	183.035	VGNEY[183.035237]VTKGQNVQQVIYATGALAK	Y_AEBS
MYH7	Myosin-7	>sp|P12883|MYH7_HUMAN Myosin-7 OS=Homo sapiens OX=9606 GN=MYH7 PE=1 SV=5	183.035	VGNEY[183.035237]VTKGQNVQQVIYATGALAK	Y_AEBS
MYH7	Myosin-7	>sp|P12883|MYH7_HUMAN Myosin-7 OS=Homo sapiens OX=9606 GN=MYH7 PE=1 SV=5	183.035	GQNVQQVIY[183.035237]ATGALAK	Y_AEBS
MYH7	Myosin-7	>sp|P12883|MYH7_HUMAN Myosin-7 OS=Homo sapiens OX=9606 GN=MYH7 PE=1 SV=5	183.035	SSLKLLSTLFANY[183.035237]AGADAPIEK	Y_AEBS
MYH7	Myosin-7	>sp|P12883|MYH7_HUMAN Myosin-7 OS=Homo sapiens OX=9606 GN=MYH7 PE=1 SV=5	183.035	EGGKVTAETEY[183.035237]GK	Y_AEBS
MYH7	Myosin-7	>sp|P12883|MYH7_HUMAN Myosin-7 OS=Homo sapiens OX=9606 GN=MYH7 PE=1 SV=5	183.035	LTY[183.035237]TQQLEDLKR	Y_AEBS
MYH7	Myosin-7	>sp|P12883|MYH7_HUMAN Myosin-7 OS=Homo sapiens OX=9606 GN=MYH7 PE=1 SV=5	183.035	EEQAEPDGTEEADKSAY[183.035237]LMGLNSADLLK	Y_AEBS
MYH7	Myosin-7	>sp|P12883|MYH7_HUMAN Myosin-7 OS=Homo sapiens OX=9606 GN=MYH7 PE=1 SV=5	183.035	YR[183.035237]ILNPAAIPEGQFIDSR	Y_AEBS
MYH7	Myosin-7	>sp|P12883|MYH7_HUMAN Myosin-7 OS=Homo sapiens OX=9606 GN=MYH7 PE=1 SV=5	183.035	LLSTLFANY[183.035237]AGADAPIEK	Y_AEBS
MYH7	Myosin-7	>sp|P12883|MYH7_HUMAN Myosin-7 OS=Homo sapiens OX=9606 GN=MYH7 PE=1 SV=5	183.035	EGGKVTAETEY[183.035237]GK	Y_AEBS
MYH7	Myosin-7	>sp|P12883|MYH7_HUMAN Myosin-7 OS=Homo sapiens OX=9606 GN=MYH7 PE=1 SV=5	183.035	LTY[183.035237]TQQLEDLK	Y_AEBS
MYH7	Myosin-7	>sp|P12883|MYH7_HUMAN Myosin-7 OS=Homo sapiens OX=9606 GN=MYH7 PE=1 SV=5	183.035	EGGKVTAETEY[183.035237]GK	Y_AEBS
MYH7	Myosin-7	>sp|P12883|MYH7_HUMAN Myosin-7 OS=Homo sapiens OX=9606 GN=MYH7 PE=1 SV=5	183.035	VTAETEY[183.035237]GK	Y_AEBS
MYH7	Myosin-7	>sp|P12883|MYH7_HUMAN Myosin-7 OS=Homo sapiens OX=9606 GN=MYH7 PE=1 SV=5	183.035	EGGKVTAETEY[183.035237]GK	Y_AEBS
MYH7	Myosin-7	>sp|P12883|MYH7_HUMAN Myosin-7 OS=Homo sapiens OX=9606 GN=MYH7 PE=1 SV=5	183.036	GQNVQQVIY[183.035958]ATGALAK	Y_AEBS
MYH7	Myosin-7	>sp|P12883|MYH7_HUMAN Myosin-7 OS=Homo sapiens OX=9606 GN=MYH7 PE=1 SV=5	183.037	GKLTY[183.036555]TQQLEDLK	Y_AEBS
MYH7	Myosin-7	>sp|P12883|MYH7_HUMAN Myosin-7 OS=Homo sapiens OX=9606 GN=MYH7 PE=1 SV=5	183.035	EGGKVTAETEY[183.034513]GK	Y_AEBS
MYH7	Myosin-7	>sp|P12883|MYH7_HUMAN Myosin-7 OS=Homo sapiens OX=9606 GN=MYH7 PE=1 SV=5	183.036	GQNVQQVIY[183.035999]ATGALAK	Y_AEBS
MYH7	Myosin-7	>sp|P12883|MYH7_HUMAN Myosin-7 OS=Homo sapiens OX=9606 GN=MYH7 PE=1 SV=5	183.035	GKLTY[183.035077]TQQLEDLK	Y_AEBS
MYH7	Myosin-7	>sp|P12883|MYH7_HUMAN Myosin-7 OS=Homo sapiens OX=9606 GN=MYH7 PE=1 SV=5	183.035	YR[183.035166]ILNPAAIPEGQFIDSR	Y_AEBS
MYH7	Myosin-7	>sp|P12883|MYH7_HUMAN Myosin-7 OS=Homo sapiens OX=9606 GN=MYH7 PE=1 SV=5	183.035	EGGKVTAETEY[183.035368]GK	Y_AEBS
MYH7	Myosin-7	>sp|P12883|MYH7_HUMAN Myosin-7 OS=Homo sapiens OX=9606 GN=MYH7 PE=1 SV=5	183.037	EEQAEPDGTEEADKSAY[183.036535]LMGLNSADLLK	Y_AEBS
MYH7	Myosin-7	>sp|P12883|MYH7_HUMAN Myosin-7 OS=Homo sapiens OX=9606 GN=MYH7 PE=1 SV=5	183.036	LLSTLFANY[183.035721]AGADAPIEK	Y_AEBS
MYH7	Myosin-7	>sp|P12883|MYH7_HUMAN Myosin-7 OS=Homo sapiens OX=9606 GN=MYH7 PE=1 SV=5	183.036	LTY[183.035699]TQQLEDLKR	Y_AEBS
MYH7	Myosin-7	>sp|P12883|MYH7_HUMAN Myosin-7 OS=Homo sapiens OX=9606 GN=MYH7 PE=1 SV=5	183.036	EGGKVTAETEY[183.036148]GK	Y_AEBS
MYH7	Myosin-7	>sp|P12883|MYH7_HUMAN Myosin-7 OS=Homo sapiens OX=9606 GN=MYH7 PE=1 SV=5	183.035	EGGKVTAETEY[183.034500]GK	Y_AEBS
MYH7	Myosin-7	>sp|P12883|MYH7_HUMAN Myosin-7 OS=Homo sapiens OX=9606 GN=MYH7 PE=1 SV=5	183.034	VTAETEY[183.034212]GK	Y_AEBS
MYH7	Myosin-7	>sp|P12883|MYH7_HUMAN Myosin-7 OS=Homo sapiens OX=9606 GN=MYH7 PE=1 SV=5	183.036	EGGKVTAETEY[183.035599]GK	Y_AEBS
MYH7	Myosin-7	>sp|P12883|MYH7_HUMAN Myosin-7 OS=Homo sapiens OX=9606 GN=MYH7 PE=1 SV=5	183.035	VTAETEY[183.034871]GK	Y_AEBS
MYH7	Myosin-7	>sp|P12883|MYH7_HUMAN Myosin-7 OS=Homo sapiens OX=9606 GN=MYH7 PE=1 SV=5	183.036	EGGKVTAETEY[183.035609]GK	Y_AEBS
MYH7	Myosin-7	>sp|P12883|MYH7_HUMAN Myosin-7 OS=Homo sapiens OX=9606 GN=MYH7 PE=1 SV=5	183.035	EGGKVTAETEY[183.035237]GK	Y_AEBS
MYH7	Myosin-7	>sp|P12883|MYH7_HUMAN Myosin-7 OS=Homo sapiens OX=9606 GN=MYH7 PE=1 SV=5	183.035	GQNVQQVIY[183.035237]ATGALAK	Y_AEBS
MYH7	Myosin-7	>sp|P12883|MYH7_HUMAN Myosin-7 OS=Homo sapiens OX=9606 GN=MYH7 PE=1 SV=5	183.035	GQNVQQVIY[183.035237]ATGALAK	Y_AEBS
MYH7	Myosin-7	>sp|P12883|MYH7_HUMAN Myosin-7 OS=Homo sapiens OX=9606 GN=MYH7 PE=1 SV=5	183.035	GKLTY[183.035237]TQQLEDLK	Y_AEBS
MYH7	Myosin-7	>sp|P12883|MYH7_HUMAN Myosin-7 OS=Homo sapiens OX=9606 GN=MYH7 PE=1 SV=5	183.035	VGNEY[183.035237]VTKGQNVQQVIYATGALAK	Y_AEBS
MYH7	Myosin-7	>sp|P12883|MYH7_HUMAN Myosin-7 OS=Homo sapiens OX=9606 GN=MYH7 PE=1 SV=5	183.035	EGGKVTAETEY[183.035237]GK	Y_AEBS
MYH7	Myosin-7	>sp|P12883|MYH7_HUMAN Myosin-7 OS=Homo sapiens OX=9606 GN=MYH7 PE=1 SV=5	183.035	LTY[183.035237]TQQLEDLKR	Y_AEBS
MYH7	Myosin-7	>sp|P12883|MYH7_HUMAN Myosin-7 OS=Homo sapiens OX=9606 GN=MYH7 PE=1 SV=5	183.035	LTY[183.035237]TQQLEDLKR	Y_AEBS
MYH7	Myosin-7	>sp|P12883|MYH7_HUMAN Myosin-7 OS=Homo sapiens OX=9606 GN=MYH7 PE=1 SV=5	183.035	GKLTY[183.035237]TQQLEDLK	Y_AEBS
MYH7	Myosin-7	>sp|P12883|MYH7_HUMAN Myosin-7 OS=Homo sapiens OX=9606 GN=MYH7 PE=1 SV=5	183.035	LTY[183.035237]TQQLEDLKR	Y_AEBS
MYH7	Myosin-7	>sp|P12883|MYH7_HUMAN Myosin-7 OS=Homo sapiens OX=9606 GN=MYH7 PE=1 SV=5	183.035	GQNVQQVIY[183.035237]ATGALAK	Y_AEBS
MYH7	Myosin-7	>sp|P12883|MYH7_HUMAN Myosin-7 OS=Homo sapiens OX=9606 GN=MYH7 PE=1 SV=5	183.035	GQNVQQVIY[183.035237]ATGALAK	Y_AEBS
MYH7	Myosin-7	>sp|P12883|MYH7_HUMAN Myosin-7 OS=Homo sapiens OX=9606 GN=MYH7 PE=1 SV=5	183.035	YR[183.035237]ILNPAAIPEGQFIDSR	Y_AEBS
MYH7	Myosin-7	>sp|P12883|MYH7_HUMAN Myosin-7 OS=Homo sapiens OX=9606 GN=MYH7 PE=1 SV=5	183.035	SSLKLLSTLFANY[183.035237]AGADAPIEK	Y_AEBS
MYH7	Myosin-7	>sp|P12883|MYH7_HUMAN Myosin-7 OS=Homo sapiens OX=9606 GN=MYH7 PE=1 SV=5	183.035	YR[183.035237]ILNPAAIPEGQFIDSR	Y_AEBS
MYH7	Myosin-7	>sp|P12883|MYH7_HUMAN Myosin-7 OS=Homo sapiens OX=9606 GN=MYH7 PE=1 SV=5	183.035	EGGKVTAETEY[183.035237]GK	Y_AEBS
MYH7	Myosin-7	>sp|P12883|MYH7_HUMAN Myosin-7 OS=Homo sapiens OX=9606 GN=MYH7 PE=1 SV=5	183.035	LTY[183.035237]TQQLEDLKR	Y_AEBS
MYH7	Myosin-7	>sp|P12883|MYH7_HUMAN Myosin-7 OS=Homo sapiens OX=9606 GN=MYH7 PE=1 SV=5	183.035	EEQAEPDGTEEADKSAY[183.035237]LMGLNSADLLK	Y_AEBS
MYH7	Myosin-7	>sp|P12883|MYH7_HUMAN Myosin-7 OS=Homo sapiens OX=9606 GN=MYH7 PE=1 SV=5	183.035	NAY[183.035237]EESLEHLETFK	Y_AEBS
MYH7	Myosin-7	>sp|P12883|MYH7_HUMAN Myosin-7 OS=Homo sapiens OX=9606 GN=MYH7 PE=1 SV=5	183.035	ELTY[183.035237]QTEEDRK	Y_AEBS
MYH7	Myosin-7	>sp|P12883|MYH7_HUMAN Myosin-7 OS=Homo sapiens OX=9606 GN=MYH7 PE=1 SV=5	183.035	EGGKVTAETEY[183.035237]GK	Y_AEBS
MYH7	Myosin-7	>sp|P12883|MYH7_HUMAN Myosin-7 OS=Homo sapiens OX=9606 GN=MYH7 PE=1 SV=5	183.035	LTY[183.035237]TQQLEDLK	Y_AEBS
MYH7	Myosin-7	>sp|P12883|MYH7_HUMAN Myosin-7 OS=Homo sapiens OX=9606 GN=MYH7 PE=1 SV=5	183.035	VTAETEY[183.035237]GK	Y_AEBS
MYH7	Myosin-7	>sp|P12883|MYH7_HUMAN Myosin-7 OS=Homo sapiens OX=9606 GN=MYH7 PE=1 SV=5	183.035	EGGKVTAETEY[183.035361]GK	Y_AEBS
MYH7	Myosin-7	>sp|P12883|MYH7_HUMAN Myosin-7 OS=Homo sapiens OX=9606 GN=MYH7 PE=1 SV=5	183.035	YR[183.034506]ILNPAAIPEGQFIDSR	Y_AEBS
MYH7	Myosin-7	>sp|P12883|MYH7_HUMAN Myosin-7 OS=Homo sapiens OX=9606 GN=MYH7 PE=1 SV=5	183.036	IKELTY[183.035508]QTEEDR	Y_AEBS
MYH7	Myosin-7	>sp|P12883|MYH7_HUMAN Myosin-7 OS=Homo sapiens OX=9606 GN=MYH7 PE=1 SV=5	183.037	IKELTY[183.036619]QTEEDR	Y_AEBS
MYH7	Myosin-7	>sp|P12883|MYH7_HUMAN Myosin-7 OS=Homo sapiens OX=9606 GN=MYH7 PE=1 SV=5	183.035	LTY[183.035455]TQQLEDLKR	Y_AEBS
MYH7	Myosin-7	>sp|P12883|MYH7_HUMAN Myosin-7 OS=Homo sapiens OX=9606 GN=MYH7 PE=1 SV=5	183.036	ELTY[183.035958]QTEEDRK	Y_AEBS
MYH7	Myosin-7	>sp|P12883|MYH7_HUMAN Myosin-7 OS=Homo sapiens OX=9606 GN=MYH7 PE=1 SV=5	183.034	VIQY[183.034197]FAVIAAIGDR	Y_AEBS
MYH7	Myosin-7	>sp|P12883|MYH7_HUMAN Myosin-7 OS=Homo sapiens OX=9606 GN=MYH7 PE=1 SV=5	183.036	EGGKVTAETEY[183.036019]GK	Y_AEBS
MYH7	Myosin-7	>sp|P12883|MYH7_HUMAN Myosin-7 OS=Homo sapiens OX=9606 GN=MYH7 PE=1 SV=5	183.037	EGGKVTAETEY[183.036751]GK	Y_AEBS
MYH7	Myosin-7	>sp|P12883|MYH7_HUMAN Myosin-7 OS=Homo sapiens OX=9606 GN=MYH7 PE=1 SV=5	183.035	LTY[183.034695]TQQLEDLKR	Y_AEBS
MYH7	Myosin-7	>sp|P12883|MYH7_HUMAN Myosin-7 OS=Homo sapiens OX=9606 GN=MYH7 PE=1 SV=5	183.036	EGGKVTAETEY[183.036231]GK	Y_AEBS
MYH7	Myosin-7	>sp|P12883|MYH7_HUMAN Myosin-7 OS=Homo sapiens OX=9606 GN=MYH7 PE=1 SV=5	183.035	EGGKVTAETEY[183.035237]GK	Y_AEBS
MYH7	Myosin-7	>sp|P12883|MYH7_HUMAN Myosin-7 OS=Homo sapiens OX=9606 GN=MYH7 PE=1 SV=5	183.035	IKELTY[183.035237]QTEEDR	Y_AEBS
MYH7	Myosin-7	>sp|P12883|MYH7_HUMAN Myosin-7 OS=Homo sapiens OX=9606 GN=MYH7 PE=1 SV=5	183.035	EGGKVTAETEY[183.035237]GK	Y_AEBS
MYH7	Myosin-7	>sp|P12883|MYH7_HUMAN Myosin-7 OS=Homo sapiens OX=9606 GN=MYH7 PE=1 SV=5	183.035	LTY[183.035237]TQQLEDLKR	Y_AEBS
MYH7	Myosin-7	>sp|P12883|MYH7_HUMAN Myosin-7 OS=Homo sapiens OX=9606 GN=MYH7 PE=1 SV=5	183.035	YR[183.035237]ILNPAAIPEGQFIDSR	Y_AEBS
MYH7	Myosin-7	>sp|P12883|MYH7_HUMAN Myosin-7 OS=Homo sapiens OX=9606 GN=MYH7 PE=1 SV=5	183.035	LTY[183.035237]TQQLEDLKR	Y_AEBS
MYH7	Myosin-7	>sp|P12883|MYH7_HUMAN Myosin-7 OS=Homo sapiens OX=9606 GN=MYH7 PE=1 SV=5	183.035	VTAETEY[183.035237]GK	Y_AEBS
MYH7	Myosin-7	>sp|P12883|MYH7_HUMAN Myosin-7 OS=Homo sapiens OX=9606 GN=MYH7 PE=1 SV=5	183.035	EGGKVTAETEY[183.035237]GK	Y_AEBS
MYH7	Myosin-7	>sp|P12883|MYH7_HUMAN Myosin-7 OS=Homo sapiens OX=9606 GN=MYH7 PE=1 SV=5	183.035	VTAETEY[183.035237]GK	Y_AEBS
MYH7	Myosin-7	>sp|P12883|MYH7_HUMAN Myosin-7 OS=Homo sapiens OX=9606 GN=MYH7 PE=1 SV=5	183.035	EGGKVTAETEY[183.035237]GK	Y_AEBS
MYH7	Myosin-7	>sp|P12883|MYH7_HUMAN Myosin-7 OS=Homo sapiens OX=9606 GN=MYH7 PE=1 SV=5	183.035	VTAETEY[183.035237]GK	Y_AEBS
MYH7	Myosin-7	>sp|P12883|MYH7_HUMAN Myosin-7 OS=Homo sapiens OX=9606 GN=MYH7 PE=1 SV=5	183.035	EGGKVTAETEY[183.035237]GK	Y_AEBS
MYH7	Myosin-7	>sp|P12883|MYH7_HUMAN Myosin-7 OS=Homo sapiens OX=9606 GN=MYH7 PE=1 SV=5	183.035	EGGKVTAETEY[183.035237]GK	Y_AEBS
MYH7	Myosin-7	>sp|P12883|MYH7_HUMAN Myosin-7 OS=Homo sapiens OX=9606 GN=MYH7 PE=1 SV=5	183.035	VTAETEY[183.035237]GK	Y_AEBS
MYH7	Myosin-7	>sp|P12883|MYH7_HUMAN Myosin-7 OS=Homo sapiens OX=9606 GN=MYH7 PE=1 SV=5	183.035	VTAETEY[183.035237]GK	Y_AEBS
MYH7	Myosin-7	>sp|P12883|MYH7_HUMAN Myosin-7 OS=Homo sapiens OX=9606 GN=MYH7 PE=1 SV=5	183.035	VTAETEY[183.035237]GK	Y_AEBS
MYH7	Myosin-7	>sp|P12883|MYH7_HUMAN Myosin-7 OS=Homo sapiens OX=9606 GN=MYH7 PE=1 SV=5	183.036	LTY[183.036287]TQQLEDLKR	Y_AEBS
MYH7	Myosin-7	>sp|P12883|MYH7_HUMAN Myosin-7 OS=Homo sapiens OX=9606 GN=MYH7 PE=1 SV=5	183.035	EEQAEPDGTEEADKSAY[183.034997]LMGLNSADLLK	Y_AEBS
MYH7	Myosin-7	>sp|P12883|MYH7_HUMAN Myosin-7 OS=Homo sapiens OX=9606 GN=MYH7 PE=1 SV=5	183.037	GKLTY[183.036881]TQQLEDLK	Y_AEBS
MYH7	Myosin-7	>sp|P12883|MYH7_HUMAN Myosin-7 OS=Homo sapiens OX=9606 GN=MYH7 PE=1 SV=5	183.035	EEQAEPDGTEEADKSAY[183.035239]LMGLNSADLLK	Y_AEBS
MYH7	Myosin-7	>sp|P12883|MYH7_HUMAN Myosin-7 OS=Homo sapiens OX=9606 GN=MYH7 PE=1 SV=5	183.035	YR[183.035468]ILNPAAIPEGQFIDSR	Y_AEBS
MYH7	Myosin-7	>sp|P12883|MYH7_HUMAN Myosin-7 OS=Homo sapiens OX=9606 GN=MYH7 PE=1 SV=5	183.036	Y[183.035652]RILNPAAIPEGQFIDSR	Y_AEBS
MYH7	Myosin-7	>sp|P12883|MYH7_HUMAN Myosin-7 OS=Homo sapiens OX=9606 GN=MYH7 PE=1 SV=5	183.035	EGGKVTAETEY[183.035237]GK	Y_AEBS
MYH7	Myosin-7	>sp|P12883|MYH7_HUMAN Myosin-7 OS=Homo sapiens OX=9606 GN=MYH7 PE=1 SV=5	183.035	GKLTY[183.035237]TQQLEDLK	Y_AEBS
MYH7	Myosin-7	>sp|P12883|MYH7_HUMAN Myosin-7 OS=Homo sapiens OX=9606 GN=MYH7 PE=1 SV=5	183.035	YR[183.035237]ILNPAAIPEGQFIDSR	Y_AEBS
MYH7	Myosin-7	>sp|P12883|MYH7_HUMAN Myosin-7 OS=Homo sapiens OX=9606 GN=MYH7 PE=1 SV=5	183.035	GQNVQQVIY[183.035237]ATGALAK	Y_AEBS
MYH7	Myosin-7	>sp|P12883|MYH7_HUMAN Myosin-7 OS=Homo sapiens OX=9606 GN=MYH7 PE=1 SV=5	183.035	Y[183.035237]RILNPAAIPEGQFIDSR	Y_AEBS
MYH7	Myosin-7	>sp|P12883|MYH7_HUMAN Myosin-7 OS=Homo sapiens OX=9606 GN=MYH7 PE=1 SV=5	183.035	LTY[183.035237]TQQLEDLKR	Y_AEBS
MYH7	Myosin-7	>sp|P12883|MYH7_HUMAN Myosin-7 OS=Homo sapiens OX=9606 GN=MYH7 PE=1 SV=5	183.035	IKELTY[183.035237]QTEEDR	Y_AEBS
MYH7	Myosin-7	>sp|P12883|MYH7_HUMAN Myosin-7 OS=Homo sapiens OX=9606 GN=MYH7 PE=1 SV=5	183.035	YR[183.035237]ILNPAAIPEGQFIDSR	Y_AEBS
MYH7	Myosin-7	>sp|P12883|MYH7_HUMAN Myosin-7 OS=Homo sapiens OX=9606 GN=MYH7 PE=1 SV=5	183.035	GKLTY[183.035237]TQQLEDLK	Y_AEBS
MYH7	Myosin-7	>sp|P12883|MYH7_HUMAN Myosin-7 OS=Homo sapiens OX=9606 GN=MYH7 PE=1 SV=5	183.035	VIQY[183.035237]FAVIAAIGDR	Y_AEBS
MYH7	Myosin-7	>sp|P12883|MYH7_HUMAN Myosin-7 OS=Homo sapiens OX=9606 GN=MYH7 PE=1 SV=5	183.035	EGGKVTAETEY[183.035237]GK	Y_AEBS
MYH7	Myosin-7	>sp|P12883|MYH7_HUMAN Myosin-7 OS=Homo sapiens OX=9606 GN=MYH7 PE=1 SV=5	183.035	VTAETEY[183.035237]GK	Y_AEBS
MYH7	Myosin-7	>sp|P12883|MYH7_HUMAN Myosin-7 OS=Homo sapiens OX=9606 GN=MYH7 PE=1 SV=5	183.035	EGGKVTAETEY[183.035237]GK	Y_AEBS
MYH7	Myosin-7	>sp|P12883|MYH7_HUMAN Myosin-7 OS=Homo sapiens OX=9606 GN=MYH7 PE=1 SV=5	183.035	EGGKVTAETEY[183.035237]GK	Y_AEBS
MYH7	Myosin-7	>sp|P12883|MYH7_HUMAN Myosin-7 OS=Homo sapiens OX=9606 GN=MYH7 PE=1 SV=5	183.035	VTAETEY[183.035237]GK	Y_AEBS
MYH7	Myosin-7	>sp|P12883|MYH7_HUMAN Myosin-7 OS=Homo sapiens OX=9606 GN=MYH7 PE=1 SV=5	183.035	EGGKVTAETEY[183.035237]GK	Y_AEBS
MYH7	Myosin-7	>sp|P12883|MYH7_HUMAN Myosin-7 OS=Homo sapiens OX=9606 GN=MYH7 PE=1 SV=5	183.035	EGGKVTAETEY[183.034745]GK	Y_AEBS
MYH7	Myosin-7	>sp|P12883|MYH7_HUMAN Myosin-7 OS=Homo sapiens OX=9606 GN=MYH7 PE=1 SV=5	183.035	GQNVQQVIY[183.034978]ATGALAK	Y_AEBS
MYH7	Myosin-7	>sp|P12883|MYH7_HUMAN Myosin-7 OS=Homo sapiens OX=9606 GN=MYH7 PE=1 SV=5	183.035	GQNVQQVIY[183.035350]ATGALAK	Y_AEBS
MYH7	Myosin-7	>sp|P12883|MYH7_HUMAN Myosin-7 OS=Homo sapiens OX=9606 GN=MYH7 PE=1 SV=5	183.037	LTY[183.036859]TQQLEDLKR	Y_AEBS
MYH7	Myosin-7	>sp|P12883|MYH7_HUMAN Myosin-7 OS=Homo sapiens OX=9606 GN=MYH7 PE=1 SV=5	183.037	Y[183.036545]EESQSELESSQKEAR	Y_AEBS
MYH7	Myosin-7	>sp|P12883|MYH7_HUMAN Myosin-7 OS=Homo sapiens OX=9606 GN=MYH7 PE=1 SV=5	183.035	GKLTY[183.035065]TQQLEDLK	Y_AEBS
MYH7	Myosin-7	>sp|P12883|MYH7_HUMAN Myosin-7 OS=Homo sapiens OX=9606 GN=MYH7 PE=1 SV=5	183.035	YR[183.035277]ILNPAAIPEGQFIDSR	Y_AEBS
MYH7	Myosin-7	>sp|P12883|MYH7_HUMAN Myosin-7 OS=Homo sapiens OX=9606 GN=MYH7 PE=1 SV=5	183.035	EEQAEPDGTEEADKSAY[183.034571]LMGLNSADLLK	Y_AEBS
MYH7	Myosin-7	>sp|P12883|MYH7_HUMAN Myosin-7 OS=Homo sapiens OX=9606 GN=MYH7 PE=1 SV=5	183.035	LTY[183.035492]TQQLEDLKR	Y_AEBS
MYH7	Myosin-7	>sp|P12883|MYH7_HUMAN Myosin-7 OS=Homo sapiens OX=9606 GN=MYH7 PE=1 SV=5	183.036	LTY[183.036053]TQQLEDLKR	Y_AEBS
MYH7	Myosin-7	>sp|P12883|MYH7_HUMAN Myosin-7 OS=Homo sapiens OX=9606 GN=MYH7 PE=1 SV=5	183.035	LTY[183.034508]TQQLEDLK	Y_AEBS
MYH7	Myosin-7	>sp|P12883|MYH7_HUMAN Myosin-7 OS=Homo sapiens OX=9606 GN=MYH7 PE=1 SV=5	183.035	LTY[183.034776]TQQLEDLK	Y_AEBS
MYH7	Myosin-7	>sp|P12883|MYH7_HUMAN Myosin-7 OS=Homo sapiens OX=9606 GN=MYH7 PE=1 SV=5	183.035	VTAETEY[183.034579]GK	Y_AEBS
MYH7	Myosin-7	>sp|P12883|MYH7_HUMAN Myosin-7 OS=Homo sapiens OX=9606 GN=MYH7 PE=1 SV=5	183.035	GKLTY[183.035424]TQQLEDLK	Y_AEBS
MYH7	Myosin-7	>sp|P12883|MYH7_HUMAN Myosin-7 OS=Homo sapiens OX=9606 GN=MYH7 PE=1 SV=5	183.035	EGGKVTAETEY[183.035374]GK	Y_AEBS
MYH7	Myosin-7	>sp|P12883|MYH7_HUMAN Myosin-7 OS=Homo sapiens OX=9606 GN=MYH7 PE=1 SV=5	183.034	VTAETEY[183.034399]GK	Y_AEBS
MYH6	Myosin-6	>sp|P13533|MYH6_HUMAN Myosin-6 OS=Homo sapiens OX=9606 GN=MYH6 PE=1 SV=5	183.035	QKY[183.035237]EESQSELESSQK	Y_AEBS
MYH6	Myosin-6	>sp|P13533|MYH6_HUMAN Myosin-6 OS=Homo sapiens OX=9606 GN=MYH6 PE=1 SV=5	183.035	Y[183.035237]EESQSELESSQKEAR	Y_AEBS
MYH6	Myosin-6	>sp|P13533|MYH6_HUMAN Myosin-6 OS=Homo sapiens OX=9606 GN=MYH6 PE=1 SV=5	183.035	SAY[183.035237]LMGLNSADLLK	Y_AEBS
MYH6	Myosin-6	>sp|P13533|MYH6_HUMAN Myosin-6 OS=Homo sapiens OX=9606 GN=MYH6 PE=1 SV=5	183.035	HDCDLLREQY[183.035237]EEETEAK	Y_AEBS
MYH6	Myosin-6	>sp|P13533|MYH6_HUMAN Myosin-6 OS=Homo sapiens OX=9606 GN=MYH6 PE=1 SV=5	183.035	NAY[183.035237]EESLEHLETFKR	Y_AEBS
MYH6	Myosin-6	>sp|P13533|MYH6_HUMAN Myosin-6 OS=Homo sapiens OX=9606 GN=MYH6 PE=1 SV=5	183.035	SAY[183.035237]LMGLNSADLLK	Y_AEBS
MYH6	Myosin-6	>sp|P13533|MYH6_HUMAN Myosin-6 OS=Homo sapiens OX=9606 GN=MYH6 PE=1 SV=5	183.035	NAY[183.035237]EESLEHLETFKR	Y_AEBS
MYH6	Myosin-6	>sp|P13533|MYH6_HUMAN Myosin-6 OS=Homo sapiens OX=9606 GN=MYH6 PE=1 SV=5	183.035	HDCDLLREQY[183.035336]EEETEAK	Y_AEBS
MYH6	Myosin-6	>sp|P13533|MYH6_HUMAN Myosin-6 OS=Homo sapiens OX=9606 GN=MYH6 PE=1 SV=5	183.035	NAY[183.035030]EESLEHLETFKR	Y_AEBS
MYH6	Myosin-6	>sp|P13533|MYH6_HUMAN Myosin-6 OS=Homo sapiens OX=9606 GN=MYH6 PE=1 SV=5	183.035	HDCDLLREQY[183.034590]EEETEAK	Y_AEBS
MYH6	Myosin-6	>sp|P13533|MYH6_HUMAN Myosin-6 OS=Homo sapiens OX=9606 GN=MYH6 PE=1 SV=5	183.036	YE[183.035932]ESQSELESSQKEAR	Y_AEBS
MYH6	Myosin-6	>sp|P13533|MYH6_HUMAN Myosin-6 OS=Homo sapiens OX=9606 GN=MYH6 PE=1 SV=5	183.036	EQY[183.035873]EEETEAKAELQR	Y_AEBS
MYH6	Myosin-6	>sp|P13533|MYH6_HUMAN Myosin-6 OS=Homo sapiens OX=9606 GN=MYH6 PE=1 SV=5	183.035	LKNAY[183.035237]EESLEHLETFK	Y_AEBS
MYH6	Myosin-6	>sp|P13533|MYH6_HUMAN Myosin-6 OS=Homo sapiens OX=9606 GN=MYH6 PE=1 SV=5	183.035	Y[183.035237]EESQSELESSQKEAR	Y_AEBS
MYH6	Myosin-6	>sp|P13533|MYH6_HUMAN Myosin-6 OS=Homo sapiens OX=9606 GN=MYH6 PE=1 SV=5	183.035	NAY[183.035237]EESLEHLETFKR	Y_AEBS
MYH6	Myosin-6	>sp|P13533|MYH6_HUMAN Myosin-6 OS=Homo sapiens OX=9606 GN=MYH6 PE=1 SV=5	183.035	SAY[183.035237]LMGLNSADLLK	Y_AEBS
MYH6	Myosin-6	>sp|P13533|MYH6_HUMAN Myosin-6 OS=Homo sapiens OX=9606 GN=MYH6 PE=1 SV=5	183.035	YE[183.035237]ESQSELESSQKEAR	Y_AEBS
MYH6	Myosin-6	>sp|P13533|MYH6_HUMAN Myosin-6 OS=Homo sapiens OX=9606 GN=MYH6 PE=1 SV=5	183.035	QKY[183.035237]EESQSELESSQK	Y_AEBS
MYH6	Myosin-6	>sp|P13533|MYH6_HUMAN Myosin-6 OS=Homo sapiens OX=9606 GN=MYH6 PE=1 SV=5	183.035	QKY[183.035237]EESQSELESSQK	Y_AEBS
MYH6	Myosin-6	>sp|P13533|MYH6_HUMAN Myosin-6 OS=Homo sapiens OX=9606 GN=MYH6 PE=1 SV=5	183.035	QKY[183.035237]EESQSELESSQK	Y_AEBS
MYH6	Myosin-6	>sp|P13533|MYH6_HUMAN Myosin-6 OS=Homo sapiens OX=9606 GN=MYH6 PE=1 SV=5	183.035	EQY[183.035237]EEETEAKAELQR	Y_AEBS
MYH6	Myosin-6	>sp|P13533|MYH6_HUMAN Myosin-6 OS=Homo sapiens OX=9606 GN=MYH6 PE=1 SV=5	183.036	HDCDLLREQY[183.036258]EEETEAK	Y_AEBS
MYH6	Myosin-6	>sp|P13533|MYH6_HUMAN Myosin-6 OS=Homo sapiens OX=9606 GN=MYH6 PE=1 SV=5	183.035	LKNAY[183.035101]EESLEHLETFK	Y_AEBS
MYH6	Myosin-6	>sp|P13533|MYH6_HUMAN Myosin-6 OS=Homo sapiens OX=9606 GN=MYH6 PE=1 SV=5	183.034	NAY[183.034226]EESLEHLETFKR	Y_AEBS
MYH6	Myosin-6	>sp|P13533|MYH6_HUMAN Myosin-6 OS=Homo sapiens OX=9606 GN=MYH6 PE=1 SV=5	183.036	SAY[183.036057]LMGLNSADLLK	Y_AEBS
MYH6	Myosin-6	>sp|P13533|MYH6_HUMAN Myosin-6 OS=Homo sapiens OX=9606 GN=MYH6 PE=1 SV=5	183.036	HDCDLLREQY[183.035696]EEETEAK	Y_AEBS
MYH6	Myosin-6	>sp|P13533|MYH6_HUMAN Myosin-6 OS=Homo sapiens OX=9606 GN=MYH6 PE=1 SV=5	183.034	QKY[183.034124]EESQSELESSQK	Y_AEBS
MYH6	Myosin-6	>sp|P13533|MYH6_HUMAN Myosin-6 OS=Homo sapiens OX=9606 GN=MYH6 PE=1 SV=5	183.035	TLEDQANEY[183.035445]R	Y_AEBS
MYH6	Myosin-6	>sp|P13533|MYH6_HUMAN Myosin-6 OS=Homo sapiens OX=9606 GN=MYH6 PE=1 SV=5	183.036	EQY[183.035530]EEETEAK	Y_AEBS
MYH6	Myosin-6	>sp|P13533|MYH6_HUMAN Myosin-6 OS=Homo sapiens OX=9606 GN=MYH6 PE=1 SV=5	183.035	HDCDLLREQY[183.035237]EEETEAK	Y_AEBS
MYH6	Myosin-6	>sp|P13533|MYH6_HUMAN Myosin-6 OS=Homo sapiens OX=9606 GN=MYH6 PE=1 SV=5	183.035	SAY[183.035237]LMGLNSADLLK	Y_AEBS
MYH6	Myosin-6	>sp|P13533|MYH6_HUMAN Myosin-6 OS=Homo sapiens OX=9606 GN=MYH6 PE=1 SV=5	183.035	QKY[183.035237]EESQSELESSQK	Y_AEBS
MYH6	Myosin-6	>sp|P13533|MYH6_HUMAN Myosin-6 OS=Homo sapiens OX=9606 GN=MYH6 PE=1 SV=5	183.035	NAY[183.035237]EESLEHLETFKR	Y_AEBS
MYH6	Myosin-6	>sp|P13533|MYH6_HUMAN Myosin-6 OS=Homo sapiens OX=9606 GN=MYH6 PE=1 SV=5	183.035	NAY[183.035237]EESLEHLETFKR	Y_AEBS
MYH6	Myosin-6	>sp|P13533|MYH6_HUMAN Myosin-6 OS=Homo sapiens OX=9606 GN=MYH6 PE=1 SV=5	183.035	HDCDLLREQY[183.035237]EEETEAK	Y_AEBS
MYH6	Myosin-6	>sp|P13533|MYH6_HUMAN Myosin-6 OS=Homo sapiens OX=9606 GN=MYH6 PE=1 SV=5	183.035	NAY[183.035237]EESLEHLETFKR	Y_AEBS
MYH6	Myosin-6	>sp|P13533|MYH6_HUMAN Myosin-6 OS=Homo sapiens OX=9606 GN=MYH6 PE=1 SV=5	183.035	SAY[183.035237]LMGLNSADLLK	Y_AEBS
MYH6	Myosin-6	>sp|P13533|MYH6_HUMAN Myosin-6 OS=Homo sapiens OX=9606 GN=MYH6 PE=1 SV=5	183.035	HDCDLLREQY[183.035237]EEETEAK	Y_AEBS
MYH6	Myosin-6	>sp|P13533|MYH6_HUMAN Myosin-6 OS=Homo sapiens OX=9606 GN=MYH6 PE=1 SV=5	183.035	HDCDLLREQY[183.035237]EEETEAK	Y_AEBS
MYH6	Myosin-6	>sp|P13533|MYH6_HUMAN Myosin-6 OS=Homo sapiens OX=9606 GN=MYH6 PE=1 SV=5	183.035	QKY[183.035237]EESQSELESSQK	Y_AEBS
MYH6	Myosin-6	>sp|P13533|MYH6_HUMAN Myosin-6 OS=Homo sapiens OX=9606 GN=MYH6 PE=1 SV=5	183.035	QKYE[183.035237]ESQSELESSQK	Y_AEBS
MYH6	Myosin-6	>sp|P13533|MYH6_HUMAN Myosin-6 OS=Homo sapiens OX=9606 GN=MYH6 PE=1 SV=5	183.037	YE[183.036808]ESQSELESSQKEAR	Y_AEBS
MYH6	Myosin-6	>sp|P13533|MYH6_HUMAN Myosin-6 OS=Homo sapiens OX=9606 GN=MYH6 PE=1 SV=5	183.037	Y[183.036612]EESQSELESSQKEAR	Y_AEBS
MYH6	Myosin-6	>sp|P13533|MYH6_HUMAN Myosin-6 OS=Homo sapiens OX=9606 GN=MYH6 PE=1 SV=5	183.034	HDCDLLREQY[183.034413]EEETEAK	Y_AEBS
MYH6	Myosin-6	>sp|P13533|MYH6_HUMAN Myosin-6 OS=Homo sapiens OX=9606 GN=MYH6 PE=1 SV=5	183.035	YE[183.034706]ESQSELESSQKEAR	Y_AEBS
MYH6	Myosin-6	>sp|P13533|MYH6_HUMAN Myosin-6 OS=Homo sapiens OX=9606 GN=MYH6 PE=1 SV=5	183.035	QKY[183.034824]EESQSELESSQK	Y_AEBS
MYH6	Myosin-6	>sp|P13533|MYH6_HUMAN Myosin-6 OS=Homo sapiens OX=9606 GN=MYH6 PE=1 SV=5	183.036	HDCDLLREQY[183.035963]EEETEAK	Y_AEBS
MYH6	Myosin-6	>sp|P13533|MYH6_HUMAN Myosin-6 OS=Homo sapiens OX=9606 GN=MYH6 PE=1 SV=5	183.036	EQY[183.035941]EEETEAKAELQR	Y_AEBS
MYH6	Myosin-6	>sp|P13533|MYH6_HUMAN Myosin-6 OS=Homo sapiens OX=9606 GN=MYH6 PE=1 SV=5	183.036	EQY[183.036183]EEETEAKAELQR	Y_AEBS
MYH6	Myosin-6	>sp|P13533|MYH6_HUMAN Myosin-6 OS=Homo sapiens OX=9606 GN=MYH6 PE=1 SV=5	183.035	EQY[183.035382]EEETEAK	Y_AEBS
MYH6	Myosin-6	>sp|P13533|MYH6_HUMAN Myosin-6 OS=Homo sapiens OX=9606 GN=MYH6 PE=1 SV=5	183.035	SEAPPHIFSISDNAYQY[183.035237]MLTDRENQSILITGESGAGK	Y_AEBS
MYH6	Myosin-6	>sp|P13533|MYH6_HUMAN Myosin-6 OS=Homo sapiens OX=9606 GN=MYH6 PE=1 SV=5	183.035	LKNAY[183.035237]EESLEHLETFK	Y_AEBS
MYH6	Myosin-6	>sp|P13533|MYH6_HUMAN Myosin-6 OS=Homo sapiens OX=9606 GN=MYH6 PE=1 SV=5	183.035	HDCDLLREQY[183.035237]EEETEAK	Y_AEBS
MYH6	Myosin-6	>sp|P13533|MYH6_HUMAN Myosin-6 OS=Homo sapiens OX=9606 GN=MYH6 PE=1 SV=5	183.035	QKY[183.035237]EESQSELESSQK	Y_AEBS
MYH6	Myosin-6	>sp|P13533|MYH6_HUMAN Myosin-6 OS=Homo sapiens OX=9606 GN=MYH6 PE=1 SV=5	183.035	HDCDLLREQY[183.035237]EEETEAK	Y_AEBS
MYH6	Myosin-6	>sp|P13533|MYH6_HUMAN Myosin-6 OS=Homo sapiens OX=9606 GN=MYH6 PE=1 SV=5	183.035	EQY[183.035237]EEETEAKAELQR	Y_AEBS
MYH6	Myosin-6	>sp|P13533|MYH6_HUMAN Myosin-6 OS=Homo sapiens OX=9606 GN=MYH6 PE=1 SV=5	183.035	SAY[183.035237]LMGLNSADLLK	Y_AEBS
MYH6	Myosin-6	>sp|P13533|MYH6_HUMAN Myosin-6 OS=Homo sapiens OX=9606 GN=MYH6 PE=1 SV=5	183.035	NAY[183.035237]EESLEHLETFKR	Y_AEBS
MYH6	Myosin-6	>sp|P13533|MYH6_HUMAN Myosin-6 OS=Homo sapiens OX=9606 GN=MYH6 PE=1 SV=5	183.035	NAY[183.035237]EESLEHLETFKR	Y_AEBS
MYH6	Myosin-6	>sp|P13533|MYH6_HUMAN Myosin-6 OS=Homo sapiens OX=9606 GN=MYH6 PE=1 SV=5	183.035	SAY[183.035237]LMGLNSADLLK	Y_AEBS
MYH6	Myosin-6	>sp|P13533|MYH6_HUMAN Myosin-6 OS=Homo sapiens OX=9606 GN=MYH6 PE=1 SV=5	183.035	QKY[183.035237]EESQSELESSQK	Y_AEBS
MYH6	Myosin-6	>sp|P13533|MYH6_HUMAN Myosin-6 OS=Homo sapiens OX=9606 GN=MYH6 PE=1 SV=5	183.035	NAY[183.035237]EESLEHLETFKR	Y_AEBS
MYH6	Myosin-6	>sp|P13533|MYH6_HUMAN Myosin-6 OS=Homo sapiens OX=9606 GN=MYH6 PE=1 SV=5	183.035	EQY[183.035237]EEETEAKAELQR	Y_AEBS
MYH6	Myosin-6	>sp|P13533|MYH6_HUMAN Myosin-6 OS=Homo sapiens OX=9606 GN=MYH6 PE=1 SV=5	183.035	LLSSLDIDHNQY[183.035237]KFGHTK	Y_AEBS
MYH6	Myosin-6	>sp|P13533|MYH6_HUMAN Myosin-6 OS=Homo sapiens OX=9606 GN=MYH6 PE=1 SV=5	183.035	QKYE[183.035237]ESQSELESSQK	Y_AEBS
MYH6	Myosin-6	>sp|P13533|MYH6_HUMAN Myosin-6 OS=Homo sapiens OX=9606 GN=MYH6 PE=1 SV=5	183.035	EQY[183.034557]EEETEAKAELQR	Y_AEBS
MYH6	Myosin-6	>sp|P13533|MYH6_HUMAN Myosin-6 OS=Homo sapiens OX=9606 GN=MYH6 PE=1 SV=5	183.036	LLSSLDIDHNQY[183.036473]KFGHTK	Y_AEBS
MYH6	Myosin-6	>sp|P13533|MYH6_HUMAN Myosin-6 OS=Homo sapiens OX=9606 GN=MYH6 PE=1 SV=5	183.035	YE[183.035061]ESQSELESSQKEAR	Y_AEBS
MYH6	Myosin-6	>sp|P13533|MYH6_HUMAN Myosin-6 OS=Homo sapiens OX=9606 GN=MYH6 PE=1 SV=5	183.035	QKY[183.034598]EESQSELESSQK	Y_AEBS
MYH6	Myosin-6	>sp|P13533|MYH6_HUMAN Myosin-6 OS=Homo sapiens OX=9606 GN=MYH6 PE=1 SV=5	183.035	NAY[183.035255]EESLEHLETFKR	Y_AEBS
MYH6	Myosin-6	>sp|P13533|MYH6_HUMAN Myosin-6 OS=Homo sapiens OX=9606 GN=MYH6 PE=1 SV=5	183.035	QKY[183.034749]EESQSELESSQK	Y_AEBS
MYH6	Myosin-6	>sp|P13533|MYH6_HUMAN Myosin-6 OS=Homo sapiens OX=9606 GN=MYH6 PE=1 SV=5	183.036	EQY[183.035974]EEETEAK	Y_AEBS
MYH6	Myosin-6	>sp|P13533|MYH6_HUMAN Myosin-6 OS=Homo sapiens OX=9606 GN=MYH6 PE=1 SV=5	183.035	HDCDLLREQY[183.035237]EEETEAK	Y_AEBS
MYH6	Myosin-6	>sp|P13533|MYH6_HUMAN Myosin-6 OS=Homo sapiens OX=9606 GN=MYH6 PE=1 SV=5	183.035	Y[183.035237]EESQSELESSQKEAR	Y_AEBS
MYH6	Myosin-6	>sp|P13533|MYH6_HUMAN Myosin-6 OS=Homo sapiens OX=9606 GN=MYH6 PE=1 SV=5	183.035	NAY[183.035237]EESLEHLETFKR	Y_AEBS
MYH6	Myosin-6	>sp|P13533|MYH6_HUMAN Myosin-6 OS=Homo sapiens OX=9606 GN=MYH6 PE=1 SV=5	183.035	NAY[183.035237]EESLEHLETFKR	Y_AEBS
MYH6	Myosin-6	>sp|P13533|MYH6_HUMAN Myosin-6 OS=Homo sapiens OX=9606 GN=MYH6 PE=1 SV=5	183.035	LLSSLDIDHNQY[183.035237]KFGHTK	Y_AEBS
MYH6	Myosin-6	>sp|P13533|MYH6_HUMAN Myosin-6 OS=Homo sapiens OX=9606 GN=MYH6 PE=1 SV=5	183.035	QKY[183.035237]EESQSELESSQK	Y_AEBS
MYH6	Myosin-6	>sp|P13533|MYH6_HUMAN Myosin-6 OS=Homo sapiens OX=9606 GN=MYH6 PE=1 SV=5	183.035	LKNAY[183.035237]EESLEHLETFK	Y_AEBS
MYH6	Myosin-6	>sp|P13533|MYH6_HUMAN Myosin-6 OS=Homo sapiens OX=9606 GN=MYH6 PE=1 SV=5	183.035	HDCDLLREQY[183.035237]EEETEAK	Y_AEBS
MYH6	Myosin-6	>sp|P13533|MYH6_HUMAN Myosin-6 OS=Homo sapiens OX=9606 GN=MYH6 PE=1 SV=5	183.035	Y[183.035237]EESQSELESSQKEAR	Y_AEBS
MYH6	Myosin-6	>sp|P13533|MYH6_HUMAN Myosin-6 OS=Homo sapiens OX=9606 GN=MYH6 PE=1 SV=5	183.035	SAY[183.035237]LMGLNSADLLK	Y_AEBS
MYH6	Myosin-6	>sp|P13533|MYH6_HUMAN Myosin-6 OS=Homo sapiens OX=9606 GN=MYH6 PE=1 SV=5	183.035	HDCDLLREQ[183.035237]YEEETEAK	Y_AEBS
MYH6	Myosin-6	>sp|P13533|MYH6_HUMAN Myosin-6 OS=Homo sapiens OX=9606 GN=MYH6 PE=1 SV=5	183.035	QKY[183.035237]EESQSELESSQK	Y_AEBS
MYH6	Myosin-6	>sp|P13533|MYH6_HUMAN Myosin-6 OS=Homo sapiens OX=9606 GN=MYH6 PE=1 SV=5	183.035	QKY[183.035237]EESQSELESSQK	Y_AEBS
MYH6	Myosin-6	>sp|P13533|MYH6_HUMAN Myosin-6 OS=Homo sapiens OX=9606 GN=MYH6 PE=1 SV=5	183.035	EQY[183.035237]EEETEAKAELQR	Y_AEBS
MYH6	Myosin-6	>sp|P13533|MYH6_HUMAN Myosin-6 OS=Homo sapiens OX=9606 GN=MYH6 PE=1 SV=5	183.035	EQY[183.035237]EEETEAK	Y_AEBS
MYH6	Myosin-6	>sp|P13533|MYH6_HUMAN Myosin-6 OS=Homo sapiens OX=9606 GN=MYH6 PE=1 SV=5	183.035	QKYE[183.035237]ESQSELESSQK	Y_AEBS
MYH6	Myosin-6	>sp|P13533|MYH6_HUMAN Myosin-6 OS=Homo sapiens OX=9606 GN=MYH6 PE=1 SV=5	183.035	NAY[183.035177]EESLEHLETFKR	Y_AEBS
MYH6	Myosin-6	>sp|P13533|MYH6_HUMAN Myosin-6 OS=Homo sapiens OX=9606 GN=MYH6 PE=1 SV=5	183.036	EQY[183.036305]EEETEAKAELQR	Y_AEBS
MYH6	Myosin-6	>sp|P13533|MYH6_HUMAN Myosin-6 OS=Homo sapiens OX=9606 GN=MYH6 PE=1 SV=5	183.036	HDCDLLREQY[183.035849]EEETEAK	Y_AEBS
MYH6	Myosin-6	>sp|P13533|MYH6_HUMAN Myosin-6 OS=Homo sapiens OX=9606 GN=MYH6 PE=1 SV=5	183.035	NAY[183.035250]EESLEHLETFK	Y_AEBS
MYH6	Myosin-6	>sp|P13533|MYH6_HUMAN Myosin-6 OS=Homo sapiens OX=9606 GN=MYH6 PE=1 SV=5	183.036	EQY[183.035682]EEETEAKAELQR	Y_AEBS
MYH6	Myosin-6	>sp|P13533|MYH6_HUMAN Myosin-6 OS=Homo sapiens OX=9606 GN=MYH6 PE=1 SV=5	183.036	SAY[183.035947]LMGLNSADLLK	Y_AEBS
MYH6	Myosin-6	>sp|P13533|MYH6_HUMAN Myosin-6 OS=Homo sapiens OX=9606 GN=MYH6 PE=1 SV=5	183.036	QKY[183.035862]EESQSELESSQK	Y_AEBS
MYH6	Myosin-6	>sp|P13533|MYH6_HUMAN Myosin-6 OS=Homo sapiens OX=9606 GN=MYH6 PE=1 SV=5	183.035	NAY[183.034784]EESLEHLETFKR	Y_AEBS
MYH6	Myosin-6	>sp|P13533|MYH6_HUMAN Myosin-6 OS=Homo sapiens OX=9606 GN=MYH6 PE=1 SV=5	183.037	NAY[183.036518]EESLEHLETFK	Y_AEBS
MYH6	Myosin-6	>sp|P13533|MYH6_HUMAN Myosin-6 OS=Homo sapiens OX=9606 GN=MYH6 PE=1 SV=5	183.035	LKNAY[183.035237]EESLEHLETFK	Y_AEBS
MYH6	Myosin-6	>sp|P13533|MYH6_HUMAN Myosin-6 OS=Homo sapiens OX=9606 GN=MYH6 PE=1 SV=5	183.035	HDCDLLREQY[183.035237]EEETEAK	Y_AEBS
MYH6	Myosin-6	>sp|P13533|MYH6_HUMAN Myosin-6 OS=Homo sapiens OX=9606 GN=MYH6 PE=1 SV=5	183.035	HDCDLLREQY[183.035237]EEETEAK	Y_AEBS
MYH6	Myosin-6	>sp|P13533|MYH6_HUMAN Myosin-6 OS=Homo sapiens OX=9606 GN=MYH6 PE=1 SV=5	183.035	HDCDLLREQY[183.035237]EEETEAK	Y_AEBS
MYH6	Myosin-6	>sp|P13533|MYH6_HUMAN Myosin-6 OS=Homo sapiens OX=9606 GN=MYH6 PE=1 SV=5	183.035	QKY[183.035237]EESQSELESSQK	Y_AEBS
MYH6	Myosin-6	>sp|P13533|MYH6_HUMAN Myosin-6 OS=Homo sapiens OX=9606 GN=MYH6 PE=1 SV=5	183.035	Y[183.035237]EESQSELESSQKEAR	Y_AEBS
MYH6	Myosin-6	>sp|P13533|MYH6_HUMAN Myosin-6 OS=Homo sapiens OX=9606 GN=MYH6 PE=1 SV=5	183.035	RSEAPPHIFSISDNAYQY[183.035237]MLTDR	Y_AEBS
MYH6	Myosin-6	>sp|P13533|MYH6_HUMAN Myosin-6 OS=Homo sapiens OX=9606 GN=MYH6 PE=1 SV=5	183.035	NAY[183.035237]EESLEHLETFK	Y_AEBS
MYH6	Myosin-6	>sp|P13533|MYH6_HUMAN Myosin-6 OS=Homo sapiens OX=9606 GN=MYH6 PE=1 SV=5	183.035	QKYE[183.035237]ESQSELESSQK	Y_AEBS
MYH6	Myosin-6	>sp|P13533|MYH6_HUMAN Myosin-6 OS=Homo sapiens OX=9606 GN=MYH6 PE=1 SV=5	183.035	NAY[183.035237]EESLEHLETFKR	Y_AEBS
MYH6	Myosin-6	>sp|P13533|MYH6_HUMAN Myosin-6 OS=Homo sapiens OX=9606 GN=MYH6 PE=1 SV=5	183.035	NAY[183.035237]EESLEHLETFKR	Y_AEBS
MYH6	Myosin-6	>sp|P13533|MYH6_HUMAN Myosin-6 OS=Homo sapiens OX=9606 GN=MYH6 PE=1 SV=5	183.035	NAY[183.035237]EESLEHLETFKR	Y_AEBS
MYH6	Myosin-6	>sp|P13533|MYH6_HUMAN Myosin-6 OS=Homo sapiens OX=9606 GN=MYH6 PE=1 SV=5	183.035	HDCDLLREQY[183.035237]EEETEAK	Y_AEBS
MYH6	Myosin-6	>sp|P13533|MYH6_HUMAN Myosin-6 OS=Homo sapiens OX=9606 GN=MYH6 PE=1 SV=5	183.035	QKY[183.035237]EESQSELESSQK	Y_AEBS
MYH6	Myosin-6	>sp|P13533|MYH6_HUMAN Myosin-6 OS=Homo sapiens OX=9606 GN=MYH6 PE=1 SV=5	183.035	QKY[183.035237]EESQSELESSQK	Y_AEBS
MYH6	Myosin-6	>sp|P13533|MYH6_HUMAN Myosin-6 OS=Homo sapiens OX=9606 GN=MYH6 PE=1 SV=5	183.035	SAY[183.035237]LMGLNSADLLK	Y_AEBS
MYH6	Myosin-6	>sp|P13533|MYH6_HUMAN Myosin-6 OS=Homo sapiens OX=9606 GN=MYH6 PE=1 SV=5	183.035	EQY[183.035237]EEETEAKAELQR	Y_AEBS
MYH6	Myosin-6	>sp|P13533|MYH6_HUMAN Myosin-6 OS=Homo sapiens OX=9606 GN=MYH6 PE=1 SV=5	183.035	QKY[183.035237]EESQSELESSQK	Y_AEBS
MYH6	Myosin-6	>sp|P13533|MYH6_HUMAN Myosin-6 OS=Homo sapiens OX=9606 GN=MYH6 PE=1 SV=5	183.035	QKYE[183.035237]ESQSELESSQK	Y_AEBS
MYH6	Myosin-6	>sp|P13533|MYH6_HUMAN Myosin-6 OS=Homo sapiens OX=9606 GN=MYH6 PE=1 SV=5	183.035	EQY[183.035237]EEETEAK	Y_AEBS
MYH6	Myosin-6	>sp|P13533|MYH6_HUMAN Myosin-6 OS=Homo sapiens OX=9606 GN=MYH6 PE=1 SV=5	183.034	NAY[183.034393]EESLEHLETFKR	Y_AEBS
MYH6	Myosin-6	>sp|P13533|MYH6_HUMAN Myosin-6 OS=Homo sapiens OX=9606 GN=MYH6 PE=1 SV=5	183.034	NAY[183.034318]EESLEHLETFKR	Y_AEBS
MYH6	Myosin-6	>sp|P13533|MYH6_HUMAN Myosin-6 OS=Homo sapiens OX=9606 GN=MYH6 PE=1 SV=5	183.036	EQY[183.035942]EEETEAKAELQR	Y_AEBS
MYH6	Myosin-6	>sp|P13533|MYH6_HUMAN Myosin-6 OS=Homo sapiens OX=9606 GN=MYH6 PE=1 SV=5	183.035	YE[183.035403]ESQSELESSQKEAR	Y_AEBS
MYH6	Myosin-6	>sp|P13533|MYH6_HUMAN Myosin-6 OS=Homo sapiens OX=9606 GN=MYH6 PE=1 SV=5	183.035	LKNAY[183.034924]EESLEHLETFK	Y_AEBS
MYH6	Myosin-6	>sp|P13533|MYH6_HUMAN Myosin-6 OS=Homo sapiens OX=9606 GN=MYH6 PE=1 SV=5	183.037	QKY[183.036645]EESQSELESSQK	Y_AEBS
MYH6	Myosin-6	>sp|P13533|MYH6_HUMAN Myosin-6 OS=Homo sapiens OX=9606 GN=MYH6 PE=1 SV=5	183.036	SAY[183.036344]LMGLNSADLLK	Y_AEBS
MYH6	Myosin-6	>sp|P13533|MYH6_HUMAN Myosin-6 OS=Homo sapiens OX=9606 GN=MYH6 PE=1 SV=5	183.036	NAY[183.035943]EESLEHLETFK	Y_AEBS
MYH6	Myosin-6	>sp|P13533|MYH6_HUMAN Myosin-6 OS=Homo sapiens OX=9606 GN=MYH6 PE=1 SV=5	183.035	Y[183.034548]EESQSELESSQKEAR	Y_AEBS
MYH6	Myosin-6	>sp|P13533|MYH6_HUMAN Myosin-6 OS=Homo sapiens OX=9606 GN=MYH6 PE=1 SV=5	183.036	QKYE[183.035514]ESQSELESSQK	Y_AEBS
MYH6	Myosin-6	>sp|P13533|MYH6_HUMAN Myosin-6 OS=Homo sapiens OX=9606 GN=MYH6 PE=1 SV=5	183.036	EQY[183.036261]EEETEAK	Y_AEBS
MYH6	Myosin-6	>sp|P13533|MYH6_HUMAN Myosin-6 OS=Homo sapiens OX=9606 GN=MYH6 PE=1 SV=5	183.035	HDCDLLREQY[183.035237]EEETEAK	Y_AEBS
MYH6	Myosin-6	>sp|P13533|MYH6_HUMAN Myosin-6 OS=Homo sapiens OX=9606 GN=MYH6 PE=1 SV=5	183.035	NAY[183.035237]EESLEHLETFKR	Y_AEBS
MYH6	Myosin-6	>sp|P13533|MYH6_HUMAN Myosin-6 OS=Homo sapiens OX=9606 GN=MYH6 PE=1 SV=5	183.035	NAY[183.035237]EESLEHLETFK	Y_AEBS
MYH6	Myosin-6	>sp|P13533|MYH6_HUMAN Myosin-6 OS=Homo sapiens OX=9606 GN=MYH6 PE=1 SV=5	183.035	LKNAY[183.035237]EESLEHLETFK	Y_AEBS
MYH6	Myosin-6	>sp|P13533|MYH6_HUMAN Myosin-6 OS=Homo sapiens OX=9606 GN=MYH6 PE=1 SV=5	183.035	Y[183.035237]EESQSELESSQKEAR	Y_AEBS
MYH6	Myosin-6	>sp|P13533|MYH6_HUMAN Myosin-6 OS=Homo sapiens OX=9606 GN=MYH6 PE=1 SV=5	183.035	QKY[183.035237]EESQSELESSQK	Y_AEBS
MYH6	Myosin-6	>sp|P13533|MYH6_HUMAN Myosin-6 OS=Homo sapiens OX=9606 GN=MYH6 PE=1 SV=5	183.035	Y[183.035237]EESQSELESSQKEAR	Y_AEBS
MYH6	Myosin-6	>sp|P13533|MYH6_HUMAN Myosin-6 OS=Homo sapiens OX=9606 GN=MYH6 PE=1 SV=5	183.035	NAY[183.035237]EESLEHLETFKR	Y_AEBS
MYH6	Myosin-6	>sp|P13533|MYH6_HUMAN Myosin-6 OS=Homo sapiens OX=9606 GN=MYH6 PE=1 SV=5	183.035	HDCDLLREQY[183.035237]EEETEAK	Y_AEBS
MYH6	Myosin-6	>sp|P13533|MYH6_HUMAN Myosin-6 OS=Homo sapiens OX=9606 GN=MYH6 PE=1 SV=5	183.035	LKNAY[183.035237]EESLEHLETFK	Y_AEBS
MYH6	Myosin-6	>sp|P13533|MYH6_HUMAN Myosin-6 OS=Homo sapiens OX=9606 GN=MYH6 PE=1 SV=5	183.035	NAY[183.035237]EESLEHLETFKR	Y_AEBS
MYH6	Myosin-6	>sp|P13533|MYH6_HUMAN Myosin-6 OS=Homo sapiens OX=9606 GN=MYH6 PE=1 SV=5	183.035	NAY[183.035237]EESLEHLETFKR	Y_AEBS
MYH6	Myosin-6	>sp|P13533|MYH6_HUMAN Myosin-6 OS=Homo sapiens OX=9606 GN=MYH6 PE=1 SV=5	183.035	NAY[183.035237]EESLEHLETFKR	Y_AEBS
MYH6	Myosin-6	>sp|P13533|MYH6_HUMAN Myosin-6 OS=Homo sapiens OX=9606 GN=MYH6 PE=1 SV=5	183.035	NAY[183.035237]EESLEHLETFK	Y_AEBS
MYH6	Myosin-6	>sp|P13533|MYH6_HUMAN Myosin-6 OS=Homo sapiens OX=9606 GN=MYH6 PE=1 SV=5	183.035	EQY[183.035237]EEETEAKAELQR	Y_AEBS
MYH6	Myosin-6	>sp|P13533|MYH6_HUMAN Myosin-6 OS=Homo sapiens OX=9606 GN=MYH6 PE=1 SV=5	183.035	QKY[183.035237]EESQSELESSQK	Y_AEBS
MYH6	Myosin-6	>sp|P13533|MYH6_HUMAN Myosin-6 OS=Homo sapiens OX=9606 GN=MYH6 PE=1 SV=5	183.035	SEAPPHIFSISDNAYQY[183.035237]MLTDR	Y_AEBS
MYH6	Myosin-6	>sp|P13533|MYH6_HUMAN Myosin-6 OS=Homo sapiens OX=9606 GN=MYH6 PE=1 SV=5	183.035	QKY[183.035237]EESQSELESSQK	Y_AEBS
MYH6	Myosin-6	>sp|P13533|MYH6_HUMAN Myosin-6 OS=Homo sapiens OX=9606 GN=MYH6 PE=1 SV=5	183.035	SAY[183.035237]LMGLNSADLLK	Y_AEBS
MYH6	Myosin-6	>sp|P13533|MYH6_HUMAN Myosin-6 OS=Homo sapiens OX=9606 GN=MYH6 PE=1 SV=5	183.035	EQY[183.035237]EEETEAK	Y_AEBS
MYH6	Myosin-6	>sp|P13533|MYH6_HUMAN Myosin-6 OS=Homo sapiens OX=9606 GN=MYH6 PE=1 SV=5	183.036	RSEAPPHIFSISDNAYQY[183.036248]MLTDR	Y_AEBS
MYH6	Myosin-6	>sp|P13533|MYH6_HUMAN Myosin-6 OS=Homo sapiens OX=9606 GN=MYH6 PE=1 SV=5	183.035	HDCDLLREQY[183.034624]EEETEAK	Y_AEBS
MYH6	Myosin-6	>sp|P13533|MYH6_HUMAN Myosin-6 OS=Homo sapiens OX=9606 GN=MYH6 PE=1 SV=5	183.035	TLEDQANEY[183.034558]RVK	Y_AEBS
MYH6	Myosin-6	>sp|P13533|MYH6_HUMAN Myosin-6 OS=Homo sapiens OX=9606 GN=MYH6 PE=1 SV=5	183.035	RSEAPPHIFSISDNAYQY[183.034585]MLTDR	Y_AEBS
MYH6	Myosin-6	>sp|P13533|MYH6_HUMAN Myosin-6 OS=Homo sapiens OX=9606 GN=MYH6 PE=1 SV=5	183.034	NAY[183.034030]EESLEHLETFK	Y_AEBS
MYH6	Myosin-6	>sp|P13533|MYH6_HUMAN Myosin-6 OS=Homo sapiens OX=9606 GN=MYH6 PE=1 SV=5	183.035	NAY[183.035424]EESLEHLETFKR	Y_AEBS
MYH6	Myosin-6	>sp|P13533|MYH6_HUMAN Myosin-6 OS=Homo sapiens OX=9606 GN=MYH6 PE=1 SV=5	183.035	NAY[183.035005]EESLEHLETFKR	Y_AEBS
MYH6	Myosin-6	>sp|P13533|MYH6_HUMAN Myosin-6 OS=Homo sapiens OX=9606 GN=MYH6 PE=1 SV=5	183.035	QKY[183.035313]EESQSELESSQK	Y_AEBS
MYH6	Myosin-6	>sp|P13533|MYH6_HUMAN Myosin-6 OS=Homo sapiens OX=9606 GN=MYH6 PE=1 SV=5	183.035	QKY[183.035310]EESQSELESSQK	Y_AEBS
MYH6	Myosin-6	>sp|P13533|MYH6_HUMAN Myosin-6 OS=Homo sapiens OX=9606 GN=MYH6 PE=1 SV=5	183.037	TLEDQANEY[183.036864]RVK	Y_AEBS
MYH6	Myosin-6	>sp|P13533|MYH6_HUMAN Myosin-6 OS=Homo sapiens OX=9606 GN=MYH6 PE=1 SV=5	183.036	TLEDQANEY[183.036362]RVK	Y_AEBS
MYH6	Myosin-6	>sp|P13533|MYH6_HUMAN Myosin-6 OS=Homo sapiens OX=9606 GN=MYH6 PE=1 SV=5	183.035	HDCDLLREQY[183.034855]EEETEAK	Y_AEBS
MYH6	Myosin-6	>sp|P13533|MYH6_HUMAN Myosin-6 OS=Homo sapiens OX=9606 GN=MYH6 PE=1 SV=5	183.036	QKYE[183.036215]ESQSELESSQK	Y_AEBS
MYH6	Myosin-6	>sp|P13533|MYH6_HUMAN Myosin-6 OS=Homo sapiens OX=9606 GN=MYH6 PE=1 SV=5	183.035	NAY[183.034938]EESLEHLETFK	Y_AEBS
MYH6	Myosin-6	>sp|P13533|MYH6_HUMAN Myosin-6 OS=Homo sapiens OX=9606 GN=MYH6 PE=1 SV=5	183.034	EQY[183.033927]EEETEAK	Y_AEBS
MYH6	Myosin-6	>sp|P13533|MYH6_HUMAN Myosin-6 OS=Homo sapiens OX=9606 GN=MYH6 PE=1 SV=5	183.035	EQY[183.035287]EEETEAK	Y_AEBS
TNNI3	Troponin I, cardiac muscle	>sp|P19429|TNNI3_HUMAN Troponin I, cardiac muscle OS=Homo sapiens OX=9606 GN=TNNI3 PE=1 SV=3	183.035	AY[183.035237]ATEPHAKK	Y_AEBS
TNNI3	Troponin I, cardiac muscle	>sp|P19429|TNNI3_HUMAN Troponin I, cardiac muscle OS=Homo sapiens OX=9606 GN=TNNI3 PE=1 SV=3	183.035	AY[183.035237]ATEPHAK	Y_AEBS
TNNI3	Troponin I, cardiac muscle	>sp|P19429|TNNI3_HUMAN Troponin I, cardiac muscle OS=Homo sapiens OX=9606 GN=TNNI3 PE=1 SV=3	183.035	AY[183.035237]ATEPHAKK	Y_AEBS
TNNI3	Troponin I, cardiac muscle	>sp|P19429|TNNI3_HUMAN Troponin I, cardiac muscle OS=Homo sapiens OX=9606 GN=TNNI3 PE=1 SV=3	183.035	AY[183.035237]ATEPHAK	Y_AEBS
TNNI3	Troponin I, cardiac muscle	>sp|P19429|TNNI3_HUMAN Troponin I, cardiac muscle OS=Homo sapiens OX=9606 GN=TNNI3 PE=1 SV=3	183.035	AY[183.035237]ATEPHAK	Y_AEBS
TNNI3	Troponin I, cardiac muscle	>sp|P19429|TNNI3_HUMAN Troponin I, cardiac muscle OS=Homo sapiens OX=9606 GN=TNNI3 PE=1 SV=3	183.037	AY[183.036898]ATEPHAK	Y_AEBS
TNNI3	Troponin I, cardiac muscle	>sp|P19429|TNNI3_HUMAN Troponin I, cardiac muscle OS=Homo sapiens OX=9606 GN=TNNI3 PE=1 SV=3	183.036	AY[183.036403]ATEPHAK	Y_AEBS
TNNI3	Troponin I, cardiac muscle	>sp|P19429|TNNI3_HUMAN Troponin I, cardiac muscle OS=Homo sapiens OX=9606 GN=TNNI3 PE=1 SV=3	183.035	AY[183.035395]ATEPHAK	Y_AEBS
TNNI3	Troponin I, cardiac muscle	>sp|P19429|TNNI3_HUMAN Troponin I, cardiac muscle OS=Homo sapiens OX=9606 GN=TNNI3 PE=1 SV=3	183.035	SSNY[183.034745]RAYATEPHAK	Y_AEBS
TNNI3	Troponin I, cardiac muscle	>sp|P19429|TNNI3_HUMAN Troponin I, cardiac muscle OS=Homo sapiens OX=9606 GN=TNNI3 PE=1 SV=3	183.035	SSNY[183.035237]RAYATEPHAK	Y_AEBS
TNNI3	Troponin I, cardiac muscle	>sp|P19429|TNNI3_HUMAN Troponin I, cardiac muscle OS=Homo sapiens OX=9606 GN=TNNI3 PE=1 SV=3	183.035	AY[183.035237]ATEPHAK	Y_AEBS
TNNI3	Troponin I, cardiac muscle	>sp|P19429|TNNI3_HUMAN Troponin I, cardiac muscle OS=Homo sapiens OX=9606 GN=TNNI3 PE=1 SV=3	183.035	AY[183.035237]ATEPHAK	Y_AEBS
TNNI3	Troponin I, cardiac muscle	>sp|P19429|TNNI3_HUMAN Troponin I, cardiac muscle OS=Homo sapiens OX=9606 GN=TNNI3 PE=1 SV=3	183.035	AY[183.035237]ATEPHAK	Y_AEBS
TNNI3	Troponin I, cardiac muscle	>sp|P19429|TNNI3_HUMAN Troponin I, cardiac muscle OS=Homo sapiens OX=9606 GN=TNNI3 PE=1 SV=3	183.036	AY[183.035853]ATEPHAK	Y_AEBS
TNNI3	Troponin I, cardiac muscle	>sp|P19429|TNNI3_HUMAN Troponin I, cardiac muscle OS=Homo sapiens OX=9606 GN=TNNI3 PE=1 SV=3	183.037	AY[183.036708]ATEPHAK	Y_AEBS
TNNI3	Troponin I, cardiac muscle	>sp|P19429|TNNI3_HUMAN Troponin I, cardiac muscle OS=Homo sapiens OX=9606 GN=TNNI3 PE=1 SV=3	183.036	AY[183.035736]ATEPHAK	Y_AEBS
TNNI3	Troponin I, cardiac muscle	>sp|P19429|TNNI3_HUMAN Troponin I, cardiac muscle OS=Homo sapiens OX=9606 GN=TNNI3 PE=1 SV=3	183.035	SSNY[183.035237]RAYATEPHAK	Y_AEBS
TNNI3	Troponin I, cardiac muscle	>sp|P19429|TNNI3_HUMAN Troponin I, cardiac muscle OS=Homo sapiens OX=9606 GN=TNNI3 PE=1 SV=3	183.035	AY[183.035237]ATEPHAKK	Y_AEBS
TNNI3	Troponin I, cardiac muscle	>sp|P19429|TNNI3_HUMAN Troponin I, cardiac muscle OS=Homo sapiens OX=9606 GN=TNNI3 PE=1 SV=3	183.035	AY[183.035237]ATEPHAK	Y_AEBS
TNNI3	Troponin I, cardiac muscle	>sp|P19429|TNNI3_HUMAN Troponin I, cardiac muscle OS=Homo sapiens OX=9606 GN=TNNI3 PE=1 SV=3	183.035	SSNY[183.035237]RAYATEPHAK	Y_AEBS
TNNI3	Troponin I, cardiac muscle	>sp|P19429|TNNI3_HUMAN Troponin I, cardiac muscle OS=Homo sapiens OX=9606 GN=TNNI3 PE=1 SV=3	183.035	SSNY[183.035237]RAYATEPHAK	Y_AEBS
TNNI3	Troponin I, cardiac muscle	>sp|P19429|TNNI3_HUMAN Troponin I, cardiac muscle OS=Homo sapiens OX=9606 GN=TNNI3 PE=1 SV=3	183.035	AY[183.035236]ATEPHAK	Y_AEBS
TNNI3	Troponin I, cardiac muscle	>sp|P19429|TNNI3_HUMAN Troponin I, cardiac muscle OS=Homo sapiens OX=9606 GN=TNNI3 PE=1 SV=3	183.036	SSNY[183.035691]RAYATEPHAK	Y_AEBS
TNNI3	Troponin I, cardiac muscle	>sp|P19429|TNNI3_HUMAN Troponin I, cardiac muscle OS=Homo sapiens OX=9606 GN=TNNI3 PE=1 SV=3	183.036	AY[183.036228]ATEPHAK	Y_AEBS
TNNI3	Troponin I, cardiac muscle	>sp|P19429|TNNI3_HUMAN Troponin I, cardiac muscle OS=Homo sapiens OX=9606 GN=TNNI3 PE=1 SV=3	183.035	SSNY[183.035237]RAYATEPHAK	Y_AEBS
TNNI3	Troponin I, cardiac muscle	>sp|P19429|TNNI3_HUMAN Troponin I, cardiac muscle OS=Homo sapiens OX=9606 GN=TNNI3 PE=1 SV=3	183.035	AY[183.035237]ATEPHAK	Y_AEBS
TNNI3	Troponin I, cardiac muscle	>sp|P19429|TNNI3_HUMAN Troponin I, cardiac muscle OS=Homo sapiens OX=9606 GN=TNNI3 PE=1 SV=3	183.035	AY[183.035237]ATEPHAK	Y_AEBS
TNNI3	Troponin I, cardiac muscle	>sp|P19429|TNNI3_HUMAN Troponin I, cardiac muscle OS=Homo sapiens OX=9606 GN=TNNI3 PE=1 SV=3	183.035	AY[183.035237]ATEPHAK	Y_AEBS
TNNI3	Troponin I, cardiac muscle	>sp|P19429|TNNI3_HUMAN Troponin I, cardiac muscle OS=Homo sapiens OX=9606 GN=TNNI3 PE=1 SV=3	183.035	AY[183.035237]ATEPHAKK	Y_AEBS
TNNI3	Troponin I, cardiac muscle	>sp|P19429|TNNI3_HUMAN Troponin I, cardiac muscle OS=Homo sapiens OX=9606 GN=TNNI3 PE=1 SV=3	183.035	AY[183.035237]ATEPHAK	Y_AEBS
TNNI3	Troponin I, cardiac muscle	>sp|P19429|TNNI3_HUMAN Troponin I, cardiac muscle OS=Homo sapiens OX=9606 GN=TNNI3 PE=1 SV=3	183.035	AY[183.034856]ATEPHAK	Y_AEBS
TNNI3	Troponin I, cardiac muscle	>sp|P19429|TNNI3_HUMAN Troponin I, cardiac muscle OS=Homo sapiens OX=9606 GN=TNNI3 PE=1 SV=3	183.036	AY[183.036417]ATEPHAKK	Y_AEBS
TNNI3	Troponin I, cardiac muscle	>sp|P19429|TNNI3_HUMAN Troponin I, cardiac muscle OS=Homo sapiens OX=9606 GN=TNNI3 PE=1 SV=3	183.037	AY[183.036796]ATEPHAKK	Y_AEBS
TNNI3	Troponin I, cardiac muscle	>sp|P19429|TNNI3_HUMAN Troponin I, cardiac muscle OS=Homo sapiens OX=9606 GN=TNNI3 PE=1 SV=3	183.036	AY[183.035732]ATEPHAK	Y_AEBS
TNNI3	Troponin I, cardiac muscle	>sp|P19429|TNNI3_HUMAN Troponin I, cardiac muscle OS=Homo sapiens OX=9606 GN=TNNI3 PE=1 SV=3	183.035	AY[183.034794]ATEPHAKK	Y_AEBS
TNNI3	Troponin I, cardiac muscle	>sp|P19429|TNNI3_HUMAN Troponin I, cardiac muscle OS=Homo sapiens OX=9606 GN=TNNI3 PE=1 SV=3	183.035	AY[183.034998]ATEPHAK	Y_AEBS
TNNI3	Troponin I, cardiac muscle	>sp|P19429|TNNI3_HUMAN Troponin I, cardiac muscle OS=Homo sapiens OX=9606 GN=TNNI3 PE=1 SV=3	183.035	AY[183.035237]ATEPHAK	Y_AEBS
TNNI3	Troponin I, cardiac muscle	>sp|P19429|TNNI3_HUMAN Troponin I, cardiac muscle OS=Homo sapiens OX=9606 GN=TNNI3 PE=1 SV=3	183.035	AY[183.035237]ATEPHAK	Y_AEBS
TNNI3	Troponin I, cardiac muscle	>sp|P19429|TNNI3_HUMAN Troponin I, cardiac muscle OS=Homo sapiens OX=9606 GN=TNNI3 PE=1 SV=3	183.035	AY[183.035237]ATEPHAK	Y_AEBS
TNNI3	Troponin I, cardiac muscle	>sp|P19429|TNNI3_HUMAN Troponin I, cardiac muscle OS=Homo sapiens OX=9606 GN=TNNI3 PE=1 SV=3	183.035	AY[183.035237]ATEPHAKK	Y_AEBS
TNNI3	Troponin I, cardiac muscle	>sp|P19429|TNNI3_HUMAN Troponin I, cardiac muscle OS=Homo sapiens OX=9606 GN=TNNI3 PE=1 SV=3	183.036	AY[183.036277]ATEPHAKK	Y_AEBS
TNNI3	Troponin I, cardiac muscle	>sp|P19429|TNNI3_HUMAN Troponin I, cardiac muscle OS=Homo sapiens OX=9606 GN=TNNI3 PE=1 SV=3	183.035	AY[183.035227]ATEPHAK	Y_AEBS
TNNI3	Troponin I, cardiac muscle	>sp|P19429|TNNI3_HUMAN Troponin I, cardiac muscle OS=Homo sapiens OX=9606 GN=TNNI3 PE=1 SV=3	183.034	AY[183.034314]ATEPHAKK	Y_AEBS
TNNI3	Troponin I, cardiac muscle	>sp|P19429|TNNI3_HUMAN Troponin I, cardiac muscle OS=Homo sapiens OX=9606 GN=TNNI3 PE=1 SV=3	183.035	AY[183.035237]ATEPHAK	Y_AEBS
TNNI3	Troponin I, cardiac muscle	>sp|P19429|TNNI3_HUMAN Troponin I, cardiac muscle OS=Homo sapiens OX=9606 GN=TNNI3 PE=1 SV=3	183.035	AY[183.035237]ATEPHAK	Y_AEBS
TNNI3	Troponin I, cardiac muscle	>sp|P19429|TNNI3_HUMAN Troponin I, cardiac muscle OS=Homo sapiens OX=9606 GN=TNNI3 PE=1 SV=3	183.035	AY[183.035237]ATEPHAK	Y_AEBS
TNNI3	Troponin I, cardiac muscle	>sp|P19429|TNNI3_HUMAN Troponin I, cardiac muscle OS=Homo sapiens OX=9606 GN=TNNI3 PE=1 SV=3	183.035	AY[183.035237]ATEPHAKK	Y_AEBS
TNNI3	Troponin I, cardiac muscle	>sp|P19429|TNNI3_HUMAN Troponin I, cardiac muscle OS=Homo sapiens OX=9606 GN=TNNI3 PE=1 SV=3	183.035	A[183.035237]YATEPHAKK	Y_AEBS
TNNI3	Troponin I, cardiac muscle	>sp|P19429|TNNI3_HUMAN Troponin I, cardiac muscle OS=Homo sapiens OX=9606 GN=TNNI3 PE=1 SV=3	183.035	AY[183.035152]ATEPHAK	Y_AEBS
TNNI3	Troponin I, cardiac muscle	>sp|P19429|TNNI3_HUMAN Troponin I, cardiac muscle OS=Homo sapiens OX=9606 GN=TNNI3 PE=1 SV=3	183.036	AY[183.035842]ATEPHAKK	Y_AEBS
TNNI3	Troponin I, cardiac muscle	>sp|P19429|TNNI3_HUMAN Troponin I, cardiac muscle OS=Homo sapiens OX=9606 GN=TNNI3 PE=1 SV=3	183.036	AY[183.036007]ATEPHAKK	Y_AEBS
TNNI3	Troponin I, cardiac muscle	>sp|P19429|TNNI3_HUMAN Troponin I, cardiac muscle OS=Homo sapiens OX=9606 GN=TNNI3 PE=1 SV=3	183.036	AY[183.035884]ATEPHAK	Y_AEBS
TNNI3	Troponin I, cardiac muscle	>sp|P19429|TNNI3_HUMAN Troponin I, cardiac muscle OS=Homo sapiens OX=9606 GN=TNNI3 PE=1 SV=3	183.035	AY[183.035237]ATEPHAKK	Y_AEBS
TNNI3	Troponin I, cardiac muscle	>sp|P19429|TNNI3_HUMAN Troponin I, cardiac muscle OS=Homo sapiens OX=9606 GN=TNNI3 PE=1 SV=3	183.035	AY[183.035237]ATEPHAK	Y_AEBS
TNNI3	Troponin I, cardiac muscle	>sp|P19429|TNNI3_HUMAN Troponin I, cardiac muscle OS=Homo sapiens OX=9606 GN=TNNI3 PE=1 SV=3	183.035	AY[183.034567]ATEPHAKK	Y_AEBS
TNNI3	Troponin I, cardiac muscle	>sp|P19429|TNNI3_HUMAN Troponin I, cardiac muscle OS=Homo sapiens OX=9606 GN=TNNI3 PE=1 SV=3	183.036	SSNY[183.036321]RAYATEPHAK	Y_AEBS
TNNI3	Troponin I, cardiac muscle	>sp|P19429|TNNI3_HUMAN Troponin I, cardiac muscle OS=Homo sapiens OX=9606 GN=TNNI3 PE=1 SV=3	183.035	SSNY[183.035352]RAYATEPHAK	Y_AEBS
TNNI3	Troponin I, cardiac muscle	>sp|P19429|TNNI3_HUMAN Troponin I, cardiac muscle OS=Homo sapiens OX=9606 GN=TNNI3 PE=1 SV=3	183.035	AY[183.035467]ATEPHAK	Y_AEBS
TNNI3	Troponin I, cardiac muscle	>sp|P19429|TNNI3_HUMAN Troponin I, cardiac muscle OS=Homo sapiens OX=9606 GN=TNNI3 PE=1 SV=3	183.034	SSNYRAY[183.034355]ATEPHAK	Y_AEBS
TNNT2	Troponin T, cardiac muscle	>sp|P45379|TNNT2_HUMAN Troponin T, cardiac muscle OS=Homo sapiens OX=9606 GN=TNNT2 PE=1 SV=3	183.035	ALSNMMHFGG[183.035237]YIQK	Y_AEBS
TNNT2	Troponin T, cardiac muscle	>sp|P45379|TNNT2_HUMAN Troponin T, cardiac muscle OS=Homo sapiens OX=9606 GN=TNNT2 PE=1 SV=3	183.035	ALSNMMHFGGY[183.035237]IQK	Y_AEBS
TNNT2	Troponin T, cardiac muscle	>sp|P45379|TNNT2_HUMAN Troponin T, cardiac muscle OS=Homo sapiens OX=9606 GN=TNNT2 PE=1 SV=3	183.035	ALSNMMHFGGY[183.035237]IQK	Y_AEBS
TNNT2	Troponin T, cardiac muscle	>sp|P45379|TNNT2_HUMAN Troponin T, cardiac muscle OS=Homo sapiens OX=9606 GN=TNNT2 PE=1 SV=3	183.035	KALSNMMHFGGY[183.035237]IQK	Y_AEBS
TNNT2	Troponin T, cardiac muscle	>sp|P45379|TNNT2_HUMAN Troponin T, cardiac muscle OS=Homo sapiens OX=9606 GN=TNNT2 PE=1 SV=3	183.035	ALSNMMHFGGY[183.035237]IQK	Y_AEBS
TNNT2	Troponin T, cardiac muscle	>sp|P45379|TNNT2_HUMAN Troponin T, cardiac muscle OS=Homo sapiens OX=9606 GN=TNNT2 PE=1 SV=3	183.035	ALSNMMHFGGY[183.035237]IQK	Y_AEBS
TNNT2	Troponin T, cardiac muscle	>sp|P45379|TNNT2_HUMAN Troponin T, cardiac muscle OS=Homo sapiens OX=9606 GN=TNNT2 PE=1 SV=3	183.035	ALSNMMHFGG[183.035237]YIQK	Y_AEBS
TNNT2	Troponin T, cardiac muscle	>sp|P45379|TNNT2_HUMAN Troponin T, cardiac muscle OS=Homo sapiens OX=9606 GN=TNNT2 PE=1 SV=3	183.036	KALSNMMHFGGY[183.035916]IQK	Y_AEBS
TNNT2	Troponin T, cardiac muscle	>sp|P45379|TNNT2_HUMAN Troponin T, cardiac muscle OS=Homo sapiens OX=9606 GN=TNNT2 PE=1 SV=3	183.036	ALSNMMHFGGY[183.036333]IQK	Y_AEBS
TNNT2	Troponin T, cardiac muscle	>sp|P45379|TNNT2_HUMAN Troponin T, cardiac muscle OS=Homo sapiens OX=9606 GN=TNNT2 PE=1 SV=3	183.034	ALSNMMHFGGY[183.034377]IQK	Y_AEBS
TNNT2	Troponin T, cardiac muscle	>sp|P45379|TNNT2_HUMAN Troponin T, cardiac muscle OS=Homo sapiens OX=9606 GN=TNNT2 PE=1 SV=3	183.036	ALSNMMHFGGY[183.035890]IQK	Y_AEBS
TNNT2	Troponin T, cardiac muscle	>sp|P45379|TNNT2_HUMAN Troponin T, cardiac muscle OS=Homo sapiens OX=9606 GN=TNNT2 PE=1 SV=3	183.035	ALSNMMHFGGY[183.035237]IQK	Y_AEBS
TNNT2	Troponin T, cardiac muscle	>sp|P45379|TNNT2_HUMAN Troponin T, cardiac muscle OS=Homo sapiens OX=9606 GN=TNNT2 PE=1 SV=3	183.035	ALSNMMHFGGY[183.035237]IQK	Y_AEBS
TNNT2	Troponin T, cardiac muscle	>sp|P45379|TNNT2_HUMAN Troponin T, cardiac muscle OS=Homo sapiens OX=9606 GN=TNNT2 PE=1 SV=3	183.035	ALSNMMHFGG[183.035368]YIQK	Y_AEBS
TNNT2	Troponin T, cardiac muscle	>sp|P45379|TNNT2_HUMAN Troponin T, cardiac muscle OS=Homo sapiens OX=9606 GN=TNNT2 PE=1 SV=3	183.035	KALSNMMHFGGY[183.035237]IQK	Y_AEBS
TNNT2	Troponin T, cardiac muscle	>sp|P45379|TNNT2_HUMAN Troponin T, cardiac muscle OS=Homo sapiens OX=9606 GN=TNNT2 PE=1 SV=3	183.035	ALSNMMHFGGY[183.035237]IQK	Y_AEBS
TNNT2	Troponin T, cardiac muscle	>sp|P45379|TNNT2_HUMAN Troponin T, cardiac muscle OS=Homo sapiens OX=9606 GN=TNNT2 PE=1 SV=3	183.035	ALSNMMHFGGY[183.035351]IQK	Y_AEBS
TNNT2	Troponin T, cardiac muscle	>sp|P45379|TNNT2_HUMAN Troponin T, cardiac muscle OS=Homo sapiens OX=9606 GN=TNNT2 PE=1 SV=3	183.036	ALSNMMHFGGY[183.036423]IQK	Y_AEBS
TNNT2	Troponin T, cardiac muscle	>sp|P45379|TNNT2_HUMAN Troponin T, cardiac muscle OS=Homo sapiens OX=9606 GN=TNNT2 PE=1 SV=3	183.036	ALSNMMHFGGY[183.036077]IQK	Y_AEBS
TNNT2	Troponin T, cardiac muscle	>sp|P45379|TNNT2_HUMAN Troponin T, cardiac muscle OS=Homo sapiens OX=9606 GN=TNNT2 PE=1 SV=3	183.035	ALSNMMHFGGY[183.035237]IQK	Y_AEBS
TNNT2	Troponin T, cardiac muscle	>sp|P45379|TNNT2_HUMAN Troponin T, cardiac muscle OS=Homo sapiens OX=9606 GN=TNNT2 PE=1 SV=3	183.035	KALSNMMHFGGY[183.035237]IQK	Y_AEBS
TNNT2	Troponin T, cardiac muscle	>sp|P45379|TNNT2_HUMAN Troponin T, cardiac muscle OS=Homo sapiens OX=9606 GN=TNNT2 PE=1 SV=3	183.035	KALSNMMHFGGY[183.035237]IQK	Y_AEBS
TNNT2	Troponin T, cardiac muscle	>sp|P45379|TNNT2_HUMAN Troponin T, cardiac muscle OS=Homo sapiens OX=9606 GN=TNNT2 PE=1 SV=3	183.035	KALSNMMHFGGY[183.035237]IQK	Y_AEBS
TNNT2	Troponin T, cardiac muscle	>sp|P45379|TNNT2_HUMAN Troponin T, cardiac muscle OS=Homo sapiens OX=9606 GN=TNNT2 PE=1 SV=3	183.035	ALSNMMHFGGY[183.035237]IQK	Y_AEBS
TNNT2	Troponin T, cardiac muscle	>sp|P45379|TNNT2_HUMAN Troponin T, cardiac muscle OS=Homo sapiens OX=9606 GN=TNNT2 PE=1 SV=3	183.037	KALSNMMHFGGY[183.036705]IQK	Y_AEBS
TNNT2	Troponin T, cardiac muscle	>sp|P45379|TNNT2_HUMAN Troponin T, cardiac muscle OS=Homo sapiens OX=9606 GN=TNNT2 PE=1 SV=3	183.035	ALSNMMHFGGY[183.035237]IQK	Y_AEBS
TNNT2	Troponin T, cardiac muscle	>sp|P45379|TNNT2_HUMAN Troponin T, cardiac muscle OS=Homo sapiens OX=9606 GN=TNNT2 PE=1 SV=3	183.035	KALSNMMHFGGY[183.035237]IQK	Y_AEBS
TNNT2	Troponin T, cardiac muscle	>sp|P45379|TNNT2_HUMAN Troponin T, cardiac muscle OS=Homo sapiens OX=9606 GN=TNNT2 PE=1 SV=3	183.035	AKELWQSIY[183.035237]NLEAEK	Y_AEBS
TNNT2	Troponin T, cardiac muscle	>sp|P45379|TNNT2_HUMAN Troponin T, cardiac muscle OS=Homo sapiens OX=9606 GN=TNNT2 PE=1 SV=3	183.035	AKELWQSIY[183.035237]NLEAEK	Y_AEBS
TNNT2	Troponin T, cardiac muscle	>sp|P45379|TNNT2_HUMAN Troponin T, cardiac muscle OS=Homo sapiens OX=9606 GN=TNNT2 PE=1 SV=3	183.035	ALSNMMHFGGY[183.035237]IQK	Y_AEBS
TNNT2	Troponin T, cardiac muscle	>sp|P45379|TNNT2_HUMAN Troponin T, cardiac muscle OS=Homo sapiens OX=9606 GN=TNNT2 PE=1 SV=3	183.035	KALSNMMHFGGY[183.035237]IQK	Y_AEBS
TNNT2	Troponin T, cardiac muscle	>sp|P45379|TNNT2_HUMAN Troponin T, cardiac muscle OS=Homo sapiens OX=9606 GN=TNNT2 PE=1 SV=3	183.035	ALSNMMHFGGY[183.035237]IQK	Y_AEBS
TNNT2	Troponin T, cardiac muscle	>sp|P45379|TNNT2_HUMAN Troponin T, cardiac muscle OS=Homo sapiens OX=9606 GN=TNNT2 PE=1 SV=3	183.035	KALSNMMHFGGY[183.035237]IQK	Y_AEBS
TNNT2	Troponin T, cardiac muscle	>sp|P45379|TNNT2_HUMAN Troponin T, cardiac muscle OS=Homo sapiens OX=9606 GN=TNNT2 PE=1 SV=3	183.035	ALSNMMHFGGY[183.035092]IQK	Y_AEBS
MYBPC3	Myosin-binding protein C, cardiac-type	>sp|Q14896|MYPC3_HUMAN Myosin-binding protein C, cardiac-type OS=Homo sapiens OX=9606 GN=MYBPC3 PE=1 SV=4	183.035	VGQHLQLHDSY[183.035237]DR	Y_AEBS
MYBPC3	Myosin-binding protein C, cardiac-type	>sp|Q14896|MYPC3_HUMAN Myosin-binding protein C, cardiac-type OS=Homo sapiens OX=9606 GN=MYBPC3 PE=1 SV=4	183.035	KLEPAY[183.035237]QVSK	Y_AEBS
MYBPC3	Myosin-binding protein C, cardiac-type	>sp|Q14896|MYPC3_HUMAN Myosin-binding protein C, cardiac-type OS=Homo sapiens OX=9606 GN=MYBPC3 PE=1 SV=4	183.035	EVGPADQGSY[183.035237]AVIAGSSK	Y_AEBS
MYBPC3	Myosin-binding protein C, cardiac-type	>sp|Q14896|MYPC3_HUMAN Myosin-binding protein C, cardiac-type OS=Homo sapiens OX=9606 GN=MYBPC3 PE=1 SV=4	183.035	SVIAGY[183.035237]TAMLCCAVR	Y_AEBS
MYBPC3	Myosin-binding protein C, cardiac-type	>sp|Q14896|MYPC3_HUMAN Myosin-binding protein C, cardiac-type OS=Homo sapiens OX=9606 GN=MYBPC3 PE=1 SV=4	183.035	IAFQY[183.035237]GVTDLR	Y_AEBS
MYBPC3	Myosin-binding protein C, cardiac-type	>sp|Q14896|MYPC3_HUMAN Myosin-binding protein C, cardiac-type OS=Homo sapiens OX=9606 GN=MYBPC3 PE=1 SV=4	183.034	EVGPADQGSY[183.033932]AVIAGSSK	Y_AEBS
MYBPC3	Myosin-binding protein C, cardiac-type	>sp|Q14896|MYPC3_HUMAN Myosin-binding protein C, cardiac-type OS=Homo sapiens OX=9606 GN=MYBPC3 PE=1 SV=4	183.035	TLTISQCSLADDAAY[183.035237]QCVVGGEK	Y_AEBS
MYBPC3	Myosin-binding protein C, cardiac-type	>sp|Q14896|MYPC3_HUMAN Myosin-binding protein C, cardiac-type OS=Homo sapiens OX=9606 GN=MYBPC3 PE=1 SV=4	183.035	GGSDISASNKY[183.035237]GLATEGTR	Y_AEBS
MYBPC3	Myosin-binding protein C, cardiac-type	>sp|Q14896|MYPC3_HUMAN Myosin-binding protein C, cardiac-type OS=Homo sapiens OX=9606 GN=MYBPC3 PE=1 SV=4	183.035	KLEVY[183.035237]QSIADLMVGAK	Y_AEBS
MYBPC3	Myosin-binding protein C, cardiac-type	>sp|Q14896|MYPC3_HUMAN Myosin-binding protein C, cardiac-type OS=Homo sapiens OX=9606 GN=MYBPC3 PE=1 SV=4	183.035	VGQHLQLHDSY[183.035237]DR	Y_AEBS
[truncated: 70,211 more rows]

## Sheet: Example Cardiac Protein, RA
Gene name	Protein Name	Fasta Description	ΔMass, apex	Peptide with Δmass	PTM
[truncated: 66,212 more rows]

[truncated: 1 more sheets: Legends]
