# Supplementary material for: Proteome-wide profiling and mapping of post translational modifications in human hearts
Source: Sci Rep. 2021 Jan 26;11:2184. doi: 10.1038/s41598-021-81986-y (PMC7838296; doi:10.1038/s41598-021-81986-y)
Supplement: Supplementary file 8 — Supplementary Table 7. [file 41598_2021_81986_MOESM8_ESM.xlsx]

## Sheet: Kynurenin
Proteome-wide profiling and mapping of post translational modifications in human hearts
Navratan Bagwan1, Henrik H. El Ali 1, and Alicia Lundby1, 2 *
						Median Normalized log2 intensities in all the samples																				T test (Left ventricle vs Left atria)					T test (Right atria vs Left atria)
Gene Name	Protein names	Leading protein	Positions within proteins	W_kynurenine Probabilities	Unique identifier	097-LA	113-LA	119-LA	141-LA	145-LA	148-LA	097-LV	113-LV	117-LV	119-LV	141-LV	145-LV	148-LV	097-RA	113-RA	117-RA	119-RA	141-RA	145-RA	148-RA	logFC (LV vs LA)	P-value (LV vs LA)	Negative log10 (P-value)	Significant Peptides (LV vs LA)		logFC (RA vs LA)	P-value (RA vs LA)	Negative log10 (P-value)	Significant Peptides (RA vs LA)
ACTA2;ACTG2	Actin, aortic smooth muscle;Actin, gamma-enteric smooth muscle	P62736	88;87	YPIEHGIITNW(1)DDMEKIW(1)HHSFYNELR	UID799	2.94372	3.36681	3.87965	2.53208	3.96931	4.96975	0.989957	-4.08598	-3.87279	-3.92255	2.77379	-0.214073	-1.02253	0.701059	-2.6917	2.69449	-3.77215	0.904193	0.924715	2.01539	-4.94653	0.000209533	2.86723	Upregulated in LA		-3.49936	0.00197877	2.19485	Upregulated in LA
MB	Myoglobin	P02144	8	GLSDGEW(1)QLVLNVW(1)GKVEADIPGHGQEVLIR	UID226	-0.313712	3.38038	3.10262	2.49489	-0.237911	-2.60422	-3.42188	-4.92516	-3.56802	-3.98715	-3.82659	0.247903	-4.52788	-3.8532	3.89548	-3.90828	0.57624	2.24556	-1.02184	-3.431	-4.40017	0.000536657	2.58127	Upregulated in LA		-1.75563	0.209606	0.541138
FLNA	Filamin-A	P21333-2	582;582	VRAW(1)GPGLEGGVVGK	UID527	2.45999	1.56153	1.99653	0.0360993	2.12391	-0.238895	-2.9145	-2.7634	-3.7405	-4.31863	-0.600121	-1.31963	-1.78422	0.297446	-1.03403	0.32323	-0.370689	-3.94842	0.461698	-0.168424	-3.81476	6.34e-05	3.72511	Upregulated in LA		-1.95736	0.0215765	1.56791	Upregulated in LA
NPPA	Natriuretic peptides A;Atrial natriuretic factor	P01160	102	GPW(1)DSSDRSALLK	UID200	-1.17674	2.49002	-1.30315	-1.4346	0.633082	2.35852	-3.96334	-4.16538	-4.11742	-2.75206	-3.37316	-3.64458	-2.75907	3.37089	0.486583	2.50172	2.68615	2.03642	-1.33646	3.94807	-3.80048	9.44e-05	3.52311	Upregulated in LA		1.69501	0.0893119	0.908272
FLNA	Filamin-A	P21333-2	636;636	YW(1)PQEAGEYAVHVLCNSEDIR	UID531	3.21767	2.1053	2.532	-2.30883	2.45346	2.14256	-2.6508	-5.12606	-2.33047	-3.72932	0.21794	-0.371524	-0.66531	-1.67193	-1.38409	-2.78848	0.809443	-2.7411	-0.198388	0.296344	-3.78401	0.00150088	2.27071	Upregulated in LA		-2.78725	0.00642968	1.85674	Upregulated in LA
ATP2A2	Sarcoplasmic/endoplasmic reticulum calcium ATPase 2	P16615;P16615-2;P16615-3	551;551;524;551;551	EW(1)GSGSDTLR	UID495	1.66675	2.01577	2.76132	0.866333	-2.53331	2.39175	0.419069	-4.4604	-3.10305	-3.64403	-4.79839	1.06229	-2.5342	2.52701	-3.49435	3.20361	1.93617	-3.73873	0.214052	2.36217	-3.63173	0.00357855	1.94775	Upregulated in LA		-0.764778	0.538607	0.22481
IGHA1	Ig alpha-1 chain C region	P01876	279	YLTW(1)ASRQEPSQGTTTFAVTSILR	UID217	1.02204	2.32942	-0.150598	-0.859577	2.89678	0.477409	-3.51059	-4.86022	-0.467268	-3.37187	-3.47441	-0.564959	-1.46135	1.38115	-2.72695	0.876777	1.57228	2.23224	2.39243	1.14397	-3.48267	0.000748235	2.64182	Upregulated in LA		0.0291204	0.973235	0.0112028
PGAM2	Phosphoglycerate mutase 2	P15259	115	HGEEQVKIW(1)R	UID482	1.27505	2.82293	1.38776	2.26054	1.63328	0.424994	-4.4293	-4.63753	-0.00111296	-3.81157	0.624093	1.50001	-1.87523	0.828615	-2.65346	-1.0863	1.11019	1.32338	2.07303	-5.08094	-3.43847	0.0031335	2.03047	Upregulated in LA		-2.13202	0.0491287	1.09222
PGPEP1	Pyroglutamyl-peptidase 1	Q9NXJ5	25	KAVVVTGFGPFGEHTVNASW(1)IAVQELEK	UID1286	1.41833	7.0728	2.39204	2.54537	3.08482	3.826	0.228217	2.00974	-4.14682	1.91954	-5.34279	3.29718	1.92189	5.68244	-0.143488	1.32291	7.5003	4.93299	4.97147	5.54678	-3.40604	0.0225757	1.27785			0.869165	0.46557	0.27902
TAGLN	Transgelin	Q01995	33	LVEW(1)IIVQCGPDVGRPDR	UID859	0.93868	-0.680742	1.4883	-0.487049	3.09577	0.271555	-3.55976	-3.93568	-0.765818	-3.92466	1.51146	-3.60127	-3.75507	-3.9442	-1.27049	0.74564	0.130401	-0.337067	-4.67969	-3.98015	-3.34691	0.00253619	2.13657	Upregulated in LA		-2.67617	0.0136281	1.54551	Upregulated in LA
IGHA2	Ig alpha-2 chain C region	P01877;P0DOX2	266;381	YLTW(1)ASR	UID221	1.02204	2.32942	-0.150598	-0.859577	2.89678	0.477409	-3.03389	-5.37786	-0.467268	-2.8172	-2.43788	-0.564959	-1.46135	1.38115	-3.87549	0.876777	1.57228	2.23224	2.39243	1.14397	-3.26121	0.00132756	2.44723	Upregulated in LA		-0.134956	0.888972	0.0465308
FGG	Fibrinogen gamma chain	P02679-2	253;253	EGFGHLSPTGTTEFW(1)LGNEK	UID241	0.617481	1.29594	-2.386	-1.49912	0.192878	0.362094	-3.7455	-4.51684	-4.17455	-3.31702	-4.52127	-3.55841	-0.521063	0.517358	0.548114	1.9587	-0.740936	-1.53258	-3.68522	1.18992	-3.24311	0.000629765	2.8176	Upregulated in LA		-0.0131133	0.98843	0.0047288
FBN1	Fibrillin-1	P35555	854	TICIETIKGTCW(1)QTVIDGR	UID624	1.00619	1.22384	1.17017	-4.01926	0.123369	0.392255	-3.55539	-3.00923	-3.72451	-3.00352	-2.05455	-3.01209	-3.15704	-1.19918	-1.66037	-1.28632	-4.11122	-3.50894	-2.87506	-3.94664	-3.05652	0.00113878	2.60037	Upregulated in LA		-2.63815	0.00756159	1.82739	Upregulated in LA
		Q14195-2	526	ISVGSDSDLVIW(1)DPDAVKIVSAK	UID950	0.76141	1.56678	0.0397233	-2.88188	0.310268	-0.381376	-3.18717	-4.12912	-2.26559	-2.88164	-3.78427	-3.18703	-2.6374	-0.758578	-3.2648	-3.85275	-0.848717	-4.27232	-3.15898	-0.444	-3.05566	0.000325609	3.30378	Upregulated in LA		-2.27394	0.0155436	1.59993	Upregulated in LA
NPPA	Natriuretic peptides A;Atrial natriuretic factor	P01160	83	NLLDHLEEKMPLEDEVVPPQVLSEPNEEAGAALSPLPEVPPW(1)TGEVSPAQR	UID201	-0.505839	-3.87924	1.51199	-0.594521	-0.264572	0.913385	-2.84873	-3.31321	-4.00681	-4.26808	-2.61019	-3.52643	-4.08832	0.960214	-3.91918	1.32077	2.99381	-0.600785	-1.74394	-4.16594	-3.05331	0.000881672	2.73523	Upregulated in LA		-0.266635	0.820267	0.0741485
OBSCN	Obscurin	Q5VST9-3;Q5VST9-6	2412;2412;2412;2412;2412	W(1)LLGKTVLQAGGNVGLEQEGTVHR	UID1052	2.37304	2.12512	2.45512	3.08296	2.65224	-3.60011	-3.12443	-4.30747	-0.153401	-3.57351	1.60796	-2.82765	1.78057	1.53092	1.27274	1.92242	2.26466	-1.61536	-4.04359	-4.67166	-3.02872	0.0253975	1.26013			-1.99185	0.149684	0.654908
HPX	Hemopexin	P02790	90	W(1)KNFPSPVDAAFR	UID265	0.160893	-0.0220278	-0.136133	0.978302	0.787047	1.00069	-3.51529	-3.20592	-4.80956	-1.69122	-1.27816	-0.912082	-1.46376	-0.416571	-2.58245	-1.46051	-0.679345	0.043894	0.00742147	0.914285	-2.87232	0.000565762	3.11183	Upregulated in LA		-1.05764	0.105925	1.21455
TF	Serotransferrin	P02787	147	SAGW(1)NIPIGLLYCDLPEPR	UID257	0.315071	0.361052	0.282954	0.397969	-0.184125	1.70084	-1.27002	-2.99106	-4.27484	-1.14883	-3.35219	-2.46876	-0.905019	-0.199754	-1.05442	-2.29018	-2.6284	-0.321983	0.591198	1.04604	-2.82335	0.000443308	3.3191	Upregulated in LA		-1.17289	0.102918	1.07818
TF	Serotransferrin	P02787	569	NPDPW(1)AK	UID255	1.87514	5.50002	5.87593	5.59859	5.31619	5.34023	4.1297	0.911252	2.30616	3.72756	-4.03	4.15342	4.13125	1.76255	4.01228	5.07543	4.63238	5.60187	-2.02652	5.69768	-2.72778	0.0355321	1.15796			-1.38116	0.237881	0.518081
SERPINC1	Antithrombin-III	P01008	81;82	RVW(1)ELSK	UID191	-3.43233	2.89016	-3.20952	-3.02629	2.61616	2.52923	-1.14907	-4.47973	-2.65869	-3.96704	-3.78802	-1.09595	-3.84787	1.49834	-3.94193	-0.785536	0.180449	1.67684	1.62824	2.94278	-2.72596	0.0341806	1.17302			0.729124	0.587141	0.191394
IGLC7;IGLC6;IGLL5;IGLC1	Ig lambda-7 chain C region;Ig lambda-6 chain C region;Immunoglobulin lambda-like polypeptide 5;Ig lambda-1 chain C regions	A0M8Q6;P0CF74;P0DOX8;P0DOY2;P0DOY3	79;79;189;187;79;79;79	YAASSYLSLTPEQW(1)K	UID11	0.460639	0.620831	-1.48325	1.11925	2.06414	3.08775	-0.862689	-1.29424	-2.41943	-3.25039	-3.89302	0.00295634	-0.469407	0.814056	-3.33899	1.57225	0.7119	0.529581	1.33811	2.94696	-2.71912	0.00406272	2.10019	Upregulated in LA		-0.324819	0.728598	0.125863
MYH11	Myosin-11	P35749;P35749-2;P35749-4	37;37;37	RLVW(1)VPSEK	UID639	1.28544	-0.237131	1.11328	-3.02376	1.82526	2.79157	1.57482	-4.34845	-3.00303	-3.67669	-2.58894	-0.0701046	-2.47833	0.720557	-0.758537	2.23041	-4.90474	-1.62045	-4.5049	-4.15807	-2.71017	0.0186622	1.41542	Upregulated in LA		-2.48231	0.0539082	1.00796
CNN1	Calponin-1	P51911	82;62	KINESTQNW(1)HQLENIGNFIK	UID734	-3.65748	0.587906	0.873795	-2.26669	1.307	-0.646513	-3.18193	-5.57895	-3.7554	-3.58694	0.0827956	-4.17306	-2.92291	-3.32381	-2.00469	-2.80065	-2.01672	-0.54037	-1.90163	-3.72205	-2.66868	0.0118835	1.61429	Upregulated in LA		-1.69633	0.0572385	1.13526
APOA1	Apolipoprotein A-I;Proapolipoprotein A-I;Truncated apolipoprotein A-I	P02647	74	LLDNW(1)DSVTSTFSK	UID233	1.93297	1.3972	1.32831	3.46613	1.68489	3.3749	0.508376	-1.31212	-3.46266	-0.273427	0.7589	-1.58874	2.16157	2.20406	1.32126	2.07106	1.84627	2.43981	2.3242	3.41324	-2.6557	0.00478133	2.04338	Upregulated in LA		0.0340134	0.954704	0.0263996
IGHG1	Ig gamma-1 chain C region	P0DOX5	383;264	GFYPSDIAVEW(1)ESNGQPENNYKTTPPVLDSDGSFFLYSK	UID379	3.41682	3.34671	1.91895	2.34735	3.00442	3.8847	0.494463	1.12857	0.914607	-5.39262	0.656591	2.64176	2.08286	3.56937	3.55936	5.01594	2.04876	1.34001	1.49608	3.42624	-2.6256	0.0198364	1.40305	Upregulated in LA		-0.0642405	0.9258	0.0368444
HPX	Hemopexin	P02790	381	RLW(0.999)W(0.001)LDLK	UID260	0.127911	0.0956081	0.851044	-3.85587	-3.98693	-1.04976	-3.881	-4.29345	-2.68034	-3.59562	-4.44791	-4.68156	-3.70821	0.30064	0.659292	-0.208941	-0.250118	-4.20461	-3.99752	-4.43361	-2.5953	0.00561985	1.98578	Upregulated in LA		-0.430552	0.701954	0.132782
TUBB2A;TUBB2B	Tubulin beta-2A chain;Tubulin beta-2B chain	Q13885;Q9BVA1	21;21	FW(1)EVISDEHGIDPTGSYHGDSDLQLER	UID941	1.51544	1.94158	-0.379556	-2.73856	1.43259	0.18358	-3.74045	-1.02933	-3.3863	-0.345486	-5.27713	-1.93117	-0.163051	-4.14008	1.48973	0.427767	1.60671	-3.43191	0.196495	1.2076	-2.59341	0.0142164	1.55155	Upregulated in LA		-0.703516	0.514871	0.249181
RYR1	Ryanodine receptor 1	P21817-3	3423;3423;3423	AQW(1)LTEPNPSAEELFRMVGEIFIYW(1)SK	UID1912	-4.76618	-3.92835	-4.95452	2.15815	1.83534	1.87204	-4.05407	-4.01955	-3.61194	-3.90971	-3.57637	-3.46079	-4.54402	-3.06557	-3.0283	-4.76656	2.84558	-3.74156	2.79287	2.2165	-2.5851	0.0443935	1.08485			0.333388	0.840124	0.06215
TNXB	Tenascin-X	P22105-1	769;769;772	TEW(1)TPAPGPVDAYEIQFIPTTEGASPPFTAR	UID545	0.166702	-0.0797866	-4.91392	-3.27633	-1.18049	-0.942965	-4.57669	-5.2157	-4.63568	-3.53292	-3.87458	-3.50697	-4.21319	-3.35862	-4.078	-3.47296	-4.17732	-3.23243	-4.31865	-4.0544	-2.51778	0.00514222	2.06411	Upregulated in LA		-2.10873	0.0143626	1.72141	Upregulated in LA
IGHA1	Ig alpha-1 chain C region	P01876	162	DASGVTFTW(1)TPSSGK	UID215	1.49347	2.52087	1.67244	1.05729	1.75472	2.20664	-1.27938	-1.38631	-0.802699	0.905128	-3.06231	0.0913547	0.667437	2.30587	1.60483	1.76608	2.76135	0.0979983	-1.34667	1.81681	-2.47949	0.00163838	2.77574	Upregulated in LA		-0.497628	0.474763	0.359634
SUOX	Sulfite oxidase, mitochondrial	P51687	536	GVLSNAW(1)HR	UID729	1.45495	-3.31503	1.0506	-4.17895	0.904473	-3.76522	-2.5016	-4.37517	-5.46503	-4.68261	-3.25368	-3.59916	-2.26596	1.34606	-3.17817	1.9172	-3.93458	-4.55874	-2.55574	-3.53559	-2.42655	0.0290819	1.27401			-0.763172	0.556925	0.21115
DKK3	Dickkopf-related protein 3	Q9UBP4	254	LLDLITW(1)ELEPDGALDR	UID1298	-0.535279	-1.2978	0.535645	-1.2951	-1.59719	-3.12785	-3.63611	-3.60792	-3.75985	-3.10241	-5.13707	-2.68294	-3.53476	-0.651468	1.04777	-0.521692	0.96721	-1.37155	-1.38423	-3.23004	-2.4177	0.00139588	2.9605	Upregulated in LA		0.484738	0.536667	0.270327
ORM1	Alpha-1-acid glycoprotein 1	P02763	178	SDVVYTDW(1)KK	UID249	3.05462	2.07231	3.2044	3.06166	3.17525	4.25748	2.5055	-3.2953	0.88277	1.30444	1.42004	-0.597708	2.99141	3.4234	-3.74825	2.98849	2.32283	2.99146	3.04614	3.89075	-2.39317	0.0133987	1.62921	Upregulated in LA		-1.00693	0.332554	0.414139
IGHG2;IGHG1	Ig gamma-2 chain C region;Ig gamma-1 chain C region	P01859;P0DOX5	296;419;300	W(1)QQGNVFSCSVMHEALHNHYTQK	UID205	-0.226071	-1.39077	0.0277939	1.57929	1.74226	2.62236	-0.509329	-5.00205	-0.515821	-4.29695	0.841208	-2.70169	0.553389	-2.77425	-4.12737	-0.340451	-0.770414	1.79338	0.259049	2.0423	-2.38742	0.0308752	1.25494			-1.28549	0.211437	0.582371
RYR1	Ryanodine receptor 1	P21817-3	3445;3445;3445	AQW(1)LTEPNPSAEELFRMVGEIFIYW(1)SK	UID1913	-4.44226	-4.06477	-3.80605	2.15815	1.83534	1.87204	-3.2134	-3.36585	-4.22757	-2.52571	-3.74459	-3.69675	-3.1972	-4.02732	-3.98523	-2.85046	2.84558	-3.64375	2.79287	2.2165	-2.34984	0.0523952	1.04247			0.124335	0.93774	0.0231985
IGKC	Ig kappa chain C region	P01834;P0DOX7	41;148	VQW(1)KVDNALQSGNSQESVTEQDSK	UID203	1.38379	1.17009	-3.04391	-4.42601	1.65428	2.1978	-3.89261	-0.725685	-4.3275	-2.5108	-0.872848	-1.39685	-3.8621	2.06604	0.663931	0.714844	-0.633293	0.219571	1.41579	1.28047	-2.3353	0.0483597	1.0763			0.995517	0.338143	0.407976
IGHG4	Ig gamma-4 chain C region	P01861	261	GFYPSDIAVEW(1)ESNGQPENNYKTTPPVLDSDGSFFLYSR	UID211	3.41682	3.34671	1.91895	2.34735	3.00442	3.8847	0.494463	1.12857	0.914607	-3.07257	0.656591	2.64176	2.08286	3.56937	3.55936	5.01594	2.04876	1.34001	1.49608	3.42624	-2.29417	0.0100647	1.80963	Upregulated in LA		-0.0642405	0.9258	0.0368444
IGHG2	Ig gamma-2 chain C region	P01859	192	VVSVLTVVHQDW(1)LNGKEYK	UID207	4.49873	4.53351	3.7855	0.838511	1.17004	1.55552	3.58673	0.586814	2.70147	-0.0950478	1.49164	-1.19136	-3.95111	5.08841	2.0626	4.97089	3.92537	1.01381	-3.92297	2.52858	-2.28328	0.0523236	1.05042			-0.492202	0.696851	0.132192
IGHA1	Ig alpha-1 chain C region	P01876	196	SAVQGPPERDLCGCYSVSSVLPGCAEPW(1)NHGK	UID216	-0.710225	-4.49149	-0.154871	-1.09302	2.2507	0.132286	-0.967111	-4.39741	-3.89275	-4.49047	-3.91444	-2.8815	0.163712	0.743478	-3.12744	0.0700818	0.871112	-0.995641	0.604147	0.567151	-2.23365	0.0415436	1.15323			0.496754	0.604525	0.197309
CRIP2	Cysteine-rich protein 2	P52943	146;220	DW(1)HRPCLR	UID749	1.37186	1.16218	0.892386	0.385479	-0.0165048	1.45818	-0.592412	-0.628182	-2.98704	-4.4837	-1.37655	0.574155	0.0524233	-2.35773	0.452199	0.604686	-2.06387	-3.10873	0.199349	0.716931	-2.22436	0.0101695	1.837	Upregulated in LA		-1.66948	0.0368234	1.41654	Upregulated in LA
HP	Haptoglobin;Haptoglobin alpha chain;Haptoglobin beta chain	P00738	369;310	YQEDTCYGDAGSAFAVHDLEEDTW(1)YATGILSFDK	UID171	0.209245	-0.700788	0.518032	0.800637	1.3309	-3.31049	-3.38746	-3.51348	-4.42791	-3.56003	-1.32465	-0.714115	0.199415	0.76943	-3.63332	2.58283	-3.50356	-1.37065	-3.18831	-6.08694	-2.19767	0.0255332	1.37819	Upregulated in LA		-1.86942	0.13488	0.704251
MUC16	Mucin-16	Q8WXI7	12945	SPGLNREQLYW(1)ELSQLTHGIK	UID1128	1.20701	3.10574	2.46735	-4.89833	-3.1698	-3.11837	-3.36119	-4.81132	-2.49558	-2.74382	-0.494406	-3.05568	-3.36089	-1.97216	-2.9093	-4.38562	0.294134	-1.88034	-4.41344	0.506985	-2.16887	0.0914486	0.839683			-1.37413	0.306678	0.415936
TF	Serotransferrin	P02787	363	W(1)CALSHHER	UID258	5.24443	1.93414	2.16649	0.884369	-2.79178	3.14996	2.82286	-0.0562571	-2.16585	0.651295	-2.8736	2.81984	-4.0157	4.49548	1.54195	4.48204	2.44332	1.13425	1.79669	2.94967	-2.16709	0.114745	0.752983			0.927311	0.382546	0.359914
C4BPA	C4b-binding protein alpha chain	P04003	163	GVGW(1)SHPLPQCEIVK	UID267	-3.91015	1.55637	-3.46245	-4.26656	-0.533249	-0.4574	-4.21064	-4.81315	-3.57202	-3.92049	-4.89438	-3.3857	-3.29032	-0.901306	-3.721	-4.86616	-2.5116	-3.1199	-3.52003	-1.15441	-2.16681	0.0245488	1.40518	Upregulated in LA		-0.982198	0.326844	0.426054
PPIE	Peptidyl-prolyl cis-trans isomerase E	Q9UNP9	257;257;257	TDW(1)LDGK	UID1319	-0.0754912	0.103651	-1.1606	-0.466992	-0.581548	-0.456881	-3.98622	-4.22252	-3.10289	-4.94991	-4.22348	1.12277	1.17488	-2.10889	-1.22014	-1.45555	-3.05139	-1.06902	0.81406	1.6532	-2.15855	0.0442405	1.13848			-0.480033	0.516873	0.299769
TF	Serotransferrin	P02787	377	LKCDEW(1)SVNSVGK	UID254	2.6229	1.59652	-2.06086	-3.44335	0.893222	0.38595	-3.38562	-1.12141	-2.92316	-4.16094	-1.6583	-1.78518	-0.0802	3.50656	0.67548	0.485294	-1.46274	-2.82958	0.877322	2.21726	-2.15832	0.037798	1.20772			0.496591	0.654942	0.158863
ORM1;ORM2	Alpha-1-acid glycoprotein 1;Alpha-1-acid glycoprotein 2	P02763;P19652	43;43	W(1)FYIASAFR	UID250	1.82298	1.69237	2.691	1.85133	2.19665	-0.668034	-0.0125155	-2.91432	0.0268644	-0.447474	-0.509953	0.252949	-0.260211	1.55303	2.58696	1.69914	0.051321	0.572659	0.820293	-0.566801	-2.14981	0.00547524	2.26875	Upregulated in LA		-0.638202	0.363148	0.487066
ILK	Integrin-linked protein kinase	Q13418	208;74	LNENHSGELW(1)K	UID909	0.873028	-0.919923	1.27603	-5.03001	0.529073	0.46559	-4.4019	-2.36365	-0.415071	-3.69978	-4.85048	0.594914	-3.04955	0.869568	-0.132386	0.131676	-1.74909	-3.26739	2.15422	1.37873	-2.13023	0.0667459	0.969008			0.379892	0.722101	0.123945
APOA1	Apolipoprotein A-I;Proapolipoprotein A-I;Truncated apolipoprotein A-I	P02647	96;95	LREQLGPVTQEFW(1)DNLEK	UID231	0.298454	-0.911913	-4.01664	-3.8354	-0.431773	0.439544	-3.98666	-3.25088	-5.31404	-3.87753	-4.82541	-2.91022	-0.597662	0.757593	-0.0451343	0.804956	-0.0214836	-3.46499	-1.32476	0.0974064	-2.12787	0.0333958	1.27039			0.952992	0.310569	0.456947
FLNA	Filamin-A	P21333-2	2254;2262	AGGPGLERAEAGVPAEFSIW(1)TR	UID526	3.04353	-0.424265	3.43343	1.14544	2.98032	2.28852	1.9711	2.08742	1.36456	0.348208	1.60142	-3.72206	-3.88546	0.93031	1.53454	1.9439	0.984221	1.09741	-0.88205	0.0711605	-2.11137	0.0689744	0.957746			-1.26647	0.0942016	1.06223
AZGP1	Zinc-alpha-2-glycoprotein	P25311	168	QKW(1)EAEPVYVQR	UID564	0.115531	-1.06622	-2.04941	-1.37901	-0.67313	-0.777706	-1.6684	-4.4834	-2.63196	-3.41362	-1.85629	-3.04096	-4.25833	-0.710035	-1.94212	-0.969287	-3.62305	-2.66766	-3.31118	-2.79609	-2.07876	0.00370417	2.64976	Upregulated in LA		-1.31683	0.0536882	1.49533	Upregulated in LA
IGHV6-1		A0A0B4J1U7	69	QSPSRGLEW(1)LGR	UID4	-2.18855	1.09747	-2.10442	-1.27486	0.0770075	1.16543	-2.05362	-4.18396	-2.57327	-4.05992	-3.11378	-2.75701	0.533275	0.0735936	-0.358953	1.95449	-0.970614	-2.95829	-0.664417	0.90508	-2.0632	0.0245684	1.43721	Upregulated in LA		0.249541	0.767571	0.110185
SLC35D3	Solute carrier family 35 member D3	Q5M8T2	393	DAYLEVW(1)RLVR	UID1041	2.05828	-0.511133	-1.00061	-4.54521	-3.25812	0.516268	-4.24341	-4.61072	-4.57415	0.00361722	-3.72401	-2.61365	-2.41292	1.08699	-4.43212	-2.64303	1.81782	-2.60391	-3.72145	-4.20026	-2.04447	0.063383	1.00183			-0.976	0.429448	0.305284
SDHA	Succinate dehydrogenase [ubiquinone] flavoprotein subunit, mitochondrial	P31040	121	W(1)HFYDTVK	UID608	2.1249	0.702551	-3.44872	-4.28272	-0.115315	0.922409	-3.031	-2.85861	-4.4493	-3.81265	-3.86303	2.27819	-3.23193	0.9311	0.370265	1.75392	2.23878	-1.94676	0.69607	-4.06563	-2.02694	0.105011	0.796991			0.679638	0.568639	0.207337
DMD	Dystrophin	P11532-4	455;463	LKELNDW(1)LTK	UID412	0.27178	-1.14482	0.871993	1.20295	0.739283	1.96199	0.64272	-5.44631	1.80205	1.29684	1.28798	-5.28377	-3.77667	-3.98837	-3.26029	-0.139809	-0.170937	-4.05187	-3.67557	-4.86016	-2.00441	0.124438	0.732411			-3.52867	0.000653703	2.68388	Upregulated in LA
TF	Serotransferrin	P02787	27	W(1)CAVSEHEATKCQSFR	UID259	1.78889	1.89251	1.34488	3.68168	3.13746	3.58977	0.473056	-0.2433	0.893703	0.258025	1.45674	1.86081	-0.712963	1.54264	-1.43984	1.23305	0.706417	-1.785	2.01128	4.45514	-2.00309	0.00509968	2.49361	Upregulated in LA		-1.612	0.0900124	0.925307
C3	Complement C3;Complement C3 beta chain;C3-beta-c;Complement C3 alpha chain;C3a anaphylatoxin;Acylation stimulating protein;Complement C3b alpha' chain;Complement C3c alpha' chain fragment 1;Complement C3dg fragment;Complement C3g fragment;Complement C3d fragment;Complement C3f fragment;Complement C3c alpha' chain fragment 2	P01024	1313	IHW(1)ESASLLR	UID195	-0.497745	2.036	-1.97812	0.277882	1.63425	0.263571	-0.129113	-1.70226	-1.95632	-3.30542	-2.60763	-1.28608	-0.979667	-1.97116	-0.74584	-2.98115	-2.50708	-1.87908	-0.789479	0.0904359	-1.9988	0.0131911	1.81646	Upregulated in LA		-1.82978	0.0235226	1.59691	Upregulated in LA
S100A13	Protein S100-A13	Q99584	77	SLDVNQDSELKFNEYW(1)R	UID1216	-0.924796	-0.273547	-0.446677	-4.17384	0.293673	-3.38101	-3.12882	-4.71827	-1.02947	-3.74328	-4.13676	-4.37387	-3.11091	-3.42631	-2.73771	-1.50767	-4.35808	-3.73494	-3.88032	-3.63483	-1.97869	0.0286426	1.38854	Upregulated in LA		-1.84133	0.0318565	1.40135	Upregulated in LA
PLG	Plasminogen;Plasmin heavy chain A;Activation peptide;Angiostatin;Plasmin heavy chain A, short form;Plasmin light chain B	P00747	505	RATTVTGTPCQDW(1)AAQEPHR	UID175	-0.550295	0.273284	-3.4487	-3.42069	-0.44989	-1.82126	-3.46187	-4.48591	-3.14544	-3.63834	-3.88839	-3.25511	-2.93458	-0.982134	-3.53404	-3.0814	-3.78556	-3.85542	-0.492336	-4.02602	-1.97464	0.0102125	2.00174	Upregulated in LA		-1.25282	0.147628	0.775931
IGHA1;IGHA2	Ig alpha-1 chain C region;Ig alpha-2 chain C region	P01876;P01877;P0DOX2	305;292;407	VAAEDW(1)KK	UID218	4.24246	3.56862	3.72193	5.18651	4.24357	2.01636	2.96987	4.05682	-0.772312	0.349759	2.53794	2.10873	1.77006	2.63384	4.11149	1.76989	5.3832	5.67341	3.18835	5.06359	-1.96979	0.0208901	1.56215	Upregulated in LA		0.144915	0.848921	0.0725689
MYOZ2	Myozenin-2	Q9NPC6	239	GW(1)ISENIPIVITTEPTDDTTVPESEDL	UID1266	1.08361	2.53433	-4.71442	-2.94647	-3.27725	1.60257	-2.81713	2.26463	-3.4138	-3.885	-4.76468	-3.48623	-4.28104	1.12965	1.90821	2.58992	-3.88211	-3.45702	1.16761	1.86411	-1.95895	0.151089	0.660882			1.14156	0.412525	0.31232
TAGLN	Transgelin	Q01995	55	LGFQVW(1)LK	UID858	-0.147655	0.543775	2.08112	-2.91981	-1.27165	-1.52092	-1.13233	-3.38552	-2.02301	-1.14838	-3.21444	-4.09713	-2.2957	-3.46722	0.957968	-3.01913	-2.22262	-3.28977	-4.48324	-3.79838	-1.93174	0.0265403	1.44738	Upregulated in LA		-2.22115	0.0270004	1.34489	Upregulated in LA
CNP	2',3'-cyclic-nucleotide 3'-phosphodiesterase	P09543-2	290;310	VELSEQQLQLW(1)PSDVDKLSPTDNLPR	UID367	-3.21231	0.136446	-3.60827	-3.42307	-2.33926	-0.89758	-4.21584	-3.65955	-4.26759	-4.08737	-4.6606	-3.58056	-4.50295	-3.16019	-1.2176	-0.175886	-3.15955	-3.28792	-0.379989	-1.40706	-1.9152	0.00991078	2.08105	Upregulated in LA		0.397121	0.623512	0.20116
ACO2	Aconitate hydratase, mitochondrial	Q99798	603	GKCTTDHISAAGPW(1)LK	UID1221	3.46836	1.77366	2.91115	1.59262	2.23916	3.79687	3.58267	3.17688	-0.66062	-3.04113	3.59597	2.31916	-3.9352	4.03434	0.13636	3.27365	-0.873348	2.43449	3.02092	2.63993	-1.91063	0.131249	0.718451			-0.535109	0.512211	0.283012
APOH	Beta-2-glycoprotein 1	P02749	72	KFICPLTGLW(1)PINTLK	UID245	1.4925	1.73554	0.572756	-3.45486	0.180381	2.69302	1.1316	0.00598991	-3.58055	-0.985585	-3.63168	-1.07845	-1.35145	0.933903	-0.262454	0.462967	-3.56546	-3.58541	1.01411	1.0722	-1.89229	0.0723034	0.968502			-1.098	0.314487	0.427895
EMILIN3	EMILIN-3	Q9NT22	118	VGYKTVTDLAW(1)R	UID1277	-0.289466	0.536039	-1.5316	-4.80677	1.84853	-3.82675	-3.31351	-3.4779	0.401237	-3.12966	-4.75164	-4.20578	-4.16685	-3.39724	-4.21425	-1.14146	-3.88339	-3.51455	-1.52388	-3.36259	-1.88987	0.095139	0.850888			-1.66034	0.110352	0.816605
CA1	Carbonic anhydrase 1	P00915	17	ASPDW(1)GYDDKNGPEQW(1)SK	UID186	0.532378	-2.07334	-0.496244	-3.48264	1.33101	-0.296871	-3.96533	-4.9172	0.0641176	-4.88803	-2.95073	-1.50838	-0.211056	-2.99101	-3.96617	-3.59042	-0.119573	-3.70157	-4.27045	0.648809	-1.87761	0.0758551	0.949803			-1.82244	0.0759108	0.956787
RPS19	40S ribosomal protein S19	P39019	33	LKVPEW(1)VDTVK	UID654	0.488993	0.457602	-0.0553731	-0.789774	0.897412	-0.883907	-0.919262	-3.93844	-2.03942	-0.896853	-4.528	-0.0753016	-0.541664	0.301771	-1.96208	-0.167249	0.544746	-1.08644	0.105594	0.749267	-1.86758	0.0263228	1.48179	Upregulated in LA		-0.2355	0.703254	0.196118
COL14A1	Collagen alpha-1(XIV) chain	Q05707	210;210	IEW(1)HLNAFSTKDEVIEAVR	UID874	0.969456	0.145984	0.238292	-0.852832	0.152427	0.57298	0.137735	-2.76857	0.337913	-0.151848	-5.02096	-1.03056	-3.11641	1.64118	-2.71518	0.71584	0.335016	1.3004	0.4715	-0.145694	-1.86334	0.0388505	1.27186			0.0246251	0.971887	0.0134434
SPTAN1	Spectrin alpha chain, non-erythrocytic 1	Q13813;Q13813-2;Q13813-3	2106;2111;2086	KASAFNSW(1)FENAEEDLTDPVR	UID926	0.353583	-0.781428	-3.43266	-4.77319	-0.38788	-1.07251	-3.44025	-5.77555	-3.77791	-3.06582	-4.42154	-0.12787	-4.16521	0	0.0621189	-0.168738	-3.85	-3.50212	-3.18548	0.278188	-1.85682	0.0676629	1.00465			0.201485	0.840674	0.0676881
UBE2D3;UBE2D2	Ubiquitin-conjugating enzyme E2 D3;Ubiquitin-conjugating enzyme E2 D2	P61077;P62837	93;93;95;64;93	SQW(1)SPALTISK	UID787	0.832727	0.742903	-1.97826	-4.17756	-1.5694	-3.03144	-2.6382	-3.43999	-3.72124	-3.97769	-4.99509	-1.3855	-3.45995	0.562973	-3.71776	-2.87372	-4.64106	-4.18347	1.1011	-4.05748	-1.84378	0.0442062	1.21224			-1.01403	0.367504	0.368287
ARHGAP1	Rho GTPase-activating protein 1	Q07960	60	W(1)DDPYYDIAR	UID880	-0.560796	-2.27712	-1.41472	-4.64378	-1.39268	-2.96491	-3.96784	-4.36946	-4.84797	-3.10426	-5.3927	-3.97435	-2.53159	-0.881505	-3.08527	-0.272567	-0.142045	-2.21618	-4.39621	-1.83744	-1.81788	0.0201628	1.67472	Upregulated in LA		0.375971	0.652359	0.178696
AK4	Adenylate kinase 4, mitochondrial	P27144	203	IW(1)PYVYTLFSNK	UID569	-0.202333	-0.672942	0.289036	-3.78421	-4.42477	-0.991578	-4.61531	-0.475091	-4.33374	-2.97769	-3.6468	-4.22929	-3.8494	0.0918058	0.802682	0.697059	0.907324	-2.77073	-1.96081	-2.89535	-1.81563	0.0567323	1.09666			0.898558	0.35717	0.396799
OBSCN	Obscurin	Q5VST9-3;Q5VST9-6	3305;3305;3305;3305;3305	AAPVEW(1)R	UID1047	0.534163	1.52015	-2.62261	-3.87995	0.887526	0.0132076	-1.13453	-3.97968	0.164786	-3.14534	-3.33688	-2.95971	-2.40534	-0.254093	-3.25451	-3.51756	-4.23099	-0.272266	0.0612693	-4.42421	-1.80828	0.068763	1.00711			-1.67909	0.125395	0.756376
FGG	Fibrinogen gamma chain	P02679-2	279;279	VELEDW(1)NGR	UID242	-1.09452	1.3267	-2.68681	-1.32808	-0.124827	-1.14851	-3.24357	-4.147	-3.59423	-3.33016	-3.96958	-0.36752	0.177648	-4.72799	-3.18019	-3.30472	-4.15428	-3.02172	-4.08639	-2.99129	-1.79653	0.0494528	1.17028			-2.79541	0.00053518	3.29418	Upregulated in LA
HAGH	Hydroxyacylglutathione hydrolase, mitochondrial	Q16775;Q16775-2	105;105;57	LTTVLTTHHHW(1)DHAGGNEK	UID1015	1.68549	0.723252	0.859561	-0.670725	-0.458734	0.722529	1.78901	-3.80952	2.00221	1.71712	-4.84537	-1.43831	-4.64979	0.504782	1.88473	0.774903	0.488076	-1.51451	0.101786	-0.00416046	-1.79613	0.145966	0.685381			-0.157524	0.806844	0.111406
ALDH1A1	Retinal dehydrogenase 1	P00352	29	IFINNEW(1)HDSVSGK	UID153	-0.175748	-0.489132	-4.82857	-3.43702	-0.000109405	-0.243029	-3.53448	-3.76926	-3.81937	-4.63611	-2.98442	-0.822757	-3.70773	-3.50123	-2.40868	2.61738	1.73015	-3.37394	-3.51846	2.36022	-1.79594	0.0555237	1.11249			0.658284	0.603979	0.18326
MYH11	Myosin-11	P35749;P35749-2;P35749-4	30;30;30	NFINSPVAQADW(1)AAK	UID640	-0.440466	-1.49935	-3.61372	-4.37258	-1.82203	-0.630471	-2.37577	-5.72565	-3.22283	-4.20578	-4.31894	-3.09526	-3.95405	-3.96078	-3.67656	-1.08253	-2.48264	-5.20665	-4.08284	-4.97198	-1.77951	0.0305949	1.44031	Upregulated in LA		-1.57461	0.072431	1.05368
PASK	PAS domain-containing serine/threonine-protein kinase	Q96RG2-2	1257;1250	LVTDPW(1)VTQPVNLADYTW(1)EEVFRVNK	UID2584	-0.943094	-4.26909	-2.18206	0.48964	-3.68347	-0.372128	-1.46917	-4.31366	-3.83635	-2.50211	-4.98987	-3.86535	-4.14834	-4.47871	-4.0342	-2.75069	-4.03581	0.19175	-2.10856	-3.94216	-1.76256	0.0492952	1.1831			-1.19593	0.2085	0.606636
IGHG3	Ig gamma-3 chain C region	P01860	207	W(1)YVDGVEVHNAK	UID210	1.72723	-0.0467841	-1.21571	-0.770883	2.98958	0.997982	0.436479	-2.28391	-0.0815871	-3.18001	-4.73002	1.35824	0.484267	-2.4146	-4.36979	2.10442	-0.805449	-1.16736	1.74527	2.37203	-1.75593	0.099358	0.850463			-0.975783	0.377665	0.360205
NES	Nestin	P48681	524	VVSSLQQEIW(1)EEEDLNRK	UID691	-0.517717	-0.188013	-0.976852	-4.99494	-4.56815	-2.3378	-3.64184	-4.08221	-4.5926	-4.58802	-2.64945	-4.87968	-3.669	-3.09096	-2.44373	-4.86285	-0.831479	-3.40263	-2.10827	-3.73693	-1.75077	0.0476455	1.20517			-0.661354	0.468289	0.302265
HEBP2	Heme-binding protein 2	Q9Y5Z4	193;172	NNEVW(1)LIQK	UID1352	2.45345	-3.67849	1.67138	-4.14401	-1.7521	1.30997	-0.276511	-4.47004	-1.26658	-5.11447	-5.28109	-0.386373	-0.28801	0.534989	-0.539216	0.451755	-3.69296	-3.61015	0.302354	-4.02348	-1.75047	0.186448	0.592486			-0.820991	0.508231	0.245518
PPIF	Peptidyl-prolyl cis-trans isomerase F, mitochondrial	P30405	163	TDW(1)LDGKHVVFGHVK	UID601	-0.0754912	0.103651	-1.1606	-0.466992	-0.581548	-0.456881	-3.25031	-3.72964	-2.85414	-3.18825	-4.43229	1.12277	1.17488	-2.10889	-1.22014	-1.45555	-3.3814	-1.06902	0.81406	1.6532	-1.72564	0.0738422	0.991978			-0.527177	0.488044	0.319024
P4HB	Protein disulfide-isomerase	P07237	128	EYTAGREADDIVNW(1)LK	UID328	1.23324	1.4643	0.100918	0.24447	-1.0944	-0.579049	-3.94703	-4.30399	-0.0257244	0.0682044	-4.31417	1.36649	0.840036	-0.525087	0.582036	0.184261	1.33694	-3.3013	-0.956402	-3.44097	-1.70199	0.113776	0.799197			-1.10261	0.200293	0.655106
GPI	Glucose-6-phosphate isomerase	P06744	182;193	VW(1)YVSNIDGTHIAK	UID321	-1.12364	0.329228	0.00387264	-0.79701	0.916274	0.528184	-2.53729	-2.11156	-3.76635	-4.67816	-1.19318	1.28909	1.02147	-2.31187	0.469152	-3.29357	-3.07153	-3.24015	0.312516	1.36354	-1.68701	0.0815084	0.953743			-1.37214	0.124918	0.826919
CD200R1L	Cell surface glycoprotein CD200 receptor 2	Q6Q8B3-2	152;173	AVTGKPAAQISW(1)IPEGSILATK	UID1066	-0.110482	-4.48484	-3.53138	2.16798	1.47973	2.54708	-2.11359	-2.37243	-4.17103	0.108082	2.39594	-4.11675	-3.75209	1.05058	-3.97643	1.46266	-2.3793	2.13482	1.59584	-5.19336	-1.68114	0.217834	0.536524			-0.4359	0.763807	0.0969685
PLG	Plasminogen;Plasmin heavy chain A;Activation peptide;Angiostatin;Plasmin heavy chain A, short form;Plasmin light chain B	P00747	127	W(1)SSTSPHRPR	UID178	1.13601	-0.22412	-3.41899	-4.23865	-2.6282	-2.88004	-4.41933	-2.15175	-3.97695	-3.5074	-4.27687	-2.998	-4.57815	-1.72659	-3.18855	-4.96247	-2.90937	-3.61666	-3.7388	-4.28155	-1.65888	0.0605971	1.11068			-1.44681	0.106168	0.890143
HLA-B;HLA-A;HLA-E;HLA-G;HLA-C	HLA class I histocompatibility antigen, B-7 alpha chain;HLA class I histocompatibility antigen, A-3 alpha chain;HLA class I histocompatibility antigen, B-58 alpha chain;HLA class I histocompatibility antigen, A-11 alpha chain;HLA class I histocompatibility antigen, alpha chain E;HLA class I histocompatibility antigen, alpha chain G;HLA class I histocompatibility antigen, A-1 alpha chain;HLA class…	P01889;P04439;P10319;P13746;P13747;P17693-6;P30443;P30460;P30479;P30480;P30481;P30490;P30508;Q29865;Q9TNN7	268;268;268;268;268;265;176;176;268;268;268;268;268;268;268;268;268;268;268;268;268;268;268;268;268	W(1)AAVVVPSGEEQR	UID223	-2.42415	-0.773499	-0.969572	-3.61238	-0.937089	-2.7404	-4.01441	-4.46344	-5.20974	-4.34043	-4.52637	-1.83421	-0.583196	-0.0702458	-4.67558	0.37932	-3.73641	-1.91497	-3.63612	-3.7944	-1.65789	0.0553491	1.15976			-0.583117	0.517011	0.264834
NHLRC2	NHL repeat-containing protein 2	Q8NBF2	482;123	LQHPLGVTW(1)DK	UID1105	-2.36091	-0.378078	-1.60991	-3.80115	-1.246	-2.35242	-4.70545	-4.04831	-3.84016	-3.61011	-5.06838	-2.23236	-1.69838	-3.03569	-2.71159	-3.96795	-3.47906	-3.54804	-1.21606	-1.92694	-1.64237	0.0323957	1.49195	Upregulated in LA		-0.882684	0.203661	0.781237
TLN1	Talin-1	Q9Y490	2295	GTEW(1)VDPEDPTVIAENELLGAAAAIEAAAK	UID1344	-3.26079	-1.77876	-1.26726	-0.349941	-1.30033	-4.34894	-4.99045	-2.94614	-3.88858	-3.42093	-4.74013	-2.35726	-3.23083	-2.85462	-3.35758	-2.80284	-3.81446	-4.39696	-3.61791	-4.36262	-1.60247	0.0373853	1.42561	Upregulated in LA		-1.54999	0.035627	1.5486	Upregulated in LA
VCAN	Versican core protein	P13611;P13611-2;P13611-5	287;287;287;287;287	LATVGELQAAW(1)R	UID444	1.03281	1.41049	3.00027	1.56521	1.43714	-0.166721	1.29075	-1.7972	-0.0114782	0.924361	-0.42891	-0.529507	-0.97156	-0.381511	-1.67714	-1.64122	0.378981	-0.326355	-0.212342	0.344519	-1.59752	0.0250355	1.72278	Upregulated in LA		-1.88202	0.00781466	2.41362	Upregulated in LA
CFB	Complement factor B;Complement factor B Ba fragment;Complement factor B Bb fragment	P00751	334;334	VSEADSSNADW(1)VTKQLNEINYEDHK	UID183	2.3748	3.23825	0.639457	0.902037	1.7714	1.43085	-0.274777	-0.90586	0.928247	0.46092	0.284752	0.738071	-0.32657	2.2003	0.774492	1.2124	1.34405	-3.12538	1.21076	0.784731	-1.59688	0.0132235	2.33219	Upregulated in LA		-1.09737	0.183337	0.710313
LYPLA1	Acyl-protein thioesterase 1	O75608-2	129;145	LAGVTALSCW(1)LPLR	UID113	-0.943795	-0.871009	-0.834542	-2.84139	-5.04854	-0.0900825	-2.12356	-4.26669	-3.38511	-3.97119	-4.646	-1.20166	-3.87483	-0.180043	0.138731	0.506169	-3.02079	-3.13391	-0.506277	-0.277711	-1.58116	0.074456	1.0284			0.846727	0.34978	0.418266
APOH	Beta-2-glycoprotein 1	P02749	335;335	EHSSLAFW(1)K	UID244	1.2604	0.215819	-4.89822	-5.06651	-1.41191	0.288452	-3.46869	-3.36972	-3.08872	-3.94401	-3.49247	-2.10824	-2.76823	0.38847	-1.63122	-1.73421	-1.66311	-3.39434	-1.41146	-2.36615	-1.57516	0.124324	0.779374			-0.0854389	0.9345	0.0262625
SERPINA1	Alpha-1-antitrypsin;Short peptide from AAT	P01009	262;262;262	LSSW(1)VLLMK	UID192	0.330749	1.707	1.61463	0.190102	0.0518978	1.87436	-0.426915	-0.161754	-1.24964	-0.850328	-1.21759	-0.636676	0.459632	0.584637	2.85877	1.51766	1.30075	-0.0332948	-0.0686305	1.86039	-1.54478	0.0126289	2.5377	Upregulated in LA		0.184295	0.776216	0.130745
CORO1C	Coronin-1C	Q9ULV4	377;383;430	KSDLFQDDLYPDTAGPEAALEAEEW(1)FEGK	UID1318	-0.927569	-0.597036	-1.17236	-3.46917	-0.993314	0.00113454	-2.10979	-4.49432	-3.8525	-3.47369	-0.825622	-1.52195	-2.86767	-1.94421	-0.804201	-0.969121	-4.22732	-4.32724	-1.86925	-1.22802	-1.54202	0.0483027	1.29892			-1.00257	0.207925	0.674793
SPTAN1	Spectrin alpha chain, non-erythrocytic 1	Q13813;Q13813-2;Q13813-3	343;343;343	REELITNW(1)EQIR	UID933	-1.80691	-1.91394	-1.05244	-2.16809	0.536333	-2.85022	-3.54011	-0.846968	-4.73553	-3.88937	-4.05982	-3.89924	-0.58079	-1.10343	-1.12137	-3.57977	-3.16562	-2.71449	-3.85405	-3.78543	-1.53629	0.0707403	1.07275			-1.21805	0.102269	1.04015
AHNAK	Neuroblast differentiation-associated protein AHNAK	Q09666	745	VDIDAPDVDVHGPDW(1)HLKMPK	UID884	0.0443416	0.982581	-0.315251	-3.97244	-0.698072	1.19326	-2.51809	-5.36018	-4.3351	-2.77376	-0.130519	1.1866	-0.021751	0.366695	0.948568	0.854324	0.633634	-1.37925	0.527684	-0.109352	-1.53233	0.177133	0.630516			0.724116	0.36527	0.431434
FBN1	Fibrillin-1	P35555	1354	CSCSPGW(1)IGDGIK	UID623	-1.41442	-1.15981	-0.164637	-1.79419	-3.9087	-1.69171	-1.79055	-2.1519	-2.64129	-3.70318	-4.78829	-3.64448	-3.70268	-2.373	-4.53589	-3.12626	-3.48197	-3.94517	-4.01586	-3.993	-1.51428	0.0401326	1.44705	Upregulated in LA		-1.94983	0.00740756	2.34786	Upregulated in LA
TF	Serotransferrin	P02787	460	SASDLTW(1)DNLKGK	UID256	2.67067	3.10909	-1.14607	2.29351	0.934621	1.64742	-2.81461	0.245423	0.77558	-3.78488	0.363951	3.50847	2.21711	2.77078	-3.56587	1.77005	0.655734	1.97911	1.92199	4.54271	-1.51187	0.180899	0.62381			-0.145657	0.892113	0.0437876
OBSCN	Obscurin	Q5VST9-3;Q5VST9-6	3481;3481;3481;3481;3481	VAPVEW(1)R	UID1050	0.629678	-1.49926	-2.22395	-4.61573	-2.55456	-3.29344	-3.82526	-3.82201	-4.84483	-2.73048	-2.76245	-3.76797	-4.57153	-1.49057	-1.93213	-3.42507	-3.61914	-3.36344	-2.9018	-4.38484	-1.5011	0.0617798	1.16839			-0.757169	0.346568	0.452087
CFB	Complement factor B;Complement factor B Ba fragment;Complement factor B Bb fragment	P00751	151;151	W(1)SGQTAICDNGAGYCSNPGIPIGTRK	UID184	-3.24129	-0.443093	-3.14882	-2.621	-2.15299	-2.90718	-3.34537	-3.38034	-4.04484	-2.7232	-5.63027	-4.48784	-3.7024	-3.8694	-3.60246	-3.2451	-4.08576	-2.56219	-1.60108	-4.15479	-1.48298	0.0314893	1.67488	Upregulated in LA		-0.883908	0.186081	0.870153
TAGLN2	Transgelin-2	P37802	150;171	DDGLFSGDPNW(1)FPKK	UID650	0.02451	-0.527389	0.811664	-4.12563	-1.56163	-3.30274	-2.27391	-1.52001	-4.64945	-1.88944	-4.61146	-3.32642	-2.20413	-0.724975	-0.387876	-0.226383	-1.40372	-3.24538	-2.421	-1.21974	-1.4781	0.102935	0.891648			0.0712863	0.9327	0.0291079
SPTAN1	Spectrin alpha chain, non-erythrocytic 1	Q13813;Q13813-2;Q13813-3	1106;1106;1086	EANELQQW(1)INEKEAALTSEEVGADLEQVEVLQK	UID931	-1.12755	0.74436	-1.32021	-5.00241	-1.31013	-0.569243	-1.87249	-5.04496	-1.12069	-1.7626	-4.84519	-1.44902	-4.23889	-1.1229	-3.40541	-0.387991	-1.03518	-4.23247	-0.645463	-2.42207	-1.47397	0.133465	0.764864			-0.462204	0.609995	0.198372
PPP2CA	Serine/threonine-protein phosphatase 2A catalytic subunit alpha isoform	P67775	13;13	ELDQW(1)IEQLNECK	UID809	-2.86428	-1.20797	-2.14814	-4.62084	-4.11265	-3.34698	-4.11648	-5.09198	-5.79893	-3.31978	-4.91484	-3.55419	-4.8562	-2.16164	-0.798158	-1.9394	-3.79219	-2.50902	-1.08791	-3.49876	-1.47163	0.0394744	1.50105	Upregulated in LA		0.794847	0.27629	0.595297
PGAM2;PGAM1;PGAM4	Phosphoglycerate mutase 2;Phosphoglycerate mutase 1;Probable phosphoglycerate mutase 4	P15259;P18669;Q8N0Y7	167;167;167	ALPFW(1)NEEIVPQIK	UID480	1.56684	2.01953	1.38776	-4.64584	2.3315	3.65715	0.755361	0.707935	-4.19722	-3.54594	0.315049	1.56137	1.59596	1.61794	0.519467	1.06008	1.51082	-4.60712	3.24979	2.43216	-1.45389	0.273148	0.461194			-0.226657	0.863963	0.0537064
AZGP1	Zinc-alpha-2-glycoprotein	P25311	239	IDVHW(1)TR	UID563	1.31983	1.59684	0.997276	-4.13904	-4.55869	-3.36028	-3.22737	-2.89355	-1.34067	-5.14973	-3.24833	-3.11166	-0.588072	0.818583	-1.25953	-0.104612	-2.94287	-4.23219	-4.27536	-4.28439	-1.43685	0.216933	0.555089			-0.968422	0.441385	0.294506
AHNAK	Neuroblast differentiation-associated protein AHNAK	Q09666	3470	APEVNLNAPDVDVHGPDW(1)NLK	UID883	-1.98515	-0.849956	-2.35836	-4.25113	-2.47773	-2.62957	-3.16498	-3.72112	-3.3203	-3.64165	-4.78108	-4.25305	-4.12133	-4.17743	-2.02928	-1.74117	-3.38936	-3.64996	-3.98502	-4.44752	-1.43233	0.0263256	1.93693	Upregulated in LA		-0.920364	0.187852	0.81529
PCBD1	Pterin-4-alpha-carbinolamine dehydratase	P61457	66	VALQAEKLDHHPEW(1)FNVYNK	UID795	0.594307	-1.88276	-0.937882	-3.70834	-2.21068	-1.37262	-4.43447	-3.73794	-3.56642	-0.486267	-4.52177	-3.69258	-0.580216	-1.35621	-3.25073	-3.04197	-3.60508	-4.85629	-1.38575	-0.949588	-1.41648	0.114237	0.855611			-1.04876	0.203759	0.666007
TNNI3	Troponin I, cardiac muscle	P19429	191	EVGDW(1)RK	UID520	2.98644	4.5633	4.53183	3.82797	5.94538	-3.51533	-4.00927	-3.43123	4.45471	5.0106	-1.1796	6.41716	4.42441	-4.67683	4.73409	2.93423	-3.36304	-3.80429	3.80874	-3.47336	-1.38706	0.463505	0.266588			-3.60524	0.0571154	0.931509
GOT1	Aspartate aminotransferase, cytoplasmic	P17174	296;275	ITW(1)SNPPAQGAR	UID497	1.49044	4.11563	1.14492	-1.7486	1.70281	1.42933	1.46483	1.61553	0.0135952	-5.06128	-1.15171	2.13928	0.809782	2.77143	2.82798	2.98137	1.9083	-2.0715	2.69972	0.919828	-1.38004	0.227709	0.540134			0.363835	0.705657	0.136993
FAM162A	Protein FAM162A	Q96A26	73	ILIW(1)SGR	UID1195	-3.41606	-1.27416	-2.96979	-2.87085	-1.4475	-3.59087	-3.50542	-4.29401	-4.31952	-2.29205	-6.1675	-3.16653	-3.90941	-0.435481	-1.90193	0.27187	-0.567131	-3.76695	-2.26984	-3.78503	-1.35576	0.0602016	1.28918			0.815659	0.304396	0.512034
ATP5H	ATP synthase subunit d, mitochondrial	O75947	34;34	SW(1)NETLTSR	UID123	2.56299	4.4255	1.92308	3.01199	3.99438	2.7893	-2.38798	2.02486	1.78218	2.7984	2.33572	4.83706	0.959741	2.79419	-0.28529	2.3751	2.69596	3.05345	4.13929	4.35479	-1.35359	0.152815	0.724682			-0.385376	0.610058	0.220547
COX6A1	Cytochrome c oxidase subunit 6A1, mitochondrial	P12074	86	TKPFPW(1)GDGNHTLFHNPHVNPLPTGYEDE	UID421	-0.507178	0.734549	0.209692	-0.375571	-0.434432	-0.312089	-3.06127	-4.3564	-0.455705	-0.0264577	-3.54269	0.951668	0.255542	-2.86641	-2.66737	-4.59405	0.0234649	-0.129147	-0.604878	1.01185	-1.34802	0.132441	0.798352			-1.28962	0.13531	0.811977
HSPG2	Basement membrane-specific heparan sulfate proteoglycan core protein;Endorepellin;LG3 peptide	P98160	3056	CLIHDGAAPISLEW(1)K	UID828	-0.37162	-4.60223	-0.505244	-1.98896	0.194217	-2.59956	-1.17268	-4.81983	-2.77776	-2.70693	-4.57483	-0.725795	-4.13561	-1.47468	-2.83805	-3.55683	-0.590471	-4.01816	-0.244635	-0.518531	-1.34207	0.150179	0.735879			-0.246056	0.783425	0.0989693
TTR	Transthyretin	P02766	61	KAADDTW(1)EPFASGK	UID253	4.06888	2.35602	2.91137	2.09241	3.66383	3.04993	2.66091	2.02093	1.59894	1.29073	0.490781	1.78239	1.93903	3.62772	2.64699	3.57312	3.89405	2.22498	1.19382	2.85256	-1.34036	0.0258294	2.21907	Upregulated in LA		-0.164706	0.789029	0.131673
IGLL5;IGLC1	Immunoglobulin lambda-like polypeptide 5;Ig lambda-1 chain C regions	P0DOX8;P0DOY2;P0DOY3	152;150;42;42;42	ATLVCLISDFYPGAVTVAW(1)K	UID380	0.775972	-2.2975	3.53611	-1.57266	-0.379316	-3.02561	-0.572093	1.3877	-3.29611	-2.76372	-4.72981	-1.22444	-1.59492	0.571438	3.9283	4.35746	-0.751611	-1.07352	-4.63292	-4.26244	-1.33379	0.236332	0.528954			0.22765	0.877418	0.0473622
MYH11	Myosin-11	P35749;P35749-2;P35749-4	591;598;591	VDYNASAW(1)LTK	UID641	0.300282	-0.427287	-3.83575	-4.94619	-4.00802	-0.435498	-0.963266	-4.40292	-4.52971	-3.78102	-3.33747	-4.20952	-3.64525	-3.33058	-0.30963	0.256209	-3.70283	-2.85767	-4.89015	-3.30695	-1.32733	0.168425	0.682943			-0.366246	0.727803	0.121492
HBG1;HBG2	Hemoglobin subunit gamma-1;Hemoglobin subunit gamma-2	P69891;P69892	16;16	GHFTEEDKATITSLW(1)GK	UID816	-4.28714	0.636975	-0.058983	-4.11562	-0.461406	-3.04615	-3.92316	-1.47542	-3.83759	-1.46021	-3.92671	-3.82748	-4.04982	-4.63085	-1.54247	-3.52188	1.19015	-3.36394	-2.3646	-4.72787	-1.32562	0.157601	0.715719			-0.82006	0.448049	0.3002
SPTBN1	Spectrin beta chain, non-erythrocytic 1	Q01082;Q01082-2	1077;1077;1064	DLDDFQSW(1)LSR	UID840	-0.328297	-0.559759	-0.741292	-3.71987	-2.8018	-0.110284	-3.6816	-1.97335	-2.60022	-4.49877	-4.53259	-1.10661	-0.510274	0.318272	-0.321114	0.0224368	-0.600893	-5.25244	-1.71658	-0.220306	-1.32361	0.131533	0.809244			0.266795	0.773516	0.102626
ACTN4;ACTN1	Alpha-actinin-4;Alpha-actinin-1	O43707;P12814-2;P12814-3	308;89;289;289;289;289	LASDLLEW(1)IRR	UID66	-3.476	-1.47027	-0.688477	-2.48258	-3.43076	-3.45127	-2.69408	-3.99783	-4.56086	-3.83201	-4.51533	-3.49414	-3.65143	-2.76836	-4.20756	-3.24881	-3.33174	-3.45953	-3.52769	-3.68761	-1.32092	0.0457975	1.56909	Upregulated in LA		-0.961722	0.130874	1.14965
PDLIM7	PDZ and LIM domain protein 7	Q9NR12	49;49;49;49;49;49	AAQAGVAVGDW(1)VLSIDGENAGSLTHIEAQNK	UID1270	-0.683659	-3.83979	0.508355	-3.64244	-0.961116	-5.11484	-4.55017	-2.22835	-3.63434	-3.74011	-2.95254	-4.59428	-3.55715	-3.88172	-3.75671	-1.68171	-3.46217	-3.76654	-2.2718	-3.94885	-1.31922	0.141777	0.770983			-0.963872	0.281081	0.507403
AHNAK	Neuroblast differentiation-associated protein AHNAK	Q09666	1378	VDISAPDVDVHGPDW(1)HLK	UID895	-0.617184	-1.67244	-3.11812	-1.76892	-1.36473	-1.68653	-0.697605	-0.600167	-3.9224	-2.48791	-5.18978	-4.79848	-3.38437	-0.608977	-0.731064	-0.17525	-3.56563	-4.33575	-1.86611	-3.90719	-1.30688	0.120803	0.861811			-0.465341	0.558901	0.250189
DBNL	Drebrin-like protein	Q9UJU6;Q9UJU6-2;Q9UJU6-3	237;134;238;189;143;238	TW(1)EQQQEVVSR	UID1309	-1.43886	-4.2803	-1.10782	-3.86729	-1.93317	-3.41951	-2.96491	-4.21667	-4.78109	-3.64319	-3.82042	-4.02463	-4.29578	-3.90442	-3.47433	-2.78122	-3.06668	-4.97353	-4.73051	-1.90929	-1.28933	0.0585309	1.38543	Upregulated in LA		-0.874081	0.23826	0.654884
PGAM2	Phosphoglycerate mutase 2	P15259	16	HGESTW(1)NQENR	UID483	0.843222	0.355417	-0.381328	-2.78901	0.207069	-0.14991	-1.84534	-1.67472	-3.01659	-1.01914	-2.67378	-0.162855	-0.699568	1.8272	1.72206	1.9712	0.916108	-0.510215	1.85624	0.84795	-1.26548	0.0828729	1.12824			1.55203	0.0342336	1.57898	Upregulated in RA
AHNAK	Neuroblast differentiation-associated protein AHNAK	Q09666	624	VDVSAPDVEAHGPEW(1)NLK	UID897	-2.45651	-1.01602	-2.25332	-2.09008	-0.885952	-0.579662	-3.13733	-2.73284	-3.68671	-3.33703	-2.55161	-1.26004	-2.97624	-0.249149	-0.430464	-1.94482	-1.22618	-3.79984	-0.53354	-0.896286	-1.26476	0.0409382	1.8121	Upregulated in LA		0.249739	0.713053	0.165915
MYOM2	Myomesin-2	P54296	1163	W(1)LKDDVLYETETLPNLER	UID763	1.20872	1.52556	-3.89444	-3.6116	1.31197	0.488054	-3.90255	0	-1.74645	-4.15027	-3.12633	0.766708	-0.0746336	0.959354	0.811626	1.38889	-3.5234	-3.16941	3.18429	0.0830364	-1.25236	0.280931	0.463578			0.457346	0.71018	0.125991
EIF4G3	Eukaryotic translation initiation factor 4 gamma 3	O43432	1376;1382;1096	VGALW(1)READLSW(1)K	UID1428	0.854079	0.59409	1.84608	-0.0166941	-0.937403	-0.173992	-4.83777	0.893997	0.734292	0.139881	-1.42076	-3.21413	1.57618	0.1937	0.836236	-3.07755	0.561956	0	-0.697245	1.4846	-1.2365	0.215778	0.581901			-0.460782	0.539182	0.277425
ILK	Integrin-linked protein kinase	Q13418	212;78;151	W(1)QGNDIVVK	UID908	-0.378402	-3.11405	-2.53321	-4.4832	-3.04681	-3.55884	-4.48557	-4.89295	-3.15195	-4.4651	-5.36664	-3.20473	-3.01017	-2.43952	-1.82914	-1.8254	-3.35998	-3.42055	-2.71341	-2.81436	-1.23002	0.0924599	1.07625			0.223513	0.739146	0.149991
CES3	Carboxylesterase 3	Q6UWW8-2	186;547	FREAW(0.5)MQFW(0.5)SETLPSK	UID1069	-3.88326	0.330614	-3.73007	-3.06808	0.178038	-3.30172	-2.68566	-4.53007	-3.99991	-3.67455	-5.39429	-0.325177	-3.67354	-3.502	-4.15167	-4.55236	1.47291	-2.73556	-4.44187	-3.49905	-1.22328	0.202262	0.614989			-0.81277	0.43772	0.311747
CS	Citrate synthase, mitochondrial	O75390	333	LRDYIW(1)NTLNSGR	UID106	0.0598262	-0.836146	0.553462	-4.67531	-4.16817	-3.93181	-2.95	-4.50877	-3.65472	-2.4263	-3.17866	-4.38402	-2.4995	0.488624	-4.45652	1.53342	-1.48309	-3.29846	-3.52573	-4.17348	-1.20535	0.193586	0.640347			0.0356081	0.975721	0.00929359
APOE	Apolipoprotein E	P02649	228	AQAW(1)GER	UID234	1.03796	-3.00493	-2.31038	-0.908372	1.94062	-3.98028	1.01951	-4.69807	0.298996	-0.9864	-6.0177	-2.74634	-3.71191	-3.87075	-3.20193	0.802679	-0.026769	-3.7359	-1.1012	-0.744025	-1.20176	0.336739	0.39283			-0.492611	0.644799	0.166363
CFH	Complement factor H	P08603	787	GKEGW(1)IHTVCINGR	UID354	-0.982862	-1.14692	-3.88112	-3.5449	0.441978	-3.8941	-3.57594	-3.60397	-2.52166	-3.74316	-4.79112	-4.10007	-1.23569	-1.03415	-0.914408	-2.78145	-0.593937	-3.15638	0.324139	-4.067	-1.19939	0.160459	0.740968			0.421819	0.644314	0.17596
UQCR10	Cytochrome b-c1 complex subunit 9	Q9UDW1	53	AFDQGADAIYDHINEGKLW(1)K	UID1300	-1.1677	-0.450305	-3.77026	-2.48236	-3.00177	-3.12801	-4.85205	-3.75027	-3.57684	-3.09587	-4.38927	-1.30293	-3.71175	-1.71675	-3.51994	-2.45049	-2.83411	-3.4662	-2.35232	-4.8777	-1.19217	0.107662	0.994764			-0.697674	0.328431	0.526322
ITGA7	Integrin alpha-7;Integrin alpha-7 heavy chain;Integrin alpha-7 light chain;Integrin alpha-7 70 kDa form	Q13683-3;Q13683-7	566;606;606;469;606;562	NLEEPKHQASGTVW(1)LK	UID922	-3.74195	-2.07041	-2.62399	-3.54542	-1.91325	-0.95196	-3.3242	-3.02223	-3.38102	-3.10868	-5.39998	-3.72245	-3.70435	-3.45339	-4.01899	-5.39852	-1.83124	-4.39319	-1.22349	-2.25313	-1.19163	0.0683937	1.37947	Upregulated in LA		-0.750068	0.333324	0.481661
SKP1	S-phase kinase-associated protein 1	P63208	88;88	RTDDIPVW(1)DQEFLK	UID806	-2.85413	-4.53222	-1.73771	-3.2518	0.203653	-3.07817	-2.07743	-3.3913	-4.92065	-4.0206	-4.04217	-3.89413	-3.77801	-2.76396	-2.99779	-1.89343	-0.889182	-3.78088	-3.69557	-1.80197	-1.19031	0.118789	0.928082			-0.00437997	0.995473	0.00198936
PERM1	PGC-1 and ERR-induced regulator in muscle protein 1	Q5SV97	285;171	LHTVSTTVW(1)EALPDVSR	UID1043	-2.87331	-1.59871	-2.296	-0.739664	0.0401085	-0.678034	-1.51377	-3.25574	-3.86189	-4.01276	-1.27566	-3.4407	-0.452527	-1.54175	-2.39244	-2.4982	-3.5564	-3.20196	-1.35221	-1.20371	-1.18712	0.12444	0.899204			-0.891919	0.186607	0.856043
CP	Ceruloplasmin	P00450	33	HYYIGIIETTW(1)DYASDHGEKK	UID159	0.725819	1.13161	-1.00675	-3.56349	-0.726392	-0.579756	-0.662097	-1.56786	-0.827622	-2.14531	-4.56583	-2.96383	-0.164538	0.965933	1.43693	1.72905	-0.935842	-2.72569	-3.90798	-1.36324	-1.17262	0.184077	0.674579			-0.0160067	0.987275	0.00502703
ALDH7A1	Alpha-aminoadipic semialdehyde dehydrogenase	P49419-2	485;513;449	HTGGGRESGSDAW(1)K	UID701	0.256233	-3.9163	-0.37739	-2.67569	-3.42366	-3.2734	-3.76738	-0.549174	-4.27691	-3.23643	-3.83072	-4.22912	-3.93945	-0.500551	-0.813389	-3.29969	-1.73228	-2.65701	-4.05521	-2.43611	-1.16914	0.172104	0.712103			0.021573	0.979346	0.00878026
EIF4G3	Eukaryotic translation initiation factor 4 gamma 3	O43432	1383;1389;1103	VGALW(1)READLSW(1)K	UID1429	0.854079	0.59409	1.84608	-0.0166941	-0.937403	-0.173992	-4.36047	0.893997	0.734292	0.139881	-1.42076	-3.21413	1.57618	0.1937	0.836236	-3.07755	0.561956	0	-0.697245	1.4846	-1.16831	0.224122	0.575758			-0.460782	0.539182	0.277425
PDHB	Pyruvate dehydrogenase E1 component subunit beta, mitochondrial	P11177	178;160;160	VVSPW(1)NSEDAKGLIK	UID391	1.40439	1.22737	1.03269	-0.00597067	1.41935	1.37811	0.475504	-2.8648	-4.45566	-0.323122	-0.293534	3.46704	3.38349	-0.733477	0.82353	1.08089	-0.170075	0.67859	3.49697	2.51202	-1.16329	0.302629	0.440067			0.0223602	0.974654	0.0120281
RAN	GTP-binding nuclear protein Ran	P62826	64	GPIKFNVW(1)DTAGQEK	UID800	-0.30591	-0.097575	-3.1469	-3.15251	-0.570457	-3.24835	-3.27866	-4.01439	-3.89765	-3.08257	-2.93042	0.041797	-3.21428	-4.82081	-0.276342	-0.711737	-0.0765649	-3.5613	-3.50619	-0.782119	-1.15726	0.165536	0.738132			-0.208533	0.823858	0.0772571
HSPA5	78 kDa glucose-regulated protein	P11021	604	IEW(1)LESHQDADIEDFKAK	UID388	2.33864	2.20864	1.74882	1.86471	1.69675	1.87642	1.14121	0.676977	0.88352	0.493471	1.42295	1.83099	-0.851842	1.86066	0.568725	1.76483	2.49849	1.98431	2.30859	2.46368	-1.15605	0.0451171	2.04435	Upregulated in LA		-0.0343373	0.948252	0.0420799
HSPB1	Heat shock protein beta-1	P04792	16	GPSW(1)DPFR	UID293	-3.42486	-0.291	-0.361832	-0.932245	0.323858	0.74878	-0.158067	-4.54539	-0.752347	-1.4643	-0.89342	-0.480421	-4.3388	-0.458965	-0.906972	0.188869	-3.82855	-1.50012	-2.63883	0.930124	-1.14846	0.211997	0.607386			-0.517274	0.547322	0.247705
PRKCSH	Glucosidase 2 subunit beta	P14314-2	198;198	LW(1)EEQLAAAK	UID458	1.34087	-0.207636	-2.80411	-3.15002	-2.7361	-4.53848	-3.45453	0.490512	-1.79256	-3.74442	-5.10447	-3.8576	-4.67006	-2.74709	-3.77264	-4.01511	2.03216	-4.70256	-4.1002	-3.54589	-1.14596	0.27883	0.477656			-0.962847	0.394157	0.342714
IGHG3;IGHG4;IGHG1	Ig gamma-3 chain C region;Ig gamma-4 chain C region;Ig gamma-1 chain C region	P01860;P01861;P0DOX5	243;193;315;196	VVSVLTVLHQDW(1)LNGKEYK	UID208	2.53188	1.9675	3.66189	-3.45263	-3.74245	-0.73234	1.26464	1.02592	1.60903	0.371746	-4.64579	-2.9163	-4.40379	4.02757	4.91854	3.81866	3.62489	-2.73833	-3.69137	-0.156745	-1.1382	0.432684	0.297434			1.36148	0.401436	0.314954
HPX	Hemopexin	P02790	382	RLW(0.001)W(0.999)LDLK	UID261	-3.15048	0.210079	0.762462	-4.87676	-3.60706	-2.95418	-2.7899	-3.6197	-3.34964	-4.17396	-2.65232	-3.87229	-3.38729	-3.60438	-2.96339	-0.104733	-0.0129526	-4.37173	-3.93866	-3.8601	-1.13712	0.192555	0.660581			-0.424383	0.683701	0.145505
MAP4	Microtubule-associated protein 4	P27816	322;322;322	W(1)PTETDVSSAK	UID573	-0.287758	0.119894	-4.61543	-3.93801	-0.155146	-1.94357	-3.40539	-3.04949	-3.60491	-3.36149	-5.11069	-1.24454	-0.783255	-3.77629	-0.908316	-2.45552	-3.93104	-3.42184	-1.27373	-3.9442	-1.13377	0.232663	0.564123			-1.01251	0.268657	0.519102
IMMT	MICOS complex subunit MIC60	Q16891;Q16891-2;Q16891-3	724;723;713;692	VAQDW(1)LK	UID1023	-2.58975	-3.94134	-0.294076	0.573271	0.249146	0.635561	0.890452	-4.14241	0.87973	-3.82666	-4.78341	0.988789	-4.16142	-0.215719	-4.02918	0.688967	-2.68899	-1.41152	-3.06568	-0.455082	-1.1276	0.354032	0.37726			-0.702211	0.462647	0.300868
UGP2	UTP--glucose-1-phosphate uridylyltransferase	Q16851	333;322	IFNTNNLW(1)ISLAAVKR	UID1019	-0.693263	-4.82392	-0.568306	-4.15437	-3.10141	-1.1207	-3.88593	-4.24083	-3.33116	-3.9988	-4.71307	-4.16351	-0.303147	-3.33824	-2.88622	-3.51842	-0.956579	-4.17641	-3.18514	-1.15786	-1.10916	0.222526	0.591727			-0.335223	0.692708	0.152363
BIRC6	Baculoviral IAP repeat-containing protein 6	Q9NR09	2710	IPVISLNQASITSFLTVLAW(1)YPNTLLR	UID1269	4.51955	4.06369	5.09235	2.29406	4.29356	3.40154	3.65228	3.54163	1.82631	2.92361	0.633627	3.365	3.95245	4.6328	5.80121	4.02864	3.82268	3.34724	3.57048	3.58543	-1.102	0.117761	1.00051			0.168516	0.789068	0.127048
DMD	Dystrophin	P11532-4	2952;2960;1616;1619	GSW(1)QPVGDLLIDSLQDHLEK	UID405	1.43979	1.43998	0.441496	-1.78169	1.55007	1.33928	-0.964873	-0.108599	-1.1703	-0.394145	-4.01096	2.61717	1.49286	1.93244	1.19512	2.03842	1.03791	-4.29356	3.01144	2.29051	-1.10085	0.250317	0.534634			0.292174	0.775902	0.0979553
DMD	Dystrophin	P11532-4	2917;2925;1581;1584	LNLHSADW(1)QR	UID413	-2.3574	-2.29102	-3.17544	-2.5605	-2.32089	-1.99528	-4.88999	-3.79316	-4.08503	-3.98772	-4.13035	-3.48826	-0.416129	-4.66811	-3.27674	-2.85591	-4.36387	-3.19004	-2.36147	-2.59279	-1.09143	0.120477	0.991978			-0.87976	0.135735	1.34613	Upregulated in LA
C4A;C4B	Complement C4-A;Complement C4 beta chain;Complement C4-A alpha chain;C4a anaphylatoxin;C4b-A;C4d-A;Complement C4 gamma chain;Complement C4-B;Complement C4 beta chain;Complement C4-B alpha chain;C4a anaphylatoxin;C4b-B;C4d-B;Complement C4 gamma chain	P0C0L4;P0C0L5	1069;1069;1069	KADGSYAAW(1)LSR	UID373	-0.0982245	-1.30232	-2.13904	-3.33421	-3.42499	-4.35574	-2.11177	-4.15105	-3.67023	-4.12232	-3.98887	-3.56993	-3.11867	0.0751289	-1.20222	-4.29541	-3.81041	-4.09956	-2.75996	-3.9914	-1.09084	0.136201	0.898436			-0.4267	0.629266	0.188108
IGHA1;IGHA2	Ig alpha-1 chain C region;Ig alpha-2 chain C region	P01876;P01877;P0DOX2	264;251;366	W(1)LQGSQELPREK	UID219	3.01797	3.67395	2.74345	3.41596	4.33711	3.2295	1.65898	1.61697	1.93474	2.2143	3.07471	2.85897	2.83108	3.23369	0.751676	1.75166	4.95981	4.12154	4.8958	3.54627	-1.09017	0.0501443	2.18596	Upregulated in LA		-0.0800661	0.912679	0.0416527
NEB	Nebulin	P20929-4	211;211;211;211	KLYTEDW(1)EADK	UID524	2.21907	-4.84671	-4.41484	0.270011	-4.78091	-3.928	-3.88766	-5.26883	-2.6477	-3.58263	-3.89458	-3.20917	-3.1458	1.86258	-3.55681	-3.91768	2.16119	-3.23828	-0.483006	-3.39033	-1.08211	0.325688	0.416216			1.07133	0.439404	0.29091
AHNAK	Neuroblast differentiation-associated protein AHNAK	Q09666	3928	VDINAPDVDVRGPDW(1)HLK	UID891	-1.08024	-3.4855	-0.66267	-2.26749	-0.969768	-2.11277	-2.3301	-3.82854	-2.84947	-3.385	-2.51889	-2.30334	-2.67545	-3.19628	-2.14812	-1.23054	-4.26838	-2.00486	-4.17776	-1.40527	-1.07847	0.081491	1.40069	Upregulated in LA		-0.869958	0.232066	0.678996
ENO1	Alpha-enolase	P06733	301;208	SFIKDYPVVSIEDPFDQDDW(1)GAW(1)QK	UID315	-0.271959	-0.0245392	1.15593	-2.46804	-0.720251	0.115512	-0.205383	1.56125	-3.19439	-1.6654	-2.51894	-0.608394	-3.45862	-0.440692	-3.35803	-0.262318	-0.162783	-0.960219	-1.3183	-4.26606	-1.07252	0.216772	0.615093			-1.16945	0.161155	0.757892
VCL	Vinculin	P18206	283;283	GW(1)LRDPSASPGDAGEQAIR	UID510	0.282794	-2.56083	1.30468	-3.98186	-1.4093	-4.18532	0.747747	-4.88537	0.186554	-3.67545	-4.62248	-2.65457	-4.87822	-0.310491	-3.83315	0.521787	-0.0821976	-2.96652	-0.114705	-3.41457	-1.06767	0.363997	0.370032			0.301183	0.772459	0.0992296
PGAM2	Phosphoglycerate mutase 2	P15259	25	FCGW(1)FDAELSEKGTEEAK	UID481	-2.0628	-3.45419	-2.6809	-2.59989	-3.97085	-2.28806	-3.38625	-4.50612	-3.53585	-4.35125	-5.1542	-3.12009	-3.30142	-0.91643	1.03775	-0.45772	-1.34465	-3.55233	-3.35082	-3.435	-1.0651	0.0735818	1.57604	Upregulated in LA		1.12575	0.167699	0.753179
IGHG2	Ig gamma-2 chain C region	P01859	260	GFYPSDISVEW(1)ESNGQPENNYKTTPPMLDSDGSFFLYSK	UID204	0.957027	-1.07641	-4.71528	-0.976168	1.49272	0.87357	-1.30578	-2.13492	-0.732543	-3.11393	-3.4114	0.207612	-0.942196	1.33627	-1.57267	1.3465	0.102307	-1.13039	0.811486	1.16112	-1.05922	0.275492	0.495644			0.867608	0.36114	0.396945
APOD	Apolipoprotein D	P05090	46	W(1)YEIEKIPTTFENGR	UID296	-0.0143924	-3.15168	-3.32544	0.0208703	-0.673828	-0.794608	-2.93205	-3.41556	-0.790398	-2.44165	-2.81809	-2.08519	-2.18823	-1.1069	-4.78496	-1.7569	-3.03898	-4.31998	-0.859136	-2.16662	-1.05841	0.149928	0.851719			-1.25303	0.148122	0.773934
AHNAK	Neuroblast differentiation-associated protein AHNAK	Q09666	4184	VDIDVPDVDVQGPDW(1)HLK	UID887	1.19776	0.726798	1.49724	-1.51417	0.199848	1.28212	0.687766	0.118122	-1.09309	0.598562	-4.29268	0.424076	0.13851	1.51258	1.48062	0.66372	0.891084	-4.33211	-0.424872	1.12967	-1.05332	0.215403	0.62437			-0.433404	0.634374	0.182328
AHNAK	Neuroblast differentiation-associated protein AHNAK	Q09666	1506	VDINAPDVEVHGPDW(1)HLK	UID892	-1.16497	-0.822131	-0.530227	-3.21745	-1.81336	-1.29602	-2.3605	-3.75708	-3.49307	-1.26006	-3.48872	-1.52516	-1.74247	-1.24317	-0.604087	-0.869328	-1.65784	-3.57069	-1.78706	-1.09997	-1.04413	0.120033	1.04536			-0.0734227	0.909704	0.0484165
CNN1	Calponin-1	P51911	37;17	EW(1)IEGVTGRR	UID733	-2.23789	-4.54502	0.141543	-4.04203	-0.281427	-1.52808	-2.92668	-3.79043	-3.43527	-3.37591	-1.92477	-3.67733	-2.73689	-4.03417	-1.92145	-2.55799	-3.06395	-5.44376	-3.43519	-3.21598	-1.04174	0.192563	0.694297			-1.29963	0.136405	0.803575
PASK	PAS domain-containing serine/threonine-protein kinase	Q96RG2-2	1269;1262	LVTDPW(1)VTQPVNLADYTW(1)EEVFRVNK	UID2585	-0.943094	-4.46461	-3.89338	0.48964	-3.06341	-0.372128	-1.46917	-3.53481	-4.44689	-2.15441	-3.15383	-3.11755	-3.70032	-4.63197	-2.91874	-2.60445	-4.15523	0.19175	-2.10856	-4.15876	-1.04126	0.228984	0.594218			-0.871117	0.369654	0.384537
ACO1	Cytoplasmic aconitate hydratase	P21399	66	KQDIENILHW(1)NVTQHK	UID536	-4.02081	-0.43549	-1.12092	-3.83544	-1.32946	-0.633303	-4.74195	-3.99174	-2.72121	-4.85286	-4.09369	0.326639	-0.393236	-3.55187	-2.50604	-2.78303	-1.39809	-4.24426	-3.52992	-0.735689	-1.0281	0.302844	0.45561			-0.78251	0.335557	0.462606
APOA1	Apolipoprotein A-I;Proapolipoprotein A-I;Truncated apolipoprotein A-I	P02647	132	W(1)QEEMELYR	UID232	-1.16279	-3.39676	-3.68066	-4.4328	-2.51289	0.0630506	-2.95526	-4.12002	-4.07771	-3.3884	-2.41249	-4.57458	-3.30136	-3.37463	-0.986232	0.483057	-2.83681	-3.10464	-3.10803	-0.241966	-1.02664	0.175683	0.76088			0.639154	0.47178	0.303089
CFH	Complement factor H	P08603	37;37	RNTEILTGSW(1)SDQTYPEGTQAIYK	UID355	-1.06795	-1.22771	-1.31343	-4.0557	-1.40915	-3.56692	-3.94363	-4.53849	-2.60165	-0.528148	-4.73633	-1.88651	-3.67945	-1.17544	-4.33898	-1.5905	-0.463661	-2.93822	-3.90643	-1.44646	-1.02379	0.213667	0.639032			-0.158859	0.841991	0.0739977
MYOM2	Myomesin-2	P54296	316	AEW(1)YRDDVLLK	UID753	-0.200341	1.31402	-3.36269	-0.775794	1.65254	0.410176	-2.58906	-1.81718	-1.12598	-4.21244	-3.31476	1.71842	3.07019	-3.09974	-3.41275	1.19489	-2.61452	-0.873611	1.21402	0.911754	-1.0212	0.38343	0.351722			-0.793932	0.436537	0.315451
CFB	Complement factor B;Complement factor B Ba fragment;Complement factor B Bb fragment	P00751	751	DFHINLFQVLPW(1)LKEK	UID180	1.02805	1.87758	1.88408	-3.57937	-2.70354	-1.8366	-0.212543	0.0595748	-0.745998	-0.591108	-3.70065	-2.13129	-3.67298	0.928217	1.58557	1.73736	1.8613	-2.5981	-3.27496	0.543813	-1.01575	0.333958	0.412277			0.666851	0.560243	0.214707
NDUFAF2	Mimitin, mitochondrial	Q8N183	3	GW(1)SQDLFR	UID1095	-0.655177	-4.59143	-0.615264	-1.98552	-2.66747	-3.73701	-3.64578	-4.18212	-3.54829	-1.44321	-4.91926	-2.75741	-3.22613	-0.107175	-2.37523	-3.13325	-1.05055	-4.05819	-4.06137	-3.99738	-1.01357	0.199907	0.683467			-0.307995	0.722911	0.133159
GOT1	Aspartate aminotransferase, cytoplasmic	P17174	123;102	W(1)YNGTNNK	UID496	-1.90042	-0.318076	-0.790102	-3.59307	-4.17823	-3.29704	-3.88222	-3.77501	-4.04044	-2.78016	-4.15043	-3.75344	-1.08075	-3.15381	-3.2685	-3.14985	-0.710575	-3.22754	-4.27003	-3.34236	-1.00562	0.199306	0.689008			-0.671367	0.38855	0.412985
APOB	Apolipoprotein B-100;Apolipoprotein B-48	P04114	721	ALYW(1)VNGQVPDGVSK	UID271	-3.58103	-1.24638	-2.90795	-5.18268	-0.693509	-2.51761	-3.38114	-3.63309	-3.80917	-3.87605	-3.61955	-3.11319	-4.37865	-2.77904	-4.45955	-3.08739	-2.17972	-3.64623	-3.54802	-4.92856	-0.999069	0.159453	0.850176			-0.830162	0.280757	0.560418
STBD1	Starch-binding domain-containing protein 1	O95210	98	LQAASW(1)R	UID140	0.691852	-4.5586	-0.708238	-4.25547	-1.681	-4.11108	-4.79015	-4.08933	-3.02012	-3.46628	-1.25831	-3.43075	-3.934	0.396009	-0.807358	-0.0555272	-0.506518	-1.42763	0.119913	-1.89977	-0.989903	0.279308	0.502023			1.83982	0.0459528	1.19895
LRPAP1	Alpha-2-macroglobulin receptor-associated protein	P30533	173	FSGEELDKLW(1)R	UID602	-2.84702	-2.00919	-2.35095	-4.7639	-1.60832	-2.82874	-3.92712	-4.86228	-3.68559	-3.30343	-5.21443	-1.56137	-3.43792	-2.54154	-2.92663	-3.15043	-3.87442	-4.1838	-3.31032	-1.75393	-0.978477	0.171471	0.81028			-0.371179	0.565239	0.301202
RALB	Ras-related protein Ral-B	P11234	150;172;171	SKAEEW(1)GVQYVETSAK	UID395	-2.3125	-4.23167	-1.9454	-3.05369	-2.1393	-3.31445	-3.76739	-3.48622	-4.76693	-3.76952	-3.34083	-3.07768	-4.4633	-4.15322	-2.75483	-2.33806	-3.94979	-3.59117	-3.66043	-4.41803	-0.977431	0.0965072	1.43922			-0.719382	0.239318	0.86162
SLC25A40	Solute carrier family 25 member 40	Q8TBP6	196	VSEDGW(1)ISLW(1)R	UID2489	1.75542	2.9247	0.60075	-3.14256	2.22753	-2.92714	1.17489	0.645398	1.4763	-1.99901	-3.495	1.11041	-4.02341	3.11871	1.51923	2.88256	0.444497	-4.3172	1.64967	-2.82423	-0.969842	0.437558	0.300462			0.113538	0.932528	0.0257295
HSP90AA1;HSP90AB1	Heat shock protein HSP 90-alpha;Heat shock protein HSP 90-beta	P07900;P08238	320;442;312	SLTNDW(1)EDHLAVK	UID341	0.255545	1.18047	0.94192	-3.56946	0.360472	-0.353526	-4.07336	-1.16955	0.175457	-0.584181	-4.00766	0.825282	0.698491	0.945571	0.823983	1.75007	1.11137	-3.9336	2.42002	-0.0108617	-0.964789	0.340724	0.409494			0.641222	0.521962	0.250052
VDAC3	Voltage-dependent anion-selective channel protein 3	Q9Y277;Q9Y277-2	87;88	W(1)NTDNTLGTEISW(1)ENK	UID1328	-0.608999	-0.555888	-2.4543	-2.69253	-4.44703	0.300478	-3.92669	-0.321507	-3.80583	-3.71351	-4.14422	-3.43871	0.400592	-0.888866	1.75462	-0.531195	-3.03545	-2.56909	-1.07143	-3.13885	-0.96408	0.322304	0.43585			0.388722	0.675087	0.156476
HSPB1	Heat shock protein beta-1	P04792	22	DW(1)YPHSR	UID292	-0.0678861	-0.14422	-0.933913	0.780759	0.0417303	0.298993	-0.741173	-1.00444	-1.02445	-0.870353	-1.20952	-1.67169	-0.221772	-0.774986	-2.94793	-0.508556	-0.394187	0.393876	-0.759605	-0.121949	-0.959255	0.0712153	2.25269			-0.726387	0.248092	0.79231
GOT1	Aspartate aminotransferase, cytoplasmic	P17174	49;28	TDDCHPW(1)VLPVVKK	UID501	0.786517	0.486585	0.246401	-0.548228	0.159864	0.39815	-0.135314	-1.08639	-0.705342	-2.92566	-1.91242	1.30556	0.538264	0.723784	-2.33085	-1.5466	0.948444	-4.21403	-1.4961	-0.84523	-0.957925	0.170816	0.830203			-1.50639	0.064643	1.1557
GPI	Glucose-6-phosphate isomerase	P06744	228;239	EW(1)FLQAAKDPSAVAK	UID318	-2.07671	-1.15402	-3.43865	-1.67889	0.361749	-2.22751	-3.49534	-3.88496	-1.26407	-3.59575	-4.64416	-2.27577	0.59138	-4.35587	0.029298	-1.65696	-3.65377	-4.51283	-0.0549202	-2.60973	-0.950327	0.276673	0.516362			-0.699773	0.433335	0.336104
IGKV4-1	Ig kappa chain V-IV region	P06312	76	LLIYW(1)ASTR	UID306	-1.15959	-3.37289	-2.65325	-1.04935	-2.97272	0.861184	-2.80418	-3.35731	-4.28109	-2.68821	-3.4542	-2.20674	0.0967133	-1.00511	0.800561	0.225189	-2.96499	0.642944	-2.06755	-0.830379	-0.94628	0.256464	0.559823			0.981676	0.245162	0.580061
AHNAK	Neuroblast differentiation-associated protein AHNAK	Q09666	3146	VDINAPDVDVQGPDW(1)HLK	UID890	-0.685809	0.0429485	1.87065	-3.42104	-3.75237	0.483486	-1.76928	-3.54638	-3.11295	-1.08196	-1.47502	-0.0774799	-1.86897	0.490411	1.10619	0.196467	1.35828	-1.70374	0.198373	-3.06348	-0.93708	0.315732	0.45064			0.707855	0.478074	0.283623
TPI1	Triosephosphate isomerase	P60174	128;91;9	VTNGAFTGEISPGMIKDCGATW(1)VVLGHSER	UID779	0.35275	0.0788777	0.463816	-0.399057	0.0727227	-0.122651	-0.420527	-3.69874	0.114458	0.56432	-0.94898	-2.63257	0.998675	1.61331	1.09965	1.60385	-0.307226	-0.481103	-0.452187	-0.686502	-0.93489	0.220367	0.658444			0.266989	0.655684	0.250763
ARPC1A	Actin-related protein 2/3 complex subunit 1A	Q92747	221;174	LAW(1)VSHDSTVSVADASK	UID1189	-2.6476	-1.70295	-1.75518	-4.26208	-3.46155	-2.62791	-3.45867	-3.24511	-4.41084	-4.92007	-4.40578	-2.88423	-2.4134	-3.74833	-3.01731	-4.00339	-3.47666	-3.66141	-3.64218	-1.95127	-0.933993	0.149831	0.976008			-0.614344	0.31935	0.667146
CFB	Complement factor B;Complement factor B Ba fragment;Complement factor B Bb fragment	P00751	115;115	AIHCPRPHDFENGEYW(1)PR	UID179	-1.07896	-4.98963	-1.97652	-3.26065	-3.55854	-2.7361	-3.53816	-4.33024	-3.86378	-3.43834	-4.22464	-3.68888	-3.94087	-4.1195	-2.91677	-3.27515	-2.97286	-4.28808	-4.41195	-2.06323	-0.927302	0.150821	0.978907			-0.501963	0.472173	0.361209
NCAM1	Neural cell adhesion molecule 1	P13591;P13591-1	151;151;151;151;151;151	NAPTPQEFREGEDAVIVCDVVSSLPPTIIW(1)K	UID443	0.162117	-0.50083	0.562819	-0.354181	-0.891675	-3.66815	-0.291772	-4.73153	-3.12389	-0.12768	-1.16431	-0.473272	-2.01595	-0.147294	-2.64426	0.20542	-1.46118	-3.47815	-0.65418	-4.63095	-0.922407	0.297748	0.484018			-1.04843	0.251976	0.544107
PRELP	Prolargin	P51888	130	W(1)INLDNNRIR	UID732	2.01553	-2.61893	1.88583	-3.94088	2.09795	1.67146	3.45013	-3.59191	2.11238	2.90873	-2.99621	-2.86252	-4.15562	0.872768	-5.19892	-0.0963592	1.12403	0.0914169	0.734369	-1.0259	-0.918734	0.541233	0.218739			-0.68496	0.572407	0.204181
ACOT2;ACOT1	Acyl-coenzyme A thioesterase 2, mitochondrial;Acyl-coenzyme A thioesterase 1	P49753;Q86TX2	391;209;329	AESTFLFLVGQDDHNW(1)KSEFYANEACK	UID708	0.262659	2.13935	1.09045	-5.71323	-0.427904	-4.31444	-4.81028	1.35143	-3.55212	-3.68812	-3.40281	0.693087	-1.12373	3.25749	1.44274	3.60048	1.94796	-3.53782	1.93083	0.139151	-0.915558	0.499606	0.249902			2.41493	0.0849365	0.840727
CAP1	Adenylyl cyclase-associated protein 1	Q01518;Q01518-2	461;460	TLW(1)NGQK	UID853	-0.280132	-3.18695	3.08793	-4.08881	-3.14159	-0.784639	-3.61528	3.63322	-3.25086	-3.59772	-3.21213	-2.93941	-3.21794	-0.533696	-3.86117	-1.18759	-4.03379	-3.17748	-2.02293	-3.4571	-0.915272	0.483969	0.262557			-1.21151	0.256328	0.505218
AKR1C2;AKR1C1	Aldo-keto reductase family 1 member C2;Aldo-keto reductase family 1 member C1	P52895;Q04828	227;227	EEPW(1)VDPNSPVLLEDPVLCALAK	UID748	-1.96982	-3.17852	-1.39885	-4.79194	-2.6534	0.549163	-4.10303	-2.6218	-4.49757	-3.00195	-3.50453	-1.7691	-2.58799	-1.18067	1.62514	0.957337	-1.38785	-2.05384	-1.25244	0.149815	-0.914577	0.253687	0.577654			1.79163	0.0492316	1.18009
CES3	Carboxylesterase 3	Q6UWW8-2	182;543	FREAW(0.5)MQFW(0.5)SETLPSK	UID1068	-3.51812	0.330614	-3.23797	-3.77733	0.178038	-4.05252	-4.24407	-3.61539	-4.1439	-2.8952	-4.5998	-0.325177	-2.97005	-3.1824	-3.6331	-3.44138	1.47291	-3.14079	-3.81405	-3.89077	-0.910012	0.328409	0.436013			-0.458011	0.6512	0.165301
FLNA	Filamin-A	P21333-2	175;175	LLGW(1)IQNKLPQLPITNFSR	UID528	-0.0550045	-4.20481	1.7742	-2.06412	-3.47686	0.934002	-1.52383	-3.67488	-3.2503	-0.492043	-1.32083	-0.70271	-3.65755	-3.33348	-3.83481	-0.25147	-1.11491	-3.92713	-3.23712	-1.69039	-0.906778	0.37049	0.378224			-1.30209	0.207542	0.588274
PCCA	Propionyl-CoA carboxylase alpha chain, mitochondrial	P05165	284;258;284	HIEIQVLGDKHGNALW(1)LNER	UID301	-0.895315	-0.194561	0.640265	-0.465318	-0.735562	-0.401757	-2.3554	0.236215	-3.77325	-0.360784	0.161827	-3.47171	0.867487	-3.81609	0.0909033	-1.02024	-0.675881	-1.05735	-0.614736	0.412539	-0.90019	0.274722	0.535223			-0.612367	0.37451	0.481593
ACAT1	Acetyl-CoA acetyltransferase, mitochondrial	P24752	226	SKAAW(1)EAGK	UID560	-0.402595	1.73163	0.136507	0.0234344	0.645113	1.20219	0.140401	-1.14619	-3.43054	-3.76229	0.673727	2.75176	2.43556	0.238637	-0.778801	-0.10628	1.0069	0.710392	1.5672	2.63895	-0.889985	0.389057	0.357728			0.197809	0.762369	0.138599
PSMD2	26S proteasome non-ATPase regulatory subunit 2	Q13200	154;24	YRLVGSQEELASW(1)GHEYVR	UID904	-3.47466	-3.66273	-3.62553	-2.27804	-1.60698	-2.00031	-4.61588	-4.21551	-4.0292	-4.34292	-4.95715	-1.12647	-2.34999	-4.23702	-4.56289	-3.6557	-2.87407	-4.37594	-3.94697	-1.26353	-0.887734	0.223392	0.676274			-0.784737	0.253226	0.681396
GSN	Gelsolin	P06396;P06396-2;P06396-3;P06396-4	396;345;356;353	NW(1)RDPDQTDGLGLSYLSSHIANVER	UID309	2.77643	1.29633	3.70165	0.0326363	1.99522	3.77914	2.75515	1.28818	0.314293	0.514108	1.34777	2.56656	0.871064	3.31707	2.90794	3.63116	2.69173	-0.267844	3.14857	2.28477	-0.883979	0.22704	0.666863			0.266919	0.734068	0.134145
SLC25A40	Solute carrier family 25 member 40	Q8TBP6	192	VSEDGW(1)ISLW(1)R	UID2488	1.75542	2.9247	0.60075	-2.93946	2.22753	-3.79762	1.17489	0.645398	1.4763	-1.99901	-3.93014	1.11041	-3.73647	3.11871	1.51923	2.88256	0.444497	-3.24087	1.64967	-3.9152	-0.879785	0.4953	0.254941			0.222677	0.870854	0.050551
AHNAK	Neuroblast differentiation-associated protein AHNAK	Q09666	1708	VDIDAPDVEVHDPDW(1)HLK	UID886	-0.806701	-1.39618	-1.02567	-3.30775	-1.44668	-1.12372	-0.649853	-3.41255	-0.488357	-3.46806	-4.53353	-1.5445	-2.66865	-0.46092	-0.104139	0.402308	-5.12683	-3.38009	-1.97271	-1.36208	-0.877286	0.249158	0.605809			-0.197138	0.818496	0.0828016
MYOM1	Myomesin-1	P52179;P52179-2	1171;1075	SEFSW(1)SKDYVSTEDSPR	UID742	-2.86862	-4.61073	-1.84324	-2.11357	-3.56704	-3.93284	-4.93738	-2.21255	-3.80036	-3.15286	-5.15946	-4.25488	-4.71205	-4.13775	-3.56932	-2.06721	-2.9163	-4.01762	-2.71816	-1.92315	-0.876785	0.199315	0.775496			0.106079	0.870248	0.0710565
SPTAN1	Spectrin alpha chain, non-erythrocytic 1	Q13813;Q13813-2;Q13813-3	872;872;872	LHELNQKW(1)EALK	UID935	-2.05671	-1.36892	-1.85735	-4.17003	-4.70761	-3.61415	-4.70195	-4.06025	-3.44025	-3.94285	-3.41842	-3.66617	-3.64199	-2.93295	-3.29561	-4.07135	-3.85211	-3.61972	-4.55335	-1.24166	-0.876378	0.182316	0.857475			-0.404217	0.581065	0.248623
TXNDC5	Thioredoxin domain-containing protein 5	Q8NBS9	227;119	ALAPTW(1)EQLALGLEHSETVK	UID1108	-0.332732	-1.1856	0.427021	-3.50992	-4.25904	-3.5621	-3.1635	-3.58348	-4.43332	1.52241	-4.04661	-2.18703	-4.69007	0.0651467	-3.83528	1.23952	0.844008	-0.610816	-0.141533	0.793194	-0.869833	0.411926	0.334043			1.83529	0.0677807	1.0069
CAMK2D	Calcium/calmodulin-dependent protein kinase type II subunit delta	Q13557;Q13557-12	462;476;487;462;476;473;482;473;482;462	W(1)QNVHFHR	UID916	-2.72685	0	-1.07283	-3.52725	-2.3239	-0.00113454	-2.84487	-3.07866	0.602495	1.39009	-4.45184	-4.73252	-4.2333	-4.68633	-2.5079	-2.65748	-4.35429	-2.84353	-3.4603	-3.76003	-0.869713	0.417221	0.328331			-1.85846	0.0170799	1.79313	Upregulated in LA
TLN1	Talin-1	Q9Y490	1630	DPPSW(1)SVLAGHSR	UID1342	-1.8523	-2.06902	-1.77739	-4.04399	-4.33892	-2.91339	-4.19431	-4.35893	-4.33972	-3.21148	-4.54734	-2.97879	-2.27827	-3.3141	-2.8625	-2.10443	-3.8321	-3.38657	-3.39884	-2.3007	-0.868758	0.188573	0.834276			-0.19596	0.753738	0.154081
PRDX6	Peroxiredoxin-6	P30041	82	LIALSIDSVEDHLAW(1)SKDINAYNCEEPTEK	UID588	0.038847	0.0911834	-4.0852	-3.679	-0.367059	-2.90644	-0.789623	0.954143	-4.61221	-3.29372	-3.18252	-4.05537	-3.82343	0.470474	0.666064	-0.796562	-0.391212	-4.52796	1.12894	-1.1019	-0.86816	0.399285	0.348407			1.16764	0.248168	0.526873
MAP1B	Microtubule-associated protein 1B;MAP1B heavy chain;MAP1 light chain LC1	P46821	2109	TELSPSFINPNPLEW(1)FASEEPTEESEKPLTQSGGAPPPPGGK	UID679	-1.95817	-1.182	-3.46999	-2.98523	-3.60386	-3.27998	-2.13827	-3.83578	-4.09471	-2.59745	-5.00044	-2.68374	-4.92761	-2.10588	-2.51275	-2.57605	-4.58478	-3.83114	-1.93015	-3.76634	-0.864604	0.20675	0.755566			-0.297332	0.649925	0.221491
SUN2	SUN domain-containing protein 2	Q9UH99	582;582;603	TALLSLFGIPLW(1)YHSQSPR	UID1301	-4.17789	-2.03362	-0.873149	-3.45638	-1.79882	-3.62055	-3.70347	-4.4891	-3.19977	-0.919716	-5.24412	-4.11393	-2.96218	-2.49976	-2.65065	-2.14189	-3.08816	-3.61638	-3.76761	-3.67249	-0.85883	0.268957	0.564317			-0.402352	0.539178	0.319942
PLG	Plasminogen;Plasmin heavy chain A;Activation peptide;Angiostatin;Plasmin heavy chain A, short form;Plasmin light chain B	P00747	334	RAPW(1)CHTTNSQVR	UID174	-3.66284	1.52192	-3.30862	-3.96512	-3.20014	1.03834	-2.92048	-3.93683	-3.6963	-3.35156	-0.759484	-2.78071	-2.06316	-1.25576	-2.75434	-1.53144	-2.57288	-4.2635	-4.60382	1.56288	-0.857523	0.383241	0.369022			-0.273282	0.810606	0.0790278
GOT1	Aspartate aminotransferase, cytoplasmic	P17174	320;299	IVASTLSNPELFEEW(1)TGNVK	UID498	3.81099	4.156	2.9347	1.16335	3.23204	3.62241	2.17191	2.43298	1.70298	-0.776209	1.70725	4.70264	4.18389	3.24014	3.54091	1.27909	2.60605	1.68161	4.48204	3.00508	-0.849614	0.313298	0.475393			-0.319686	0.640421	0.217563
DYNC1H1	Cytoplasmic dynein 1 heavy chain 1	Q14204	1261	TTDLLTDW(1)EK	UID957	-1.22547	0.891246	-0.286754	-3.71576	-0.294014	-0.687798	-1.74831	-1.56584	-2.74088	-0.303536	-3.10832	0.310813	-2.95162	0.126891	-0.952506	-0.507353	-2.96918	-2.82706	-3.56336	-3.40841	-0.843246	0.299603	0.503467			-1.128	0.191929	0.670696
CALR	Calreticulin	P27797	33	EQFLDGDGW(1)TSR	UID570	-1.95572	-1.56149	-0.925102	-1.94562	-1.77204	-1.44148	-3.4516	0.273043	-1.69084	-3.85683	-4.8283	-1.94465	-1.56339	0.0389083	0.396044	1.97565	-0.0396228	-1.43789	-2.92383	-0.809853	-0.837269	0.271042	0.569365			1.20016	0.104551	1.03863
RPL7A	60S ribosomal protein L7a	P62424	237	RHW(1)GGNVLGPK	UID797	0.0542147	-2.27352	-2.90509	-4.33969	-2.34681	-3.86312	-4.51888	-0.449347	-4.31403	-2.53669	-3.9411	-4.62523	-3.72348	-4.21779	-4.09934	-3.20392	-3.13716	-3.60433	-4.05553	-5.20388	-0.831773	0.324278	0.461045			-1.31937	0.0764645	1.17588
NDUFB3	NADH dehydrogenase [ubiquinone] 1 beta subcomplex subunit 3	O43676	45	GLRDPW(1)GR	UID61	-2.75078	1.96579	-2.9598	-3.85292	-3.31836	-2.81255	-0.901226	-5.04926	-4.71984	-2.74402	-4.22781	-3.58937	-0.596975	-0.096795	-3.27424	0.157741	-3.59205	-4.40194	-0.662575	-3.16798	-0.830257	0.412756	0.33766			0.139838	0.891136	0.0448028
UGP2	UTP--glucose-1-phosphate uridylyltransferase	Q16851	75;64	GPSVDW(1)GK	UID1018	0.120266	-0.169794	0.318822	0.248216	2.0418	0.367356	-0.720198	0.0156744	-1.03409	-4.16544	-0.539955	3.20911	0.841908	0.0280428	-2.73904	-0.904257	0.654465	-0.602309	1.60124	1.88449	-0.829634	0.368172	0.393415			-0.49883	0.510433	0.299738
HSPA5	78 kDa glucose-regulated protein	P11021	103	TW(1)NDPSVQQDIK	UID389	-0.0228316	1.51717	-0.338633	1.2508	0.885736	0.620286	0.368958	-3.33083	0.0923255	-0.579622	0.50028	0.73591	0.975835	1.11402	-4.09712	0.182722	0.391887	2.30948	1.87732	2.42462	-0.828823	0.252927	0.622875			-0.0516696	0.955112	0.0185364
GOT2	Aspartate aminotransferase, mitochondrial	P00505	340;297	QW(1)LQEVK	UID163	3.56589	3.16413	1.30881	0.266022	3.02781	0.73614	2.83179	1.57432	2.42698	-0.853299	-2.35788	3.14686	1.53759	3.64671	0.691293	1.96124	1.30399	-0.742798	1.89376	1.66289	-0.824843	0.384189	0.372889			-0.523312	0.506082	0.29517
MYBPC3	Myosin-binding protein C, cardiac-type	Q14896	196;196	W(1)VDLSSK	UID972	4.26245	4.65481	2.21609	0.765338	2.36671	2.14213	-3.56498	2.44057	1.63196	2.51401	1.2923	4.47803	4.59429	4.09865	1.83563	3.28544	2.4333	1.35451	3.26927	2.58253	-0.822278	0.469773	0.2805			-0.0403991	0.955421	0.0209292
PPIC	Peptidyl-prolyl cis-trans isomerase C	P45877	212	TPFVVEIADW(1)	UID673	-3.15429	-1.2936	-2.68991	-2.76029	-1.80006	-3.47212	-3.95311	-2.92269	-3.35123	-4.6803	-2.87056	-3.84232	-1.7392	-3.46128	-2.17811	-2.9161	-4.19972	-3.00159	-3.57668	-3.85674	-0.80868	0.196107	0.878102			-0.784511	0.189317	1.06748
NDUFA10	NADH dehydrogenase [ubiquinone] 1 alpha subcomplex subunit 10, mitochondrial	O95299	41;41	LRYGMW(1)HFLLGDK	UID143	-3.5661	-1.97553	-2.38609	-3.84494	-3.93163	-3.0381	-3.01794	-4.97295	-4.28031	-4.06059	-3.75701	-3.60999	-3.82681	-2.44662	-3.04625	-2.95311	-4.32329	-3.0208	-3.70617	-2.63207	-0.808495	0.157055	1.19948			-0.0374548	0.948166	0.0326849
ENO1	Alpha-enolase	P06733	304;211	SFIKDYPVVSIEDPFDQDDW(1)GAW(1)QK	UID1688	-0.773058	-2.67745	-3.87819	-4.59009	-3.42543	-2.41771	-4.11245	-2.91954	-3.32646	-4.06748	-4.58499	-3.60481	-3.75568	-2.86118	-0.108613	-0.494426	-3.36138	-4.67699	-4.70229	-3.43032	-0.807023	0.217245	0.77158			0.155293	0.859826	0.0618377
PGRMC1	Membrane-associated progesterone receptor component 1	O00264	156	EALKDEYDDLSDLTAAQQETLSDW(1)ESQFTFK	UID40	-1.43441	-4.10618	-2.66302	-3.34051	-3.60762	-2.58396	-5.07007	-3.72666	-4.66467	-2.69773	-3.63417	-2.97458	-3.56032	-1.55446	-1.85234	-0.994119	-2.16085	-3.74768	-1.40159	-3.66054	-0.80522	0.197627	0.874996			0.76001	0.261644	0.677285
COX7C	Cytochrome c oxidase subunit 7C, mitochondrial	P15954	35	NLPFSVENKW(1)SLLAK	UID492	1.41046	1.02576	0.610207	-3.90541	-3.84478	-3.27586	-3.37652	1.55472	-4.04657	-3.57614	-1.50364	-1.42019	-2.54403	1.05622	-3.03	-3.80687	1.1501	-4.53754	-1.9268	-1.72256	-0.800404	0.48147	0.271582			-0.50113	0.674111	0.145805
MYOM2	Myomesin-2	P54296	757	NW(1)HEVNSSPSKPTILTVDGLTEGSLYEFK	UID758	-3.46099	-3.59701	-3.35218	-4.32046	-2.46611	-0.911147	-3.85731	-4.20754	-3.77303	-4.70562	-3.17676	-3.41237	-3.59293	-3.49944	0.799524	-0.950639	-4.66274	-3.67047	-3.21	-1.75317	-0.799956	0.199098	0.875313			0.59699	0.495514	0.285446
CLTA	Clathrin light chain A	P09496-2	181;193;199;211;129	AAEEAFVNDIDESSPGTEW(1)ER	UID364	-2.32381	-3.49319	-1.20712	-3.46051	-1.06801	-3.8341	-4.55243	-1.75707	-4.3933	-2.26804	-4.42758	-3.15551	-2.97934	-1.72272	-1.89275	-1.25302	-1.22494	-3.69405	-3.84949	-1.48092	-0.79744	0.264341	0.610481			0.40476	0.571162	0.262355
A1BG	Alpha-1B-glycoprotein	P04217	101	SGLSTGW(1)TQLSK	UID280	-3.44352	-0.164565	-4.65548	-3.76321	0.121358	0.00211041	0.520509	-3.79051	0.338314	-3.58885	-4.88636	-4.23894	-3.78165	-3.64411	-2.47577	-3.14787	-3.04638	-3.84846	-1.54346	0.494352	-0.79147	0.481186	0.272536			-0.474929	0.624113	0.184239
COL14A1	Collagen alpha-1(XIV) chain	Q05707	555;555;460	LTW(1)DPTSR	UID876	-3.61315	-1.82247	-1.42336	-3.46823	-3.99741	-3.56751	-4.18544	-4.14314	-4.18735	-4.25337	-4.66736	-1.99673	-2.96941	-1.0848	-5.13018	-0.484136	-0.546886	-3.59763	-0.211419	-1.07045	-0.789809	0.230956	0.73253			1.24981	0.1556	0.747192
NMNAT3	Nicotinamide/nicotinic acid mononucleotide adenylyltransferase 3	Q96T66	77;40	LALQTSDW(1)IR	UID1215	-1.60483	-3.39254	-2.9438	-4.23309	-3.25102	-2.77494	-3.60856	-3.91971	-4.03733	-4.59036	-4.2496	-4.40988	-1.90238	-3.73436	-4.78009	-2.73547	-1.55901	-4.41049	-1.44513	-2.78161	-0.783461	0.207876	0.852936			-0.0303679	0.965274	0.0166923
PCBD1	Pterin-4-alpha-carbinolamine dehydratase	P61457	25	AVGW(1)NELEGR	UID794	1.14401	1.65302	-0.0359922	-0.562544	-3.4307	0.598826	0.549106	-0.837374	0.115517	-1.08327	-3.81815	1.27092	-2.41059	-3.32883	-1.07758	-0.490183	1.61609	-1.12524	-0.925235	2.24143	-0.782129	0.409088	0.348821			-0.335801	0.727099	0.125387
GNAI2	Guanine nucleotide-binding protein G(i) subunit alpha-2	P04899	132;132;95;116;116;80	RLW(1)ADHGVQACFGR	UID295	-3.22288	-1.58563	-2.36928	-3.49201	-4.50039	-0.836595	-2.24669	-4.27604	-3.87708	-2.78625	-4.5821	-3.18968	-3.17468	-3.42747	-3.62293	-2.8397	-2.37616	-4.28197	-4.06578	-0.500695	-0.779706	0.257278	0.645753			-0.348589	0.647995	0.192056
PPIA;PPIAL4C;PPIAL4E;PPIAL4A;PPIAL4D	Peptidyl-prolyl cis-trans isomerase A;Peptidyl-prolyl cis-trans isomerase A, N-terminally processed;Peptidyl-prolyl cis-trans isomerase;Peptidyl-prolyl cis-trans isomerase A-like 4A/B/C;Peptidyl-prolyl cis-trans isomerase A-like 4D	P62937	121;61;121;121;121;121;121;121;121	TEW(1)LDGKHVVFGK	UID805	1.45794	3.75822	2.91499	2.10509	2.6707	1.6957	1.59084	2.01472	2.72809	-0.113496	1.98468	2.65623	0.725598	2.77555	3.36428	3.73827	3.23386	2.03514	3.02548	2.91059	-0.778535	0.226144	0.767332			0.57811	0.317629	0.78254
IGHV3-74		A0A0B4J1X5	66	GLVW(1)VSR	UID6	-3.62167	-1.64483	-4.15291	-3.99169	-0.436503	-0.348261	-4.0667	-4.66325	-3.91614	-1.81839	-3.52737	0.464678	-4.32877	-2.51216	-3.03956	-2.45597	-3.1992	-3.49977	-1.77507	0.413096	-0.756301	0.427932	0.330673			0.0704571	0.933611	0.0286742
CFH	Complement factor H	P08603	858	W(1)QSIPLCVEK	UID357	-1.69922	-1.97777	-3.63686	-3.92077	-2.89453	-3.57559	-4.3549	-3.55469	-4.62383	-3.62115	-4.45003	-1.90601	-3.419	-4.28682	-4.10444	-0.523636	-2.51041	-3.23354	-2.23272	-3.234	-0.753436	0.234727	0.762604			0.0757105	0.913815	0.0425487
GSN	Gelsolin	P06396;P06396-2;P06396-3;P06396-4	642;591;602;599	VLRAQPVQVAEGSEPDGFW(1)EALGGK	UID307	3.10168	3.37606	2.35754	2.02175	2.60001	1.95249	2.39914	1.16727	1.60671	1.84497	1.46126	2.85013	1.37926	2.90974	1.86307	2.7218	2.15365	1.64705	2.45669	1.61796	-0.752721	0.164465	1.36602			-0.372548	0.488628	0.611735
GRB14	Growth factor receptor-bound protein 14	Q14449-2	319;406	VIENPTEALSVAVEEGLAW(1)R	UID964	-3.56822	-3.97312	-4.50036	-2.81657	-2.91296	-2.27335	-5.47047	-2.62573	-5.62321	-2.92881	-4.08789	-3.56624	-4.30422	-4.27624	-2.87202	-8.03026	-5.69844	-3.57574	-3.1951	-3.95811	-0.745889	0.260714	0.665956			-1.17437	0.158181	0.767114
APOB	Apolipoprotein B-100;Apolipoprotein B-48	P04114	1141	SEILAHW(1)SPAK	UID274	-2.49558	-1.80986	-2.298	-4.52221	-1.8201	-2.97009	-2.76857	-3.00611	-4.08906	-3.18671	-3.69642	-4.19032	-2.81737	-2.32187	-4.59066	-1.48793	-3.09536	-3.93271	-3.51734	-3.87466	-0.740867	0.216119	0.886694			-0.607435	0.369067	0.500764
MYOM1	Myomesin-1	P52179;P52179-2	303;303	LHCSIAGW(1)PEPR	UID737	-0.40525	-1.27117	-1.2998	-4.14766	-3.49256	-1.19386	-1.5295	-3.53994	-4.14056	-4.4127	-4.0274	-0.591048	-0.695658	-0.732272	-0.939364	-0.301325	-3.29782	-4.09297	-2.13131	-4.73077	-0.736873	0.399682	0.369607			-0.349591	0.69225	0.149661
F2	Prothrombin;Activation peptide fragment 1;Activation peptide fragment 2;Thrombin light chain;Thrombin heavy chain	P00734	132;133	SGIECQLW(1)R	UID166	-2.11084	-2.28789	-3.98449	-2.35273	-2.7087	-3.57567	-3.18876	-2.90818	-3.21139	-4.19988	-4.1488	-3.71483	-3.63809	-3.4562	-2.49955	-1.60372	-3.6063	-0.569743	-4.13241	-3.92156	-0.736127	0.18129	1.21675			0.00965103	0.98886	0.00532746
PRKCSH	Glucosidase 2 subunit beta	P14314-2	148;148	ILIEDW(1)KK	UID457	-1.81942	-3.18861	-1.63009	-2.49057	-2.52862	-0.566627	-1.83368	-2.50672	-4.53326	-2.07643	-1.93099	-3.17536	-3.35664	-3.02385	-3.80335	-2.51959	-2.19874	-1.62475	-1.79938	-3.23982	-0.735977	0.249899	0.719764			-0.564031	0.361735	0.588367
ACTN4;ACTN1	Alpha-actinin-4;Alpha-actinin-1	O43707;P12814-2;P12814-3	428;209;409;409;409;409	ASIHEAW(1)TDGK	UID63	-3.99074	-2.88404	-0.654937	-3.35979	-1.65312	-2.23499	-3.4075	-2.68252	-4.71344	-1.84212	-2.58513	-3.83934	-3.32223	-1.84105	-4.61283	-1.6857	-2.22859	-4.10268	-3.60477	-3.59728	-0.735959	0.277956	0.617732			-0.633194	0.382223	0.447006
IGHA2	Ig alpha-2 chain C region	P01877;P0DOX2	149;264	DASGATFTW(1)TPSSGK	UID220	-3.82308	-5.48744	-3.76953	-3.12837	-1.58237	-1.2736	-2.86421	-3.59432	-3.74967	-4.26271	-4.53887	-3.29574	-5.0679	-1.53132	-5.14338	-2.31319	-3.6324	-4.09437	-4.01222	-1.58664	-0.733093	0.310104	0.531572			-0.0102458	0.990021	0.00425542
COL14A1	Collagen alpha-1(XIV) chain	Q05707	849;849;754	ITW(1)DPPSSPVKGYR	UID875	-2.83652	-1.75494	-4.88163	-4.06175	-1.30506	-2.91593	-4.83691	-3.20269	-4.09142	-2.93547	-3.6065	-3.71301	-3.42028	-4.02694	-4.38953	-4.10865	-3.21343	-0.0931734	-0.686115	-1.65467	-0.727307	0.272494	0.64405			0.363232	0.674803	0.161509
BARD1	BRCA1-associated RING domain protein 1	Q99728-3	121;199;218	TLAEINQKW(1)NLEAEK	UID1218	-2.55059	-4.93705	-2.5486	-0.377202	-3.26948	-3.37839	-4.32185	-2.01202	-1.63961	-3.82666	-4.02728	-4.43841	-4.6056	-3.14517	-3.1926	-3.24197	-4.32036	-4.11066	-4.61177	-3.07508	-0.70951	0.360296	0.439261			-0.827535	0.241912	0.680334
VCL	Vinculin	P18206	702;702	NQW(1)IDNVEK	UID512	-3.87319	1.27606	-2.67512	-3.75507	0.209129	-3.4726	-0.93684	-3.26175	-3.65579	-2.4146	-4.36381	-1.16376	-3.48033	-1.90464	-4.41448	-1.5997	-1.25723	-3.79217	0.0176895	-3.3364	-0.705375	0.45497	0.308297			-0.27824	0.777496	0.0984419
ACO2	Aconitate hydratase, mitochondrial	Q99798	657	W(1)VVIGDENYGEGSSREHAALEPR	UID1226	3.26781	-3.43329	1.23421	-3.89518	-0.510394	-1.31463	3.21527	-5.18802	2.82855	-1.10701	-4.1352	-2.66196	-3.15507	4.17892	1.26106	2.36599	0.16484	-3.69608	2.35454	0.176419	-0.682386	0.646146	0.157001			1.74749	0.182155	0.595521
CRAT	Carnitine O-acetyltransferase	P43155	63;42;63	ALQPIVSEEEW(1)AHTK	UID669	-0.661752	-4.12881	-0.747618	0.883663	0.000328182	-0.520826	-1.32064	-1.65671	-1.46745	-1.10055	-4.38482	2.72206	-3.5975	-0.903442	-2.96262	-2.33152	-0.856659	0.358461	-0.00484185	-0.141638	-0.681157	0.514438	0.252674			-0.114964	0.888405	0.0501485
ACP1	Low molecular weight phosphotyrosine protein phosphatase	P24666	40;40	LVTDQNISENW(1)R	UID559	-1.36158	-2.29428	-1.79866	-3.26235	-2.3701	-1.21602	-1.57252	-4.3353	-1.52929	-1.43229	-5.34517	-3.28119	-1.45607	-1.85601	-2.84775	-4.22513	-4.65221	-3.5128	-4.21038	-3.45866	-0.656904	0.386377	0.415461			-1.48706	0.0255631	1.97162	Upregulated in LA
CALD1	Caldesmon	Q05682;Q05682-3;Q05682-6	749;520;494;514;488;519	INEW(1)LTK	UID873	-0.510336	-2.98055	-0.922005	-4.32492	-4.85274	-3.38617	-3.33149	-3.51184	-4.61175	-3.37088	-3.62411	-3.23033	-2.70909	-3.81106	-2.58336	-2.95648	-2.91186	-4.63479	-4.14459	-3.09668	-0.654759	0.379805	0.428203			-0.618949	0.421664	0.380326
RPL21	60S ribosomal protein L21	P46778	125	GTW(1)VQLK	UID678	-2.37911	-2.06576	-2.67514	-4.96066	0.419087	-3.08337	-0.353158	-3.7503	-3.3008	-4.26424	-3.75385	-1.81916	-4.52139	-4.65929	-3.18995	-3.78857	-1.75875	-1.4615	-0.0952285	-3.92501	-0.651493	0.456755	0.316237			-0.239407	0.790021	0.0954143
IGHV3-15;IGHV3-72		A0A0B4J1V0;A0A0B4J1Y9	66;66	QAPGKGLEW(1)VGR	UID5	-2.27519	-3.00356	-2.45517	-3.63312	-4.84007	-1.25362	-4.86536	-2.69488	-3.65992	-3.18476	-3.28754	-3.2469	-3.96222	-3.005	-3.78435	-2.11783	-3.4762	-1.61282	-2.99813	-3.19508	-0.647246	0.31677	0.585323			0.0259215	0.968541	0.015997
RPL3;RPL3L	60S ribosomal protein L3;60S ribosomal protein L3-like	P39023;Q92901	257;257	KVACIGAW(1)HPAR	UID655	-2.25629	-1.05637	-3.2471	-3.53003	-2.58283	-2.86691	-5.33368	-2.51501	-3.21519	-1.87132	-4.0138	-3.3255	-2.37927	-3.57338	-3.17522	-2.29698	-3.31257	-3.35109	-2.4705	-4.54367	-0.646332	0.332984	0.538417			-0.656281	0.281416	0.764637
TOM1	Target of Myb protein 1	O60784	124;124;91	VLNLIQSW(1)ADAFR	UID86	-1.70953	-0.967576	-2.20524	-4.8594	-2.86493	-3.94011	-2.68598	-3.58182	-3.88027	-3.07061	-3.45817	-2.60579	-4.50213	-1.21468	1.66798	0.0110102	-3.40815	-3.29242	-2.67118	-3.46023	-0.640025	0.349626	0.500904			0.990988	0.295554	0.474316
MYOM2	Myomesin-2	P54296	166	SHTVW(1)ER	UID757	-0.977225	2.63345	-3.76561	-2.90284	0.658084	1.22165	-3.83974	2.67775	1.02242	-1.28863	-5.28467	-3.58535	2.21455	1.08725	1.76772	0.676443	-2.36246	-2.46972	1.45386	-3.77582	-0.632728	0.653321	0.154111			0.00454968	0.99691	0.00117096
TUBB	Tubulin beta chain	P07437	21	FW(1)EVISDEHGIDPTGTYHGDSDLQLDR	UID331	1.22129	3.22317	3.17826	1.77691	3.66459	2.53141	2.80391	2.10464	2.38472	1.638	2.53849	0.851374	1.46706	3.11115	-1.02905	0.609295	4.07195	0.197471	2.19208	2.79396	-0.62953	0.289952	0.718407			-0.892578	0.287597	0.516628
AHNAK	Neuroblast differentiation-associated protein AHNAK	Q09666	2634	VDINAPDVGVQGPDW(1)HLK	UID893	-1.86388	-3.92201	-1.18878	-3.99028	-4.0871	-1.12447	-2.70739	-4.46148	-2.45132	-3.50665	-5.25209	-0.557379	-4.32738	-2.57993	-0.869048	-0.408988	-3.23247	-1.37291	-1.38187	-2.24864	-0.627298	0.454601	0.324601			0.968393	0.19621	0.736699
MRPS5	28S ribosomal protein S5, mitochondrial	P82675	99;99	LTADELW(1)K	UID822	-1.66845	-1.34547	-3.53942	-2.45537	-2.33228	-3.44737	-1.72469	-2.32631	-2.81977	-4.16534	-4.21136	-4.24816	-2.11893	-0.243265	-3.64319	-0.769923	-1.4332	-3.25258	-2.26786	-1.86193	-0.623066	0.342303	0.535195			0.540164	0.436199	0.402808
PRPH	Peripherin	P41219	286;286	NLQEAEEW(1)YKSK	UID661	3.20417	3.15704	4.18968	-4.36778	-1.54597	-3.19536	3.44376	1.02989	2.4188	1.64525	-3.31359	-4.5395	-3.35687	4.05051	0.460825	3.3546	3.48879	0.360502	-1.41922	-3.98867	-0.622046	0.708532	0.123024			0.660752	0.676793	0.138093
GOT1	Aspartate aminotransferase, cytoplasmic	P17174	141;120	NTPVYVSSPTW(1)ENHNAVFSAAGFKDIR	UID499	-0.540709	-0.972479	-4.10377	-3.26392	-0.764403	-0.230255	-3.66118	-3.40091	-3.57155	-2.06686	-3.33448	0.301057	-0.0747808	-0.960549	-1.70883	-0.925252	-1.52793	-3.20478	0.0101397	-0.285815	-0.612462	0.494612	0.28151			0.416922	0.591179	0.230007
MYBPC3	Myosin-binding protein C, cardiac-type	Q14896	322;322	LEAPAEEDVW(1)EILR	UID971	3.2948	2.26628	2.26899	1.50906	3.26934	4.07061	2.17588	-0.549564	1.63652	0.743093	3.66545	4.03872	3.53017	3.22116	1.75445	2.80007	1.60562	1.43571	3.57541	4.12525	-0.602667	0.447569	0.341182			-0.134467	0.837856	0.0894015
VDAC2	Voltage-dependent anion-selective channel protein 2	P45880	221;210;236	VCEDLDTSVNLAW(1)TSGTNCTR	UID674	-0.957783	-1.17204	-2.7681	-1.91662	-2.92803	-3.06603	-3.417	-0.631155	-3.13995	-3.62234	-5.10508	-2.23827	-0.999717	-1.54972	-1.47997	0.344415	-1.82167	-4.17396	-4.71044	-4.64427	-0.601448	0.429239	0.368624			-0.44175	0.606484	0.206019
SPTB	Spectrin beta chain, erythrocytic	P11277;P11277-2	758;758;758	NLQDAENFFQFQGDADDLKAW(1)LQDAHR	UID397	-1.48118	-1.15353	-3.93816	-3.04805	-0.813742	-3.85063	-2.93521	-4.18901	-4.73652	-3.07359	-4.32604	-1.02214	-0.593017	-5.12624	-4.14921	-3.37737	-0.650921	-2.9584	-4.16093	-4.15543	-0.601336	0.475039	0.306084			-1.13033	0.169444	0.744497
AKR1A1	Alcohol dehydrogenase [NADP(+)]	P14550	220	AW(1)RDPDEPVLLEEPVVLALAEK	UID460	1.95039	-0.383316	-0.564075	-1.46848	-0.339457	-0.274132	-1.60788	1.45525	-1.222	1.50266	-5.24821	-0.826268	0.486787	0.416493	2.63827	0.881697	-2.78928	-4.19791	-0.46619	-0.780514	-0.600104	0.541653	0.23758			-0.434074	0.654337	0.165942
NDUFV1	NADH dehydrogenase [ubiquinone] flavoprotein 1, mitochondrial	P49821-2	66;75	GPDW(1)ILGEIK	UID713	0.148411	0.380409	-1.42081	-1.19797	-1.41921	1.444	-4.07424	0.614464	-3.43611	-0.450452	-0.913152	-0.110797	1.7768	-0.290957	0.407563	0.48799	-0.730173	-0.847063	0.384126	1.39523	-0.59773	0.520333	0.257801			0.459441	0.484425	0.375424
EEF2	Elongation factor 2	P13639	641	YLAEKYEW(1)DVAEAR	UID448	-1.22974	0.70708	-3.92102	-3.27952	1.70239	0.866863	-0.470656	-4.34723	-0.954683	-0.916761	-0.904415	-0.512202	-2.032	0.258135	1.36387	0.544466	-4.30792	-0.89407	1.07129	0.688437	-0.589288	0.547605	0.233656			0.676733	0.533343	0.235805
PDLIM3	PDZ and LIM domain protein 3	Q53GG5;Q53GG5-2	88;88;88	IDRGETHLW(1)SPQVSEDGK	UID1035	-3.64467	-3.49275	-3.34028	-3.53545	-3.52844	-1.26456	-3.99943	-2.96644	-4.02021	-1.95653	-5.11095	-3.65895	-4.33427	-2.10121	-0.384617	-0.967687	-4.83676	-3.35486	-3.01702	-2.05933	-0.586609	0.361334	0.520702			0.745575	0.325006	0.502244
CANX	Calnexin	P27824-2	485;450;342	IVDDW(1)ANDGWGLKK	UID574	-2.91134	-4.08007	-1.39885	-2.12622	-2.52545	-3.29098	-2.4526	-4.20355	-1.75872	-4.36029	-2.78009	-4.16177	-3.442	-0.528098	-3.49328	-0.0704598	0.183885	-3.54708	-4.05449	-1.58027	-0.586281	0.361706	0.520018			0.852181	0.30614	0.493328
CANX	Calnexin	P27824-2	490;455;347	IVDDWANDGW(1)GLKK	UID575	-2.31063	-3.4751	-3.1646	-3.58302	-3.80756	-3.41165	-4.78524	-3.05761	-3.61869	-4.29542	-4.6863	-4.32207	-2.36942	-4.16512	-2.15473	-1.26103	-0.0158805	-3.17913	-2.51554	-1.12055	-0.584297	0.310939	0.719493			1.23324	0.0846584	1.18037
BDH1	D-beta-hydroxybutyrate dehydrogenase, mitochondrial	Q02338	170	QVAEVNLW(1)GTVR	UID865	-0.112946	-3.94336	-1.65077	-3.8507	-1.41177	-4.27077	-3.70989	-0.29221	-4.17655	-3.26003	-3.47265	-4.10921	-2.81811	-3.97544	-3.46975	-3.0919	-3.22473	-3.02501	-3.3248	-4.51446	-0.579758	0.488462	0.295569			-0.977961	0.190991	0.75033
HSPD1	60 kDa heat shock protein, mitochondrial	P10809	68;68	TVIIEQSW(1)GSPK	UID387	-0.00478153	2.60441	1.35913	2.04924	2.81239	1.23215	2.1103	-3.91371	1.52762	1.99447	2.30449	2.02436	1.62344	1.86488	0.430118	1.91922	1.1013	2.38136	1.90081	1.80063	-0.579571	0.538972	0.242814			-0.0470937	0.938529	0.0350671
OPA1	Dynamin-like 120 kDa protein, mitochondrial;Dynamin-like 120 kDa protein, form S1	O60313-2	874;892;837;855;838;801	GVEVDPSLIKDTW(1)HQVYR	UID76	-3.05919	-1.52812	-2.98073	-3.26208	-2.73524	-1.10821	-3.06861	-3.37037	-3.73436	-3.83283	-3.55288	-2.5452	-1.06138	-4.8037	-3.42013	-2.13742	-2.54007	-3.71921	-1.98433	-1.49774	-0.578065	0.359981	0.534932			-0.426204	0.528185	0.318081
ME2	NAD-dependent malic enzyme, mitochondrial	P23368	572	SEYDSLLPDVYEW(1)PESASSPPVITE	UID555	-0.849615	-0.927014	-1.40271	-2.36965	-0.878541	-2.26064	-1.74063	-1.62663	-2.43117	-1.26282	-2.4136	-2.91274	-1.79182	0.982813	0.0760528	-0.25399	-0.949869	-1.39444	0.392631	-0.83698	-0.577602	0.289699	0.883799			1.16463	0.06149	1.68038	Upregulated in RA
UBR4	E3 ubiquitin-protein ligase UBR4	Q5T4S7-3	1467;1467;1467;1467;1467	LQAW(1)LTRMTTSPPK	UID1045	-3.33797	0.427435	-4.48261	-0.186483	3.1406	-4.36166	-3.12838	-4.70524	-3.32796	-4.11221	2.15451	2.69278	-3.88089	-3.45876	-3.48002	-4.14347	-2.97662	-3.79491	3.61767	3.21164	-0.577131	0.699718	0.128758			-0.108142	0.94473	0.0205724
GAPDH	Glyceraldehyde-3-phosphate dehydrogenase	P04406;P04406-2	313;271	LISW(1)YDNEFGYSNR	UID289	4.16906	4.99456	3.83975	4.18969	5.32542	4.47125	3.78785	3.03687	3.33946	3.39296	3.53261	5.2297	5.14725	3.8486	2.6542	4.29679	4.29731	4.31438	5.06114	5.03509	-0.574474	0.32044	0.695911			-0.282929	0.622625	0.310718
PFKP	ATP-dependent 6-phosphofructokinase, platelet type	Q01813	782;774	YKASYDVSDSGQLEHVQPW(1)SV	UID856	-3.24313	-1.1472	-3.91585	-1.46451	-1.52685	-2.78867	-3.8275	-2.85813	-3.46714	-5.09589	-0.761711	-3.72852	-0.701896	-2.6983	-2.45788	-3.92535	-0.963904	-1.2532	-0.380465	-3.26822	-0.57241	0.475934	0.313036			0.21237	0.771396	0.118593
ATP8B2	Phospholipid-transporting ATPase ID	P98198	630;644	DLDEEYYEEW(1)AERR	UID831	-4.08961	-0.302285	-4.12294	-3.49909	2.29852	-3.90536	-0.0753789	-4.11208	-4.30183	-0.354877	-4.10429	-3.43782	-3.50612	-3.08398	-2.95386	-3.01617	-4.1479	-3.28937	-3.85979	-0.643961	-0.571643	0.614121	0.182645			-0.729164	0.477168	0.281651
ALDOA	Fructose-bisphosphate aldolase A	P04075	296;350	CPLLKPW(1)ALTFSYGR	UID269	2.28113	4.91656	2.9471	1.43193	1.97928	2.4623	0.968798	2.0918	0.72722	2.44426	2.01655	2.61585	3.84121	1.91185	5.56857	3.56609	2.85302	1.09677	2.9343	2.1668	-0.568906	0.411609	0.417077			0.201341	0.793808	0.101487
PRKACA	cAMP-dependent protein kinase catalytic subunit alpha	P17612	31;23	W(1)ESPAQNTAHLDQFER	UID506	-3.39467	-4.90308	-1.97344	-3.22188	-3.53974	-1.84269	-3.6205	-3.94155	-4.13939	-3.30472	-4.1118	-3.88899	-2.98643	-1.81444	-4.96761	-1.86717	-3.38607	-3.9936	-2.16655	-2.28461	-0.567424	0.341896	0.614727			0.220196	0.758083	0.12897
IGKV3D-15	Ig kappa chain V-III region POM	A0A087WSY6;P01624	55;55	ASQSVSSNLAW(1)YQQKPGQAPR	UID3	-2.12377	-0.170864	-2.65578	-3.06037	-2.44484	-4.00466	-1.65864	-3.85395	-3.88181	-3.74184	-3.75898	-3.36788	-0.55654	-1.588	-3.661	-4.12747	-2.1513	-3.85894	-4.514	-4.25068	-0.564185	0.455455	0.344285			-1.04015	0.160915	0.835245
A1BG	Alpha-1B-glycoprotein	P04217	409;287	ATW(1)SGAVLAGRDAVLR	UID279	4.08104	2.56217	-3.17601	-4.20184	1.45401	1.83153	1.99385	0.504794	0.559913	1.36644	-1.60449	0.104684	-3.89507	3.65382	-3.05105	3.0151	2.82705	1.20597	0.0120629	-1.83594	-0.563704	0.669405	0.146778			0.407281	0.773845	0.0926251
CP	Ceruloplasmin	P00450	454	GPEEEHLGILGPVIW(1)AEVGDTIR	UID158	-2.30508	-3.8979	-1.59236	-3.91563	-0.348866	-0.203264	-4.73769	-3.98491	-3.81837	-3.01867	-1.52362	-0.566033	-0.526286	0.521208	1.67509	1.50281	-0.485887	-3.8408	-3.5947	-3.42648	-0.552663	0.540016	0.24617			0.95117	0.383089	0.356503
ATP5H	ATP synthase subunit d, mitochondrial	O75947	54;54	LAALPENPPAIDW(1)AYYK	UID125	3.20345	3.4966	2.47777	3.37652	3.4899	2.68721	3.48802	-0.315828	1.19076	3.30766	3.1341	3.94595	3.24051	3.27631	-4.27381	3.32713	2.57217	3.07847	2.8566	3.71034	-0.551739	0.437445	0.379581			-1.04373	0.334675	0.406493
CKM	Creatine kinase M-type;Creatine kinase M-type, N-terminally processed	P06732	218	GIW(1)HNDNKSFLVW(1)VNEEDHLR	UID313	7.06841	6.82486	6.16867	4.11473	6.21834	6.06354	5.15402	7.2397	2.80856	6.62413	5.16022	4.7709	6.998	7.38926	1.83779	3.62743	6.48859	1.30376	4.1743	6.824	-0.539919	0.484205	0.313143			-1.55569	0.13231	0.752466
CKB	Creatine kinase B-type	P12277	218	GIW(1)HNDNK	UID426	7.06841	6.82486	6.16867	4.11473	6.21834	6.06354	5.15402	7.2397	2.80856	6.62413	5.16022	4.7709	6.998	7.38926	1.83779	3.62743	6.48859	1.30376	4.1743	6.824	-0.539919	0.484205	0.313143			-1.55569	0.13231	0.752466
SPTBN1	Spectrin beta chain, non-erythrocytic 1	Q01082;Q01082-2	1151;1151;1138	LQALDTGW(1)NELHK	UID846	-3.42474	-0.948191	-3.0657	-3.87061	-1.65941	-2.60296	-3.25612	-3.89064	-3.42122	-3.51827	-3.69602	-2.53221	-1.57167	-3.04156	-3.40494	-2.61482	-4.33282	-4.69756	-4.11119	-1.05511	-0.531324	0.403449	0.469232			-0.727302	0.316867	0.533737
VIM	Vimentin	P08670	290	QQYESVAAKNLQEAEEW(1)YK	UID359	3.20417	3.15704	4.18968	-5.54122	-1.54597	-2.93657	3.44376	1.02989	2.4188	1.64525	-5.02844	-3.68246	-2.92341	4.05051	0.460825	3.3546	3.48879	0.360502	-1.41922	-2.6872	-0.530227	0.761272	0.0973947			0.999119	0.528437	0.223024
UQCRB	Cytochrome b-c1 complex subunit 7	P14927	20;20	W(1)YYNAAGFNK	UID474	1.77954	-0.129797	1.2939	0.433106	0.352246	1.24909	0.936551	1.48471	-0.156255	1.24475	-4.80946	1.63925	1.76122	1.46046	-1.6346	-0.582582	-1.53313	0.171622	2.45362	1.1604	-0.52957	0.575873	0.216839			-0.615994	0.409162	0.403983
TUBB4A;TUBB4B	Tubulin beta-4A chain;Tubulin beta-4B chain	P04350;P68371	21;21	FW(1)EVISDEHGIDPTGTYHGDSDLQLER	UID285	-3.93312	-3.79476	1.97972	-3.88088	3.02835	-3.53769	-4.08589	-5.13149	-1.28545	-0.928071	-4.61775	3.72179	-3.17517	3.55531	3.88086	-1.93099	-3.09347	0.712471	2.35769	0.799184	-0.524845	0.730976	0.113008			2.58702	0.0816033	0.845313
MCCC2	Methylcrotonoyl-CoA carboxylase beta chain, mitochondrial	Q9HCC0	465;427	FLYIW(1)PNAR	UID1262	-1.54168	-0.896438	-1.00593	-3.8263	-3.25356	-1.43456	-1.73157	-3.175	-1.46941	-4.49227	-3.1233	-0.1361	-3.46902	-3.24151	-0.518827	-0.654475	-4.25953	-1.71846	0.7791	-0.744834	-0.520733	0.504288	0.293714			0.513288	0.543746	0.252638
AHNAK	Neuroblast differentiation-associated protein AHNAK	Q09666	2506	VDVNAPDVQAPDW(1)HLK	UID896	0.90976	-0.608584	-3.91484	-4.03204	-0.329696	-3.21881	-0.0127684	1.06738	-3.42003	-4.22773	-3.40538	-3.4509	-3.25437	-4.31113	-3.16974	0.764319	-3.52779	-4.12873	-1.92197	0.307369	-0.520554	0.623254	0.180035			-0.418251	0.694574	0.138651
HSD17B4	Peroxisomal multifunctional enzyme type 2;(3R)-hydroxyacyl-CoA dehydrogenase;Enoyl-CoA hydratase 2	P51659	116;98;141	ISDEDW(1)DIIHR	UID726	-3.42841	-1.15106	-4.15316	-2.63287	-3.74234	-2.35791	-3.6389	-4.1068	-4.28961	-3.58379	-4.39333	-1.87479	-2.09843	-1.76141	-1.73045	-1.90732	-3.90841	-4.15335	-3.16775	-2.27716	-0.515567	0.441354	0.397077			0.210123	0.756116	0.137394
PI16	Peptidase inhibitor 16	Q6UXB8-2	59;59	W(1)DEELAAFAK	UID1070	-2.59784	-4.52268	-3.04964	-4.15063	-2.70454	-4.02841	-4.09184	-3.48133	-4.89413	-3.4125	-4.4743	-4.12915	-3.65099	-2.72333	-3.58795	-2.76537	-3.35368	-2.405	-3.71242	-2.93607	-0.51022	0.359142	0.681072			0.43984	0.437159	0.588333
CLTB	Clathrin light chain B	P09497-2	128;128	VTEQEW(1)R	UID366	-3.05352	-1.93003	-4.27425	-4.21551	-0.208285	-0.250283	-1.09942	-0.965756	-3.86381	-3.28151	-4.22923	-3.58009	-2.69938	1.32396	-1.37916	-3.3368	-3.9154	-2.72182	-3.18358	0.422594	-0.495048	0.562997	0.234832			0.494807	0.62162	0.1836
SPTBN1	Spectrin beta chain, non-erythrocytic 1	Q01082;Q01082-2	2032;2032;2019	DASVAEAW(1)LLGQEPYLSSR	UID838	-0.287869	-0.115448	-1.41517	-1.54279	-1.52906	-0.271657	0.281542	-1.22066	0.00158468	-0.023401	-3.71972	-4.2983	-0.476632	0.523595	-0.569436	-4.04489	-0.339241	-4.54028	-2.25774	-0.399778	-0.490466	0.548445	0.251054			-0.800777	0.349164	0.431823
AKR1C3;AKR1C4	Aldo-keto reductase family 1 member C3;Aldo-keto reductase family 1 member C4	P42330	227;108;227	W(1)VDPNSPVLLEDPVLCALAK	UID665	-2.23926	-3.22705	-2.02097	-4.31051	-4.91949	-1.12488	-4.4763	-3.04525	-4.61401	-3.72435	-3.05629	-3.51469	-1.76236	-2.96322	-3.53145	-0.892904	-3.10377	-2.86477	-1.39104	-1.10675	-0.482485	0.503669	0.310543			0.70885	0.347586	0.473607
P4HB	Protein disulfide-isomerase	P07237	407	QLAPIW(1)DK	UID329	-3.10233	-3.4037	-1.49961	-4.17072	-1.24269	-1.90399	-3.43115	-3.10675	-2.24313	-3.76298	-1.74995	-3.58318	-3.32125	-3.97277	-1.67256	-1.45571	-0.269426	-2.0466	-1.0228	-3.71057	-0.474502	0.456572	0.40265			0.532351	0.481046	0.327104
MYOM2	Myomesin-2	P54296	632	TSVVVQW(1)DRPK	UID761	-2.40676	0.735958	-2.81917	-1.58204	-0.0918354	1.10879	-3.24991	-2.69001	-3.63423	-2.92265	0.234158	1.74523	1.30528	-4.76298	-2.3958	-3.14732	-3.42751	-3.39405	-1.74329	0.546727	-0.473509	0.651052	0.164154			-1.77524	0.0600134	1.08261
FKBP3	Peptidyl-prolyl cis-trans isomerase FKBP3	Q00688	196	ARLEIEPEW(1)AYGK	UID835	-0.418762	1.09515	-4.05297	-4.72288	-0.139365	-3.93559	-0.921769	-4.53962	-4.05439	-3.46001	-1.73663	1.55596	-4.25017	0.238873	-1.47113	-0.751341	-1.62274	-3.93838	-0.598114	-3.90597	-0.457592	0.697409	0.134616			0.307813	0.769321	0.10056
FLNB;FLNA;FLNC	Filamin-B;Filamin-A;Filamin-C	O75369-2;P21333-2;Q14315;Q14315-2	14;14;14;14;14;14;14;14;41;41;34;34	DLAEDAPW(1)KK	UID101	-0.123473	-1.24286	-0.281328	-4.29009	-0.834565	-0.648142	-0.923942	-0.304244	-0.171633	-3.83538	-1.88749	-2.69604	-2.0158	-1.20598	-2.15563	-0.0346698	-1.45395	-3.89961	-4.01139	-2.77686	-0.453908	0.571415	0.236352			-0.982985	0.245245	0.579377
PYGB	Glycogen phosphorylase, brain form	P11216	362	ILVDVEKVDW(1)DK	UID392	-0.400868	-0.392935	-1.60721	-3.61253	0.000109405	-0.789969	-0.374075	-3.24188	-4.16857	0.0267895	-4.22021	0.665964	0.222386	0.423451	-0.237978	0.145787	-0.319814	-1.20009	-1.10638	0.728542	-0.450328	0.6412	0.173873			0.910117	0.186426	0.834054
TTN	Titin	Q8WZ42-3;Q8WZ42-12;Q8WZ42-2	23752;23877;23944;32817;31176;31301;31310;29726;30249;30271;30441;31084	VSW(1)RPPADDGGADILGYILER	UID1181	-3.99966	-1.94167	-4.76552	-4.97531	-1.84004	-1.35461	-3.90051	-3.56577	-3.19474	-3.36884	-5.55348	-3.6001	-1.97953	-2.98636	-3.04184	-3.67927	-4.23916	-3.06749	-4.35148	-0.33473	-0.448574	0.559276	0.251674			0.0460882	0.955172	0.0194448
NDUFB11	NADH dehydrogenase [ubiquinone] 1 beta subcomplex subunit 11, mitochondrial	Q9NX14	55;55	RPPEPTTPW(1)QEDPEPEDENLYEK	UID1282	-2.49397	-3.03461	-3.24408	-4.06911	-3.61668	-3.25118	-4.57448	-2.61865	-3.0182	-4.45081	-6.25667	-4.30386	-0.903646	-0.915693	-1.64621	-3.11545	-3.05686	-3.82731	-4.57659	-4.34507	-0.447393	0.555597	0.256489			0.215912	0.750396	0.140681
DPYSL2	Dihydropyrimidinase-related protein 2	Q16555	412;376	IAVGSDADLVIW(1)DPDSVKTISAK	UID1003	1.47795	2.09881	-4.64519	0.522452	0.212414	-3.53277	0.755043	-4.61863	0.198594	0.176249	-3.68178	-0.647438	0.17669	1.47838	1.99633	1.73897	1.46207	-3.98819	-0.158041	-0.424505	-0.447219	0.71348	0.125432			0.945107	0.436172	0.300958
AHNAK	Neuroblast differentiation-associated protein AHNAK	Q09666	4776	VDINTPDVDVHGPDW(1)HLK	UID894	-1.56129	-3.4279	-1.15438	-4.59242	-4.32877	-3.89721	-1.78684	-3.72445	-4.2064	-3.79351	-3.64905	-3.36542	-4.7097	-1.52593	-1.67201	-1.37159	-1.38916	-3.37272	-3.91943	-2.07418	-0.444727	0.53301	0.28733			0.971038	0.198785	0.725051
LDB3	LIM domain-binding protein 3	O75112;O75112-2;O75112-4;O75112-7	263;216;331;331	SQNKPEDEADEW(1)AR	UID94	3.50883	0.742222	1.20445	1.70837	1.90381	1.35969	1.62316	0.314458	1.34359	1.0185	1.50234	1.37319	1.8993	0.850791	-0.934262	1.75509	1.36023	1.02923	2.16511	1.65739	-0.441533	0.43949	0.507094			-0.611669	0.354358	0.538678
UBE2N;UBE2NL	Ubiquitin-conjugating enzyme E2 N;Putative ubiquitin-conjugating enzyme E2 N-like	P61088;Q5JXB2	95;96	DKW(1)SPALQIR	UID789	-2.59048	-3.2723	-2.36601	-3.48422	-3.03236	-3.15338	-3.83116	-3.51022	-2.625	-4.10522	-3.08372	-3.18923	-3.61685	-1.87081	-2.39232	-1.42147	-1.19931	-3.4847	-3.48666	-3.08889	-0.439933	0.382334	0.929831			0.56253	0.344166	0.673331
HP	Haptoglobin;Haptoglobin alpha chain;Haptoglobin beta chain	P00738	398;339	VTSIQDW(1)VQK	UID170	2.30833	5.92899	0.273248	1.63719	5.26873	3.18601	3.34815	1.3237	2.76308	1.67919	2.36007	3.85531	3.31447	5.62102	1.89902	6.16555	2.21529	4.3106	3.18376	4.02474	-0.436992	0.616262	0.196527			0.816723	0.408455	0.344253
GYS1	Glycogen [starch] synthase, muscle	P13807-2	534;598	LSDLLDW(1)K	UID454	-0.870977	-1.66659	-3.63495	-2.72093	-0.807122	-1.04898	-2.50872	-3.27697	-3.905	-3.09409	-2.20699	0.374221	-0.96937	-1.32111	-1.74143	-1.13389	-1.60601	-2.63599	-0.131638	-0.216522	-0.435113	0.570558	0.24325			0.536365	0.420756	0.442059
TMEM62	Transmembrane protein 62	Q0P6H9	118	QHEVEW(1)QTYQGILK	UID898	-2.14352	-4.2437	-3.59264	-3.70152	-1.38395	-1.17645	-3.12218	-3.39898	-4.77162	-3.39258	-1.4218	-2.12999	-3.73814	-1.59995	-2.58741	-3.59677	-4.72954	-0.53511	-2.99296	-3.25617	-0.432364	0.544787	0.277103			-0.0498811	0.948398	0.0232586
HSPA4	Heat shock 70 kDa protein 4	P34932	587	TSTVDLPIENQLLW(1)QIDR	UID615	-3.80287	-3.41044	-0.935799	-3.86317	-1.87754	-2.7744	-3.44633	-4.55033	-4.00714	-3.72542	-3.60108	-1.35776	-1.73897	-4.18475	-0.72959	-3.69988	-1.58556	-3.60898	-3.65646	-3.50105	-0.426491	0.547648	0.276156			-0.217814	0.767474	0.120184
FAM98B;FAM98A	Protein FAM98B;Protein FAM98A	Q52LJ0;Q8NCA5	238;238;235	RLDVTVQSFGW(1)SDR	UID1034	-1.51372	-0.303418	-1.85452	-4.38933	-1.42324	-1.67401	-2.41748	-1.94216	-1.84369	-2.19984	-4.41434	-2.23577	-0.877993	-1.50474	-2.33886	-4.29638	-1.78998	-2.51909	-1.39943	-1.849	-0.416193	0.562347	0.261268			-0.382794	0.592309	0.245119
CYB5R3	NADH-cytochrome b5 reductase 3;NADH-cytochrome b5 reductase 3 membrane-bound form;NADH-cytochrome b5 reductase 3 soluble form	P00387-3	269;213;236	FKLW(1)YTLDR	UID156	-2.29649	-1.09856	-1.36323	-4.53969	-3.99822	-2.97366	-2.45416	-1.83278	-2.8807	-4.06108	-4.1188	-4.15129	-2.37294	-1.72355	-1.56986	-0.715575	-0.178158	-4.96462	-3.55066	-4.2409	-0.412892	0.560256	0.265773			0.29117	0.742574	0.121064
TTN	Titin	Q8WZ42-3;Q8WZ42-12;Q8WZ42-2	13138;13263;13330;22203;20562;20687;20696;19112;19635;19657;19827;20470	RADSDNW(1)VR	UID1169	-0.667825	0.917281	-3.99515	-3.09693	-1.70492	-3.72543	-3.16665	-3.04433	-3.57191	-2.85348	-4.22482	0.164172	-0.474835	-4.70778	0.467018	-4.34732	-1.64091	-2.99709	-1.31364	-1.06101	-0.407625	0.663219	0.1625			-0.183179	0.852137	0.0628249
TTN	Titin	Q8WZ42-3;Q8WZ42-12;Q8WZ42-2	6536;6661;6728;15601;13960;14085;14094;12510;13033;13055;13225;13868	AEAEW(1)FKENEPLSTK	UID1130	-3.99095	-4.23328	-3.18878	-2.95291	-1.58803	-2.57006	-4.34413	-2.70555	-4.00121	-3.20328	-3.23717	-3.96303	-3.00552	-2.68757	-2.4602	-4.58266	-3.20091	-3.28719	-0.0466004	-4.5058	-0.406938	0.484966	0.425948			0.120057	0.874114	0.0597553
ETFA	Electron transfer flavoprotein subunit alpha, mitochondrial	P13804	199;150	GTSFDAAATSGGSASSEKASSTSPVEISEW(1)LDQK	UID453	2.5191	0.860848	0.909745	0.177137	4.12961	2.40073	2.56002	3.41066	0.875361	-3.34761	1.46975	2.2995	2.73443	1.67457	3.57849	3.52085	2.51636	0.507151	4.20475	3.12255	-0.403989	0.68703	0.145516			0.899242	0.257163	0.584909
AHNAK	Neuroblast differentiation-associated protein AHNAK	Q09666	2890	VDIDVPDVNVQGPDW(1)HLK	UID888	-3.37111	-1.21641	-3.8339	-3.57502	-0.419137	-3.44631	-4.27724	-0.823912	-4.08985	-3.98531	-3.17905	-0.741953	-4.19829	-1.62681	-4.16243	1.12538	0.51318	-3.92504	-0.574	-2.22876	-0.398583	0.633548	0.188891			1.08958	0.258189	0.522147
AIFM1	Apoptosis-inducing factor 1, mitochondrial	O95831	180;176;180;93	ELW(1)FSDDPNVTK	UID147	1.98766	2.35491	1.97228	1.09068	2.35382	1.53751	2.12203	1.83163	-2.45771	2.6703	1.72197	2.2308	2.30096	2.34249	0.263096	1.87739	2.23014	1.57396	1.93534	2.02286	-0.394243	0.608268	0.215148			-0.133485	0.808266	0.152529
STIP1	Stress-induced-phosphoprotein 1	P31948-2	118;71;71	TVDLKPDW(1)GK	UID613	-1.76539	-2.60741	-1.89291	-3.40189	-1.62096	-3.62828	-2.63141	-3.61057	-4.21764	-2.78486	-3.03317	-1.61407	-2.26905	-1.50592	-2.07807	-1.27427	-1.625	-3.98789	-2.33841	-1.89329	-0.393967	0.513803	0.367807			0.385734	0.537614	0.344741
OPA1	Dynamin-like 120 kDa protein, mitochondrial;Dynamin-like 120 kDa protein, form S1	O60313-2	615;633;578;596;579;542	FNLETEW(1)KNNYPR	UID77	-0.508302	-0.999652	-1.24266	-2.99693	-1.24224	-1.69927	-1.30277	0.127789	-1.50736	-1.29286	-4.83519	-2.90639	-1.17219	-0.586287	-2.58526	-1.87842	-0.836884	-3.76938	-1.31535	-1.57306	-0.393108	0.602044	0.222418			-0.343918	0.600074	0.262985
DYNC1H1	Cytoplasmic dynein 1 heavy chain 1	Q14204	1333	GVW(1)SELSK	UID953	-1.75766	-3.21978	-4.00529	-3.48852	-3.47272	-3.9077	-3.46296	-3.37957	-3.32152	-4.17312	-4.10384	-3.24013	-4.16291	-1.32564	-0.467158	-0.238839	-4.55728	-3.79952	-3.3521	-3.57866	-0.383396	0.477755	0.521711			0.834441	0.301439	0.510097
C1orf106	Uncharacterized protein C1orf106	Q3KP66-3	506;591	AAVSEELKW(1)W(1)HER	UID2401	6.55148	6.26656	7.17435	5.37647	1.5307	6.26318	7.42025	1.64966	6.98747	6.47346	7.24326	6.75165	-0.455542	5.55675	4.06358	6.94739	4.89499	4.76925	3.51613	0.985808	-0.374235	0.779292	0.091704			-1.13657	0.265409	0.500255
C1orf106	Uncharacterized protein C1orf106	Q3KP66-3	507;592	AAVSEELKW(1)W(1)HER	UID2402	6.55148	6.26656	7.17435	5.37647	1.5307	6.26318	7.42025	1.64966	6.98747	6.47346	7.24326	6.75165	-0.455542	5.55675	4.06358	6.94739	4.89499	4.76925	3.51613	0.985808	-0.374235	0.779292	0.091704			-1.13657	0.265409	0.500255
GPD2	Glycerol-3-phosphate dehydrogenase, mitochondrial	P43304	346;220	VIFFLPW(1)QK	UID670	-3.20131	-2.0157	-4.32702	-3.75725	-2.58951	-2.55906	-2.46513	-3.60644	-3.99491	-3.24786	-4.39516	-2.53317	-3.89071	-0.836615	-3.70137	-0.140461	-1.09413	-3.77027	-3.82458	-3.61032	-0.372649	0.522577	0.380055			0.649584	0.405971	0.392644
ST13;ST13P5	Hsc70-interacting protein;Putative protein FAM10A5	P50502	187;187	AIEINPDSAQPYKW(1)R	UID719	1.43462	1.3374	1.06176	-3.61076	0.136068	-2.75615	1.43057	-0.0805641	0.9801	1.04058	-2.61984	-2.67066	-3.44078	1.2268	-3.73877	-3.74625	1.20573	-0.593192	-3.4392	-0.395239	-0.366289	0.735978	0.116701			-0.954793	0.399394	0.337723
VDAC1	Voltage-dependent anion-selective channel protein 1	P21796	75	W(1)NTDNTLGTEITVEDQLAR	UID538	-1.40747	-1.69667	-4.51903	-3.93271	-3.01459	-0.526263	-4.41444	-3.57066	-2.75987	-3.86839	-3.49544	-0.490427	-1.57365	-1.5011	-2.86175	-1.1778	-4.21907	-1.35493	-0.682516	-0.814943	-0.365717	0.653552	0.178316			0.714392	0.376047	0.416404
GLUD1;GLUD2	Glutamate dehydrogenase 1, mitochondrial;Glutamate dehydrogenase 2, mitochondrial	P00367	129;129	RDDGSW(1)EVIEGYR	UID155	-0.996568	-3.54982	-3.27793	-3.83344	-3.72188	-2.2899	-3.88071	-1.17936	-3.58977	-2.69076	-4.83246	-4.07403	-2.88224	-0.72387	-2.11807	-0.174008	-2.28788	-2.75851	-3.35254	-3.81758	-0.359266	0.606133	0.232715			0.76886	0.301365	0.544883
MYOM3	Myomesin-3	Q5VTT5	546;546	SVIGSGTW(1)EAISSESPVRSPR	UID1055	-1.05684	0.834725	-3.27751	-0.913521	1.51815	-3.19191	-4.1249	-1.11845	0.140912	-2.74685	-0.793743	0.872374	-1.81576	-4.36366	-3.74862	-3.08572	-4.69565	-0.697567	-4.11364	-5.23444	-0.355004	0.711496	0.133829			-2.69113	0.00850091	1.75497	Upregulated in LA
ICT1	Peptidyl-tRNA hydrolase ICT1, mitochondrial	Q14197	110	FHLATAEW(1)IAEPVR	UID951	-2.52589	-2.56224	-3.47645	-3.83761	-3.56533	-2.16977	-4.10689	-3.59969	-2.87057	-3.87622	-3.95341	-1.47153	-3.68864	-3.37207	-2.41015	-1.95856	-3.75782	-4.71084	-2.79785	-2.31156	-0.343828	0.561098	0.328048			-0.0226699	0.970372	0.0165688
LDHA	L-lactate dehydrogenase A chain	P00338	324;353;266	SADTLW(1)GIQKELQF	UID152	-0.528816	1.60425	-0.676739	0.934298	-5.13109	-0.302535	-3.21681	-4.19975	-1.07386	-2.26608	0.464943	2.06783	1.03691	-0.845101	1.78421	1.55958	1.28292	1.30777	1.1743	1.06591	-0.343251	0.769166	0.0985597			1.73052	0.0706732	1.01345
ACO2	Aconitate hydratase, mitochondrial	Q99798	574	W(1)DGKDLEDLQILIK	UID1224	-0.97537	-2.94078	-1.56041	-3.76408	-4.08972	-1.31887	-4.91968	-0.895757	-5.0602	-3.73255	-4.28584	-0.567066	-0.0145336	-1.2645	0.00353971	-1.0572	-1.73192	-3.02127	-1.48816	-1.2169	-0.340693	0.72493	0.126201			1.04491	0.145169	0.915159
ALDH2	Aldehyde dehydrogenase, mitochondrial	P05091	93	AAFQLGSPW(1)RR	UID297	-1.44538	-0.233774	-1.57351	-3.17222	-3.798	-4.82734	-0.986776	-2.80797	-3.48864	-3.40277	-4.60803	-2.18716	-2.42688	0.00100301	-4.08515	-1.1329	-0.273407	-2.7559	-3.36915	-3.55741	-0.335659	0.67487	0.166455			0.340813	0.705945	0.140339
AHCY	Adenosylhomocysteinase	P23526	17	VADIGLAAW(1)GR	UID557	-3.84717	-3.70891	-3.3618	-2.37098	-1.53539	-1.43031	-3.52789	-3.27814	-3.94851	-4.35804	-3.84874	-0.0323549	-2.28698	-3.79532	-3.29545	-3.6702	-2.07267	-2.66776	-4.01863	-3.31398	-0.330999	0.661385	0.180889			-0.552908	0.379081	0.543484
PKM	Pyruvate kinase PKM	P14618;P14618-2	482;467;482	GIFPVLCKDPVQEAW(1)AEDVDLR	UID463	2.78524	1.43437	0.250954	1.18069	1.14019	0.578161	1.50134	0.432955	-3.18719	2.93297	0.413011	1.95455	2.24147	1.62844	5.20246	2.47696	1.57429	0.793583	2.07655	2.45054	-0.329824	0.70395	0.143112			1.08642	0.143493	0.887341
LAP3	Cytosol aminopeptidase	P28838-2	155;186	LYGSGDQEAW(1)QK	UID585	-2.37126	-3.34236	-0.494038	-4.55541	1.23933	-3.97259	-1.74747	-3.06209	-3.09194	-3.37397	-3.86231	0.943257	-3.78165	-1.42774	-3.52377	-1.24758	-0.130692	-1.06774	-1.5633	-4.38139	-0.318637	0.751967	0.110657			0.343358	0.723449	0.12697
ACTN2	Alpha-actinin-2	P35609	416	ASTHETW(1)AYGKEQILLQK	UID629	-1.39254	-0.796867	0.361069	-3.66373	-5.13735	-3.39865	-3.48573	-2.96329	0.041783	-2.54977	-4.31386	-2.60808	-2.71132	-3.07665	-1.90429	-0.526029	-5.04436	-4.45271	-2.28801	-2.31656	-0.317741	0.726329	0.128184			-0.463219	0.624756	0.185448
NDUFA11	NADH dehydrogenase [ubiquinone] 1 alpha subcomplex subunit 11	Q86Y39	133	LEGW(1)EVFAKPK	UID1085	-3.86183	-2.92052	-3.06852	-4.91833	-3.06271	-1.8695	-3.42162	-4.42528	-3.59462	-3.04926	-4.79954	-3.5926	-2.32605	-2.83604	-3.98731	-1.32225	-3.10878	-3.76069	-2.09774	-0.930373	-0.317716	0.608345	0.261661			0.70597	0.313975	0.558855
GPX1	Glutathione peroxidase 1	P07203	162	NDVAW(1)NFEK	UID327	-3.77414	-0.999905	-3.74736	-4.744	-4.53373	-3.30799	-2.06184	-4.53759	-4.37621	-3.93918	-4.66767	-3.56713	-3.65798	-0.725344	-4.5825	-1.91193	-0.430637	-0.849814	1.06502	-1.81971	-0.311801	0.649398	0.203165			2.19572	0.0187695	1.53284	Upregulated in RA
APEH	Acylamino-acid-releasing enzyme	P13798	50	TVHTEW(1)TQR	UID452	0.336106	-0.624565	-2.21361	-4.01862	-1.05517	-0.121554	-3.33857	0.356819	-1.30356	-2.7391	-2.23199	-1.60946	-0.272861	-2.17645	-3.09875	-2.35817	-4.1267	-1.99341	-0.936689	-0.530296	-0.308345	0.702618	0.148727			-0.891452	0.270849	0.554493
SPTAN1	Spectrin alpha chain, non-erythrocytic 1	Q13813;Q13813-2;Q13813-3	1991;1996;1971	ADVVESW(1)IGEK	UID925	-2.56912	-3.58588	-4.98446	-2.54333	-3.94827	-3.66362	-4.0335	-3.56807	-3.53202	-4.20303	-4.7794	-3.76393	-3.12111	-1.306	-1.55479	-0.826299	-1.84854	-4.73349	-0.225399	-2.56174	-0.308181	0.585492	0.330637			1.68393	0.0332651	1.4745	Upregulated in RA
DPYSL2	Dihydropyrimidinase-related protein 2	Q16555	291;255	GTVVYGEPITASLGTDGSHYW(1)SK	UID1002	1.13421	0.1258	-3.32483	-3.96234	-4.09176	-2.02717	-1.32261	-3.56105	-0.814692	-2.60956	-4.16985	-0.625564	-3.21159	-0.590603	0.468738	0.924231	0.670359	-3.08148	-4.11049	-3.15154	-0.306356	0.7474	0.114962			0.757091	0.489727	0.266502
GYS1	Glycogen [starch] synthase, muscle	P13807-2	326;390	QLW(1)DTANTVKEK	UID455	-2.15647	-1.98077	-4.31331	-5.28839	-3.84524	-3.04031	-3.08941	-3.50703	-4.35656	-5.70318	-3.38969	-3.88854	-2.23686	-2.65764	-1.62105	-1.61033	-2.14397	-3.47019	-3.52967	-4.43719	-0.301338	0.670459	0.183104			0.655979	0.363691	0.47195
ALDOC	Fructose-bisphosphate aldolase C	P09972	314	ALQASALNAW(1)RGQR	UID370	-0.111697	1.78841	-3.52837	-1.26005	-1.43089	-0.263009	-0.111288	-5.32961	-0.162243	-2.19113	-2.40922	3.85658	-1.36093	-4.78371	-3.41295	-0.604106	0.159152	0.506198	1.48489	2.38885	-0.300187	0.800848	0.0832902			0.192124	0.864838	0.0549546
TTN	Titin	Q8WZ42-3;Q8WZ42-12;Q8WZ42-2	15105;15230;15297;24170;22529;22654;22663;21079;21602;21624;21794;22437	LAW(1)TNVASEVQVTK	UID1160	0.16811	0.20104	-1.58286	-2.37507	-1.26093	-1.67632	-3.99026	-0.226424	-0.438235	-4.00195	-1.73936	-0.381527	1.09954	-0.694526	0.470021	-0.746792	-4.119	-4.29221	0.263362	-2.38427	-0.294933	0.734797	0.125568			-0.555674	0.52836	0.258774
UTRN	Utrophin	P46939	1586;1591	STSEGLLGDLDTEISW(1)AK	UID682	-2.09413	-4.16155	-2.70042	-4.83158	-2.14377	-1.93994	-1.79888	-3.37843	-3.51691	-3.1576	-3.59284	-3.79324	-3.62568	-2.12229	-1.29729	-2.146	-4.60992	-3.73615	-3.7761	-2.87251	-0.287659	0.649815	0.220121			0.0413872	0.954062	0.021683
BCAM	Basal cell adhesion molecule	P50895	485	LSW(1)SQLGGSPAEPIPGR	UID723	-2.86891	-3.54354	-3.47713	-4.41639	-3.58759	-2.06109	-3.84172	-3.16625	-3.61737	-3.67766	-5.40531	-1.23584	-4.29055	-2.9001	-3.46402	-1.7634	-2.14938	-4.63831	-2.0096	-2.53024	-0.279182	0.677062	0.187231			0.546481	0.390258	0.516034
IDH1	Isocitrate dehydrogenase [NADP] cytoplasmic	O75874	124	LVSGW(1)VKPIIIGR	UID118	-2.86381	-0.456595	-3.56833	-3.91097	-1.25485	0.723618	-2.30039	-2.11134	-2.00152	-1.76792	-3.91538	-3.76171	0.704378	-2.06753	0.486563	-0.763495	-2.22698	-3.42002	-0.651201	-0.474774	-0.27635	0.758195	0.111539			0.585999	0.499306	0.283793
PCBD2	Pterin-4-alpha-carbinolamine dehydratase 2	Q9H0N5	52	AAGW(1)SELSER	UID1252	0.508809	-3.14607	-4.19656	-3.26865	-2.97288	-3.11976	-0.41665	-3.64027	-1.10741	-4.03245	-5.24501	-2.94358	-3.41553	-2.10337	-1.79993	-2.30787	-3.22469	-3.88652	-2.45248	-4.1815	-0.27237	0.758916	0.111637			-0.151724	0.840663	0.0773313
CP	Ceruloplasmin	P00450	89;89	TTIEKPVW(1)LGFLGPIIK	UID160	-2.62714	-3.89327	-3.0787	-3.67576	-4.10295	-3.59165	-3.743	-4.8868	-6.07076	-3.06229	-4.50234	-2.93802	-1.13566	-2.51187	-1.8053	-1.66142	-2.87542	-4.46229	-3.16321	-3.32237	-0.267783	0.712014	0.152685			0.666071	0.272899	0.789232
VDAC2	Voltage-dependent anion-selective channel protein 2	P45880	75;64;90	YKW(1)CEYGLTFTEK	UID675	-0.53387	-0.527023	-3.10678	-0.761188	-3.89886	0.868055	-0.924078	-4.11233	-3.05107	-1.5895	-1.39727	0.0995338	-0.18203	-4.16859	-0.26838	0.992112	-1.05207	-4.08672	0.253966	-0.87062	-0.267207	0.762638	0.109799			0.012282	0.990175	0.00388303
PRKAR1A	cAMP-dependent protein kinase type I-alpha regulatory subunit;cAMP-dependent protein kinase type I-alpha regulatory subunit, N-terminally processed	P10644	262;262	VSILESLDKW(1)ER	UID385	2.8501	1.56913	1.35422	0.56904	0.807539	2.43406	1.31169	1.32936	1.18078	0.627649	0.166455	1.88021	2.84772	2.59797	0.815816	2.25265	1.18768	0.845788	1.8862	1.84056	-0.26251	0.664994	0.220528			0.0350332	0.953031	0.0277318
NCAM1	Neural cell adhesion molecule 1	P13591;P13591-1	656;646;646;681	ALSSEW(1)KPEIR	UID441	-0.707641	-3.51661	-4.05632	-3.97366	-4.99225	-3.44413	-2.63196	-3.87722	-4.00839	-4.36418	-3.28754	-3.86842	-3.90744	-1.28161	-3.70993	-2.33152	-4.5316	-4.61118	-2.60435	-3.41081	-0.258013	0.698848	0.172709			0.236865	0.757627	0.122314
TFAM	Transcription factor A, mitochondrial	Q00059	107;107	AEW(1)QVYKEEISR	UID833	-0.990333	-1.44831	-4.36331	-0.683141	-1.56891	-3.33167	-0.691635	-3.98193	-2.01782	-3.52552	-3.10074	0.118457	-3.05395	-0.76619	-2.27624	-1.69516	-1.63045	-2.94833	-4.52006	-2.24037	-0.257595	0.754562	0.1176			-0.232404	0.760912	0.120817
EIF3G	Eukaryotic translation initiation factor 3 subunit G	O75821	12	PTGDFDSKPSW(1)ADQVEEEGEDDK	UID117	-1.7715	-3.35131	-2.63359	-4.7296	-4.25452	-3.59301	-3.98349	-4.36037	-4.11451	-3.27368	-3.25384	-3.42127	-3.09892	-1.34314	-2.34431	-0.706068	-2.37474	-3.22819	-4.07381	-4.52471	-0.254806	0.663858	0.233374			0.732496	0.329476	0.499752
IDH2	Isocitrate dehydrogenase [NADP], mitochondrial	P48735	284;232	NKIW(1)YEHR	UID695	2.44091	1.72168	0.835592	-0.711824	2.30998	0.0799655	-2.21699	1.59424	1.93553	-3.67472	1.01331	3.49013	3.88583	3.62921	1.04347	2.99992	1.64258	-1.96954	3.56978	0.305676	-0.25167	0.824067	0.0733626			0.490296	0.593581	0.207958
SPEG	Striated muscle preferentially expressed protein kinase	Q15772	902;902;53;110	VQGEPKPVVSW(1)LR	UID993	-3.71059	-1.55934	-4.0393	-4.46851	-2.91162	-2.61455	-4.56534	-3.89544	-2.55707	-2.83544	-4.39421	-3.33177	-2.69858	-2.01096	-4.09314	-2.97373	-1.67179	-3.54596	-0.919195	-2.12272	-0.250946	0.688632	0.192683			0.740532	0.288092	0.605132
SPTAN1	Spectrin alpha chain, non-erythrocytic 1	Q13813;Q13813-2;Q13813-3	1192;1192;1172	DETDSKTASPW(1)K	UID928	-2.13188	-2.3799	-4.87783	-3.1845	-2.5978	-3.60542	-4.26833	-2.77015	-2.0379	-4.39182	-3.6868	-3.16313	-3.31107	-3.75171	-4.95839	-3.2246	-3.76115	-1.36569	-2.81777	-4.17816	-0.246045	0.690613	0.194359			-0.307227	0.653635	0.207365
SPTBN1	Spectrin beta chain, non-erythrocytic 1	Q01082;Q01082-2	726;726;713	EQW(1)ANLEQLSAIRK	UID843	-1.49055	0.884466	-3.7798	-4.5204	-3.21667	-3.13993	-1.01407	-4.84539	-1.7181	-4.14337	-4.19764	-2.40683	-1.12899	-0.0877625	-3.72219	-1.06597	-3.38326	-1.95139	-4.26614	0.787328	-0.235389	0.800326	0.0887467			0.588188	0.558324	0.224255
CKM	Creatine kinase M-type;Creatine kinase M-type, N-terminally processed	P06732	273	KAGHPFMW(1)NQHLGYVLTCPSNLGTGLR	UID312	-4.48798	-3.55621	-1.86451	-3.59243	-3.7677	-2.63373	-2.94459	-3.00064	-4.61173	-3.0331	-3.70591	-2.95726	-4.56139	-2.4707	0.822088	-5.35627	-2.71078	-4.02603	-3.22554	-3.08036	-0.22785	0.701221	0.19717			0.453152	0.591546	0.218007
ACOT2;ACOT1	Acyl-coenzyme A thioesterase 2, mitochondrial;Acyl-coenzyme A thioesterase 1	P49753;Q86TX2	446;264;384	ASLHALVGSPIIW(1)GGEPR	UID710	-1.78265	-0.769389	-3.25984	-3.90311	-0.493084	-0.986574	-0.392617	-0.940624	-2.62236	-2.64226	-4.22894	-0.0675862	-3.73565	-0.0905197	-0.619152	-1.12144	-4.44372	-2.65566	0.196533	-1.04378	-0.22423	0.789755	0.0977161			0.468955	0.579249	0.226498
SAA4	Serum amyloid A-4 protein	P35542	71	GPGGVW(1)AAK	UID622	-1.72462	-4.65306	-2.97783	-4.16646	-3.70859	-2.30856	-3.90478	-4.24963	-2.75998	-3.98122	-3.72412	-2.53178	-3.19341	-3.49244	-1.34243	-0.795191	-4.13011	-3.55142	-3.99469	-1.26717	-0.221325	0.717659	0.176088			0.603172	0.431796	0.370971
NES	Nestin	P48681	52	AQSADTSW(1)R	UID687	1.07159	-3.75395	-4.02525	-3.65824	-3.83543	-4.68777	-1.29142	-3.85679	-3.92498	-4.45532	-3.06858	-3.4507	-3.5224	-1.8792	-0.777081	-3.18546	-0.0204693	-5.13359	-1.23252	-1.03102	-0.218996	0.800027	0.0913218			1.25398	0.214919	0.580098
TTN	Titin	Q8WZ42-3;Q8WZ42-12;Q8WZ42-2	11738;11863;11930;20803;19162;19287;19296;17712;18235;18257;18427;19070	GKPFPEVAW(1)TK	UID1150	-2.24716	-1.2318	-3.04129	-3.84312	-4.26117	-3.77637	-4.31823	-4.00504	-3.89507	-2.52538	-4.32488	-1.69347	-2.20632	-1.35051	-1.99175	-2.16776	-4.07449	-3.26405	-0.699271	-3.58075	-0.214381	0.754747	0.131894			0.619878	0.394467	0.43031
ENDOD1	Endonuclease domain-containing 1 protein	O94919	95	W(1)LVEPQIDDPNSNLEEAINEAEAITSVNSLGSK	UID135	-2.07159	-5.32701	-3.56091	-3.56437	-2.42383	-3.34764	-4.31754	-3.23598	-4.37388	-3.86982	-4.27704	-1.858	-3.23619	-3.63729	-4.03482	-4.06052	-4.0935	-2.60446	-1.80636	-5.55248	-0.212934	0.74353	0.146033			-0.301646	0.672638	0.185372
SPTBN2;SPTB;SPTBN1;SPTBN4	Spectrin beta chain, non-erythrocytic 2;Spectrin beta chain, erythrocytic;Spectrin beta chain, non-erythrocytic 1;Spectrin beta chain, non-erythrocytic 4	O15020-2;P11277;P11277-2;Q01082;Q01082-2;Q9H254-2	66;66;63;63;63;63;63;50;70;70;70	W(1)VNSHLAR	UID49	1.23518	-2.52737	0.23982	-4.6311	-4.29009	-2.80887	0.731275	1.84914	-4.36987	-2.90847	-4.97015	-3.42015	-3.31468	-3.48158	-3.63739	-3.73217	-4.10122	-4.38104	-4.19017	-3.91875	-0.212866	0.863508	0.0548778			-1.78993	0.053856	1.13347
CRYM	Ketimine reductase mu-crystallin	Q14894	310	LIYDSW(1)SSGK	UID969	2.43113	0.525358	1.40443	1.06026	0.611565	1.53468	1.88889	2.09228	1.66806	2.15278	1.09688	-4.26831	2.71259	3.24508	2.06377	2.09976	-0.0223631	1.48577	3.62594	0.421825	-0.212213	0.824443	0.0763177			0.584445	0.401063	0.442663
NDUFA6	NADH dehydrogenase [ubiquinone] 1 alpha subcomplex subunit 6	P56556	97	IELEETIKVW(1)K	UID776	-2.87948	-1.66508	-1.68547	-3.21644	-4.15904	-2.84872	-3.16893	0.0656054	-2.99119	-0.968089	-6.09987	-3.90175	-3.61156	-3.36704	-3.64378	-2.82267	-3.13813	-3.57328	-2.74951	-4.65488	-0.21131	0.808499	0.0867362			-0.678954	0.263976	0.809653
COA3	Cytochrome c oxidase assembly factor 3 homolog, mitochondrial	Q9Y2R0	46	QAELAQW(1)QK	UID1334	0.275603	1.3572	-1.25397	-0.794671	-0.736473	-3.76378	-0.770011	-0.32795	-0.121205	-2.56282	-0.787844	-2.88707	0.271636	-3.45133	-2.9264	-0.444691	-3.02983	-3.73955	-0.545937	-0.622631	-0.207116	0.798918	0.0944068			-1.28927	0.149748	0.755219
NDUFS1	NADH-ubiquinone oxidoreductase 75 kDa subunit, mitochondrial	P28331	100;114;43;64	GW(1)NILTNSEK	UID578	2.20384	1.8692	1.16221	0.21619	0.329702	0.643874	0.556454	3.42818	1.21908	1.31792	-4.08734	1.83577	1.78716	1.82618	0.541198	2.20978	1.05176	-0.365804	0.595195	1.37501	-0.205518	0.82953	0.0739496			-0.0375055	0.950992	0.0277621
C2orf81	Uncharacterized protein C2orf81	A6NN90	525	W(1)PRTTPPVLEATSQVMW(1)K	UID1389	-2.85088	-0.979334	-3.73951	-1.40078	-0.380241	-2.67713	-0.51843	-0.0388994	-1.41615	-4.37994	-0.923894	-4.4915	-3.69273	-4.36384	-1.96465	-5.06626	-2.83514	-3.38967	-2.52251	-3.93094	-0.204148	0.817851	0.0815471			-1.43435	0.0577573	1.28654
PSMD6	26S proteasome non-ATPase regulatory subunit 6	Q15008	63;116;24;25	SLDW(1)QIDVDLLNK	UID983	-2.33201	-3.74805	-1.40289	-3.1813	-2.77629	-3.05574	-4.25978	-3.68482	-0.969334	-2.60645	-5.46448	-2.95524	-0.69696	-2.47564	-2.01937	-2.78945	-0.772519	-3.45736	-3.05043	-3.13913	-0.198773	0.798669	0.0966103			0.22025	0.720496	0.183587
IMPAD1	Inositol monophosphatase 3	Q9NX62	172	EVPAESVTVW(1)IDPLDATQEYTEDLRK	UID1285	-3.77674	-1.65987	-2.61128	-3.65562	-2.78516	-3.64598	-4.448	-1.68742	-2.84648	-2.30365	-4.62761	-3.44356	-3.14131	-3.8682	-1.31843	-3.94446	-2.99605	-3.99882	-2.0952	-4.91539	-0.191565	0.762482	0.137349			-0.28278	0.678449	0.189742
ADH1B	Alcohol dehydrogenase 1B	P00325	16	AAVLW(1)EVK	UID151	-2.96975	-3.43779	-2.07326	-4.42732	-3.32033	-3.39194	-3.76955	-3.47652	-2.06544	-4.43407	-3.47731	-3.32295	-3.62067	0.971202	1.84858	2.0642	-1.42611	-3.91138	-4.57048	-4.02059	-0.182294	0.746223	0.177594			1.97798	0.089129	0.861286
AHNAK	Neuroblast differentiation-associated protein AHNAK	Q09666	3598	VDINAPDVDVHGPDW(1)HLK	UID889	-1.05791	-1.4313	-3.65205	-4.04704	-3.65703	-2.40531	-3.28728	-3.17145	-1.96525	-3.29359	-3.17779	-1.73706	-3.59319	-1.10907	-1.45469	-0.942759	-3.17806	-2.81405	-2.24849	-1.77681	-0.180932	0.779737	0.123105			0.77645	0.259237	0.667803
CCT7	T-complex protein 1 subunit eta	Q99832	271;227;184;67	VHTVEDYQAIVDAEW(1)NILYDKLEK	UID1227	-0.977704	-1.04214	-0.717213	-3.68983	-1.26461	-3.06759	-1.45369	1.58609	-4.31652	-4.3016	-5.07033	-0.757444	0.558071	0.126202	1.72076	0.52839	-1.63056	-4.20241	-3.75362	-3.08338	-0.171879	0.87278	0.052312			0.322521	0.743909	0.115447
FKBP3	Peptidyl-prolyl cis-trans isomerase FKBP3	Q00688	10	AW(1)TVEQLR	UID836	-0.566909	-4.48872	-0.163646	-4.14031	-4.4535	-3.5099	-3.36059	-2.76306	0.184389	-4.9714	-4.30975	-2.92843	-3.25642	-2.9582	-4.29678	-0.3539	-3.86736	-4.19423	0.0583356	-3.87325	-0.170731	0.856578	0.0615153			0.103538	0.916762	0.0341334
		P0DPI2	204;204;173;173	GVEVTVGHEQEEGGKW(1)PYAGTAEAIK	UID7	0.290869	-0.920882	-0.928982	-3.2987	-0.545453	-0.658004	1.72167	0.15061	-0.707598	-4.35173	-2.54391	0.825251	-3.3532	0.787643	-3.00199	0.379775	-1.71806	-3.28701	1.21819	0.262728	-0.169653	0.86129	0.0588607			0.24466	0.778304	0.102968
MSN	Moesin	P26038	445	KESEAVEW(1)QQK	UID566	-3.09203	-3.73645	-2.79117	-4.00328	-4.06555	-2.65735	-3.13696	-3.3148	-2.75595	-4.42987	-4.27225	-4.33917	-2.62435	-1.19783	-4.54181	-1.29744	-2.25046	-2.7776	-3.51484	-3.78349	-0.162365	0.77054	0.161434			0.624762	0.352963	0.527404
COX4I1	Cytochrome c oxidase subunit 4 isoform 1, mitochondrial	P13073	160	VNPIQGLASKW(1)DYEK	UID438	1.20753	1.65373	-0.544991	-0.630139	-0.794401	1.67512	0.890993	1.20828	-0.863929	-0.368574	0	1.33363	-0.334434	0.78816	-3.42425	-0.106674	-0.714834	-0.382665	1.64038	0.971016	-0.161241	0.8056	0.105459			-0.603361	0.463717	0.323212
WDR1	WD repeat-containing protein 1	O75083	85	IW(1)DTTQKEHLLK	UID90	-0.983644	-3.53926	-3.33354	-3.24878	-3.49057	-4.58841	-3.43449	-5.33947	-3.77149	-3.7232	-4.18063	0.875268	-3.93378	-0.956054	-2.98627	-0.0934083	0.0762495	-3.30582	-3.68421	-4.98997	-0.16089	0.85596	0.0631478			0.920298	0.306906	0.470914
HSPB1	Heat shock protein beta-1	P04792	95	W(1)RVSLDVNHFAPDELTVK	UID294	2.19809	0.987831	2.17465	1.60079	1.88031	1.21243	2.18402	0.287578	0.346957	3.60263	0.770191	1.80622	1.61274	2.83952	2.86814	1.28211	3.60731	-5.90776	2.67774	0.844529	-0.159922	0.797206	0.116988			-0.502599	0.676958	0.143902
44076	Septin-2	Q15019;Q15019-3	260;295;270	LYPW(1)GVVEVENPEHNDFLK	UID984	-1.24076	-0.626667	-1.36166	-3.85678	0.472045	-1.07238	0.179597	-1.36605	-1.26674	-1.99025	-1.74888	-1.3097	-2.56298	-3.6363	-3.26699	-2.86544	-0.894933	-1.40457	0.0790528	0.095147	-0.156825	0.821398	0.091129			-0.418115	0.616023	0.202678
PSMA6	Proteasome subunit alpha type-6	P60900	101;82;22	ARYEAANW(1)K	UID785	-1.46825	-4.27073	-3.57931	-3.22897	-3.8923	-0.537883	-3.57929	-3.76937	-3.41516	-3.50841	-4.09654	-0.615135	-1.87754	-2.68959	-3.90063	-4.19261	-2.4958	-3.03327	-1.30096	-0.696123	-0.150632	0.845636	0.0723495			0.214009	0.784863	0.105263
PRDX6	Peroxiredoxin-6	P30041	181	VATPVDW(1)K	UID589	-0.0107425	-0.671983	-2.95888	-4.20611	-3.57028	0.382279	-2.70223	-3.63481	-2.37623	1.2788	-3.706	-2.75794	0.0438744	-3.1702	-2.96772	1.37113	-2.82275	-0.752252	-2.25208	0.935792	-0.139934	0.888567	0.0462629			0.459558	0.646716	0.168496
TUBB4A;TUBB;TUBB4B;TUBB3;TUBB2A;TUBB6;TUBB2B	Tubulin beta-4A chain;Tubulin beta chain;Tubulin beta-4B chain;Tubulin beta-3 chain;Tubulin beta-2A chain;Tubulin beta-6 chain;Tubulin beta-2B chain	P04350;P07437;P68371;Q13509;Q13885;Q9BUF5;Q9BVA1	344;344;344;344;272;344;344;344	NSSYFVEW(1)IPNNVK	UID286	0.606999	-3.67746	-3.17403	-4.28147	-1.00804	-2.34278	-0.557474	-4.5499	-3.54168	-2.97061	-3.31862	-0.155404	-2.02429	0.222627	-3.47986	-0.795827	-0.142119	-3.98115	0.896536	-0.259862	-0.132628	0.88402	0.0496467			1.2357	0.212664	0.588512
MYH8	Myosin-8	P13535	1459	NFDKVLSEW(1)K	UID440	1.14869	1.77199	-2.92955	0.957577	1.08453	0.039694	2.61973	0.950185	1.37721	-3.01689	-1.66122	2.47386	-1.19962	2.2824	-3.45171	-3.61333	-4.23757	0.107632	0.333705	0.606095	-0.125021	0.902192	0.040137			-1.48446	0.192885	0.595809
ATP5H	ATP synthase subunit d, mitochondrial	O75947	104;80	SCAEW(1)VSLSK	UID126	3.44066	1.72494	2.32553	-3.82008	-1.69812	-3.12009	2.98066	2.64759	2.42365	-1.86603	-3.79867	-1.15087	-3.44967	3.21478	1.77394	2.89194	-3.3474	-3.98397	0.867323	-4.3077	-0.124996	0.931594	0.0260556			-0.221817	0.885305	0.0439401
OCIAD1	OCIA domain-containing protein 1	Q9NX40	243;192	VNKYGDTW(1)DE	UID1284	-5.04044	-1.81476	-3.89902	-3.27614	-4.12732	-3.69069	-2.49113	-3.12329	-4.48168	-3.94914	-3.91841	-3.24635	-5.15041	-2.29386	-2.88919	-4.24223	-3.30641	-1.53233	-4.36026	-2.67725	-0.124379	0.845086	0.0843782			0.598319	0.37721	0.488366
PEBP1	Phosphatidylethanolamine-binding protein 1;Hippocampal cholinergic neurostimulating peptide	P30086	173	YELRAPVAGTCYQAEW(1)DDYVPK	UID594	1.38076	1.54599	-0.226173	-0.637383	-0.0088616	0.0552767	-3.02084	2.10897	1.48355	-1.37448	0.811905	1.34016	0.242695	1.46239	0.700935	1.17617	1.25416	-1.26816	0.286039	0.230042	-0.12418	0.878687	0.0544275			0.197194	0.754689	0.151025
SOD1	Superoxide dismutase [Cu-Zn]	P00441	33	VW(1)GSIKGLTEGLHGFHVHEFGDNTAGCTSAGPHFNPLSR	UID157	4.56702	0.928776	2.30839	-3.72529	3.25543	-0.521821	3.06459	3.24352	2.83749	1.70454	-4.4945	-0.835206	1.59284	-0.0952161	2.63832	3.24862	-2.81281	-2.836	-0.15219	-2.13441	-0.119234	0.932138	0.0259565			-1.44166	0.284062	0.441958
HDGF	Hepatoma-derived growth factor	P51858	87;80;103	GFSEGLW(1)EIENNPTVK	UID731	-1.47754	-2.78276	-4.34787	-5.37921	-1.10713	-2.04215	-4.15235	-5.18001	-2.55082	-2.8267	-1.74102	-0.381818	-3.9653	-3.48226	-3.59777	-2.76502	-3.33915	-3.40925	-2.97927	-1.1415	-0.115036	0.896293	0.0445756			-0.103065	0.891655	0.0509724
TTN	Titin	Q8WZ42-3;Q8WZ42-12;Q8WZ42-2	7432;7557;7624;16497;14856;14981;14990;13406;13929;13951;14121;14764	LDPDTDKW(1)VR	UID1161	-3.68188	0.410659	-4.15625	-4.11879	0.653622	-1.74607	-2.91465	-2.04212	-3.38208	-2.11617	-4.32175	-0.312883	-0.426845	-0.528339	-0.317217	-0.39028	-0.773714	-2.66215	0.49687	-1.2667	-0.11019	0.909247	0.0376241			1.32909	0.149456	0.744208
ADCK3	Atypical kinase ADCK3, mitochondrial	Q8NI60	324;272;45	TLNNDLGPNW(1)R	UID1114	-1.89599	-2.14006	-3.02751	-3.6051	-3.32639	-3.12272	-4.1337	-0.430854	-2.01087	-4.15865	-3.68734	-3.92453	-2.38336	-2.39657	-3.05972	-1.3732	-2.97262	-3.34165	-4.54095	-4.4522	-0.108365	0.875241	0.0619348			-0.30945	0.628712	0.246763
TECPR1	Tectonin beta-propeller repeat-containing protein 1	Q7Z6L1	372;372;372;302	QGVTPSELSGKTW(1)K	UID1076	-4.02333	-3.10463	-3.79783	-2.81771	-4.35695	-2.47767	-3.32907	-3.83843	-4.43304	-3.20871	-3.97566	-1.70617	-4.19429	-4.08288	-1.04937	-4.26591	-0.841713	-4.5796	-2.30228	-4.68394	-0.0967974	0.870315	0.075915			0.314585	0.683634	0.167005
SYNM	Synemin	O15061	865;865	YSW(1)QDEIVQGTR	UID51	-2.20275	-3.57902	-4.16034	-3.52788	-3.7399	-3.57736	-0.997102	-4.55193	-2.88616	-3.44848	-4.36075	-5.09394	-3.55162	-2.86951	-4.28851	-2.96894	-3.08079	-3.52228	-3.79158	-4.69431	-0.0911681	0.892661	0.0536595			-0.137733	0.807693	0.140862
GOT2	Aspartate aminotransferase, mitochondrial	P00505	162;119	PTW(1)GNHTPIFR	UID162	2.09162	1.63905	1.09257	-3.68376	-1.34257	-0.972159	1.57878	1.40935	0.210215	-3.15806	-3.54933	0.973373	0.527106	2.03856	1.37739	2.63863	-0.142965	-3.71097	0.557912	0.0674157	-0.0910622	0.933938	0.02623			0.599585	0.580516	0.204608
PHPT1	14 kDa phosphohistidine phosphatase	Q9NRX4	49;49	W(1)AEYHADIYDK	UID1275	-0.547448	-3.40695	-1.228	-3.99895	-1.77335	-1.1518	-2.05427	-2.01056	-0.779647	-1.02156	-4.92014	0.131922	-4.10123	-0.343776	-0.206417	0.0591903	-0.588666	-3.80537	1.21828	-0.763958	-0.0901768	0.918007	0.0349473			1.38479	0.103673	0.92792
SLIRP	SRA stem-loop-interacting RNA-binding protein, mitochondrial	Q9GZT3	64;64	GLGW(1)VQFSSEEGLR	UID1248	0.640075	0.952741	-0.102729	-0.774028	1.19438	-0.536923	0.26614	0.365567	-1.38446	0.0139257	-0.415819	1.43943	0.732006	0.925285	0.538832	-3.1261	1.44687	-3.2609	1.53672	-0.579209	-0.0836639	0.888762	0.0635259			-0.588706	0.503146	0.27875
TOM1L2	TOM1-like protein 2	Q6ZVM7;Q6ZVM7-5	124;124	VLALIQAW(1)ADAFR	UID1074	-2.23131	-0.850756	-4.54518	-4.27169	-0.905237	-3.99192	-3.64434	-2.33733	-4.27103	-2.64024	-5.08574	-0.885431	-1.30332	-1.60494	-1.88924	-1.12077	0.107574	-4.33091	-2.24112	-5.44903	-0.0817137	0.924958	0.0319874			0.438144	0.645608	0.172242
ITIH4	Inter-alpha-trypsin inhibitor heavy chain H4;70 kDa inter-alpha-trypsin inhibitor heavy chain H4;35 kDa inter-alpha-trypsin inhibitor heavy chain H4	Q14624;Q14624-2	926;910;896;841	RLDYQEGPPGVEISCW(1)SVEL	UID965	-3.9884	-2.15099	-3.16779	-2.48842	-4.26963	-4.29559	-2.26108	-3.76281	-3.755	-4.77388	-4.26726	-3.46928	-2.01722	-2.50974	-2.16152	-2.91109	-4.38677	-3.40111	-3.42897	-3.68673	-0.0788911	0.901093	0.052165			0.181194	0.765732	0.151838
TPI1	Triosephosphate isomerase	P60174	195;158;76	VIADNVKDW(1)SK	UID782	4.33892	3.68889	4.14036	4.33172	3.72939	3.65522	5.03062	4.81276	2.11962	2.37105	4.0765	4.42871	4.51891	4.02251	3.03149	3.99232	3.76331	3.96342	4.84964	3.63877	-0.0724402	0.905511	0.0519953			-0.0862533	0.867554	0.130154
SLC25A12	Calcium-binding mitochondrial carrier protein Aralar1	O75746	577;470	ILREEGPSAFW(1)K	UID114	-0.45974	-4.31857	-0.350034	-4.6953	-1.31258	-0.55941	-3.79206	-2.94283	-2.53087	-3.20228	-1.6033	-0.327733	0.259166	-0.708713	0.0594259	-0.822604	-3.86973	-3.67461	-0.876544	-0.438883	-0.070714	0.939243	0.0251256			0.47332	0.617474	0.189967
PPP2R1A	Serine/threonine-protein phosphatase 2A 65 kDa regulatory subunit A alpha isoform	P30153	140	RLAGGDW(1)FTSR	UID600	-2.94614	-3.91799	-3.28424	-0.51276	-3.64157	-4.23608	-3.92401	-3.77723	-4.19234	-0.728649	-2.29759	-3.25383	-3.93774	-1.71914	-4.65144	-2.73275	-0.42039	-3.92539	-2.13041	-4.07005	-0.0689725	0.926231	0.0337817			0.282716	0.725759	0.136904
TTN	Titin	Q8WZ42-3;Q8WZ42-12;Q8WZ42-2	23853;23978;24045;32918;31277;31402;31411;29827;30350;30372;30542;31185	SSVSLSW(1)SRPK	UID1173	-3.41189	-0.359261	-2.95806	-4.11775	-2.2423	-3.95243	-4.07195	-2.62076	-4.72581	-3.88499	-3.54951	-2.38529	0.902392	-4.32241	0.449368	-3.33282	-3.43419	-4.08653	-2.06935	-0.844594	-0.064849	0.941933	0.0243116			0.320207	0.714381	0.137533
PLIN3	Perilipin-3	O60664-3	199;199;187;16	SEEW(1)ADNHLPLTDAELAR	UID82	-0.88287	-4.27443	-1.36411	-4.76833	-3.52216	-1.44937	-4.52517	-1.50122	-2.31762	-3.59607	-2.59454	-0.783062	-4.08937	-1.60927	-1.67934	-1.9296	-1.45825	-3.76281	-1.36313	-2.13781	-0.0622241	0.940349	0.0256609			0.718754	0.34518	0.473171
FLNA	Filamin-A	P21333-2	2624;2632	W(1)GDEHIPGSPYRVVVP	UID530	-3.26488	-2.89822	-2.4951	-4.21103	-3.69633	-3.80627	-3.4616	-3.47265	-2.77645	-2.3744	-4.19848	-4.09096	-3.82567	-4.45085	-3.78643	-0.719609	-3.73374	-2.81192	-4.2254	-3.84813	-0.0618694	0.90898	0.0613259			0.0272932	0.967348	0.0163631
DES	Desmin	P17661	295	NISEAEEW(1)YKSK	UID507	2.61235	1.37929	2.84726	1.48301	3.89187	1.70732	3.16438	1.87669	2.38013	2.32932	1.36249	2.56226	2.14524	3.30135	1.33949	2.38728	2.72472	1.1559	2.60046	1.56397	-0.0601097	0.916765	0.0494843			-0.166872	0.788748	0.129452
MTHFD1	C-1-tetrahydrofolate synthase, cytoplasmic;Methylenetetrahydrofolate dehydrogenase;Methenyltetrahydrofolate cyclohydrolase;Formyltetrahydrofolate synthetase;C-1-tetrahydrofolate synthase, cytoplasmic, N-terminally processed	P11586	530	LDIDPETITW(1)QR	UID419	-1.56975	-2.32377	-2.08087	-3.91745	-1.3033	-1.78377	-2.24077	-3.46516	-3.59898	-2.84859	-1.81633	0.342425	-1.91632	-1.96811	-2.15461	-2.18971	-1.45852	-4.41925	-1.18498	-0.485962	-0.0573802	0.934764	0.0309377			0.182986	0.791277	0.112309
MYOZ2	Myozenin-2	Q9NPC6	152	YYQSPW(1)EQAISNDPELLEALYPK	UID1267	-0.343185	-0.339042	-1.96187	-1.14112	-1.00211	-0.085026	-1.3854	-3.22207	-0.0925852	-0.0336857	-1.4399	0.259867	-0.157351	-1.30532	-1.14812	-0.522016	-3.70545	-0.558128	0.104112	-0.421568	-0.0552455	0.932584	0.0339216			-0.267439	0.689273	0.185955
PGK1;PGK2	Phosphoglycerate kinase 1;Phosphoglycerate kinase 2	P00558;P00558-2;P07205	383;355;383	W(1)NTEDKVSHVSTGGGASLELLEGK	UID165	3.96724	3.1451	2.43053	2.2103	3.19862	2.66537	2.96831	2.96189	2.47296	2.78992	3.44996	2.79327	2.83078	3.0786	1.45523	2.56712	3.52704	1.27215	3.03523	1.78277	-0.0408949	0.934936	0.054781			-0.547888	0.360699	0.630127
HBD	Hemoglobin subunit delta	P02042	16	VHLTPEEKTAVNALW(1)GK	UID225	4.11198	4.78978	2.73412	4.44242	3.82455	3.41929	0.643316	3.08544	4.78348	4.1238	4.85073	4.47012	4.96619	1.2116	2.32595	3.61678	3.98336	4.39543	4.63139	5.18249	-0.0408701	0.955357	0.0203748			-0.266023	0.7056	0.164922
TTN	Titin	Q8WZ42-3;Q8WZ42-12;Q8WZ42-2	12938;13063;13130;22003;20362;20487;20496;18912;19435;19457;19627;20270	ETSRPNW(1)AQVSATVPITSCSVEK	UID1146	-0.458653	0.355813	-1.10233	-3.41757	-1.88955	-3.98707	0.0335884	-0.568732	-1.20549	-3.2939	-3.02772	-1.45253	-3.02051	-0.0689004	-0.704946	-1.92831	-1.26995	-3.89936	-1.97068	-4.14139	-0.0408669	0.960539	0.0168516			-0.247757	0.776109	0.104004
MYBPC3	Myosin-binding protein C, cardiac-type	Q14896	683;682	LDVPISGDPAPTVIW(1)QK	UID976	2.49531	2.94521	2.55638	1.07222	1.61946	2.46538	1.83199	1.28939	2.39129	2.35882	1.55418	2.56675	3.10431	3.00836	2.37264	2.82436	2.31434	0.464985	1.43112	2.67761	-0.0356499	0.947657	0.0339935			-0.0361237	0.952114	0.0277421
DMD;UTRN	Dystrophin;Utrophin	P11532-4;P46939	135;143;159;164	ILLSW(1)VR	UID406	-4.50632	-2.57609	-3.48051	-3.83549	-3.2239	-2.49716	-2.86776	-4.19476	-4.19003	-3.13187	-3.44138	-3.06559	-2.82577	-2.02244	-2.82567	-1.45146	-3.98748	-1.89729	-3.98281	-2.40121	-0.0349219	0.94898	0.0327383			0.700622	0.27213	0.718841
CFL2	Cofilin-2	Q9Y281	135;118	HEW(1)QVNGLDDIKDR	UID1329	-3.25041	-0.945931	-3.97526	-3.64198	-4.03689	-1.21382	0.986943	-6.31912	-3.0862	-4.48498	-5.00095	0.704097	-2.94286	-1.10211	-2.37442	-1.08839	-3.9592	-3.07886	-2.38738	-1.24219	-0.0335344	0.976464	0.00910173			0.667969	0.370675	0.449027
ACTN4;ACTN1	Alpha-actinin-4;Alpha-actinin-1	O43707;P12814-2;P12814-3	400;181;381;381;381;381	GYEEW(1)LLNEIRR	UID64	0	-0.947641	1.2622	-2.24091	-1.30377	0.537572	-0.0198304	-0.414525	0.108933	-0.608573	-4.53668	0.520065	1.57524	-0.464492	-0.284313	1.21033	-3.82933	-3.22066	0.0081925	-4.98294	-0.0334355	0.970015	0.0123871			-1.20313	0.236137	0.544375
DYNC1H1	Cytoplasmic dynein 1 heavy chain 1	Q14204	4387	TLHTTASNW(1)LHLIPQTLSHLKR	UID956	-3.97506	-4.07536	-3.77728	-4.24521	-3.38991	-0.915956	-3.93624	-3.08076	-3.64716	-1.50998	-4.86941	-2.84857	-4.10504	-3.66544	0.319491	-3.31933	-0.600489	-4.2793	-4.04637	-1.61902	-0.0317035	0.963767	0.0169661			0.937826	0.284985	0.507142
DECR1	2,4-dienoyl-CoA reductase, mitochondrial	Q16698-2	219;228	SLAAEW(1)GK	UID1010	2.57763	0.55626	-3.81389	2.85289	3.09174	1.99849	2.25693	-2.88774	-0.468015	2.02199	2.86032	1.41399	3.12576	2.99891	2.06239	2.9084	1.76478	-3.23248	4.48694	2.17245	-0.0214839	0.985522	0.00553606			0.669683	0.589919	0.19243
HSPA9	Stress-70 protein, mitochondrial	P38646	153	ASNGDAW(1)VEAHGK	UID652	2.17552	0.157761	-0.415582	-4.38322	-3.60788	-3.67519	0.376535	-3.57447	1.55336	-3.49302	-3.18514	0.828871	-4.01505	-3.13239	-3.69819	0.95664	-3.88287	0.231369	-0.753167	-4.1112	-0.0193638	0.98763	0.00468571			-0.430921	0.715247	0.124452
HP	Haptoglobin;Haptoglobin alpha chain;Haptoglobin beta chain	P00738	133;74	TEGDGVYTLNNEKQW(1)INK	UID168	-0.75812	-4.40638	-3.30727	-0.187658	-2.28392	-4.0328	-0.329342	-3.11327	-3.74566	-3.95853	-1.17639	-2.02418	-3.24693	0.0724278	-2.73812	-5.55468	-2.86004	0.371848	-3.45638	-3.10087	-0.0174457	0.983486	0.00691534			0.029481	0.97632	0.00943056
PDIA6	Protein disulfide-isomerase A6	Q15084-3	197;200;205;248;252	NLEPEW(1)AAAASEVKEQTK	UID986	0.310714	-0.725563	0	-5.2045	-3.66042	-0.257159	-3.67112	-1.09451	-0.394	0.686883	-2.51456	-0.116597	-4.14003	1.03815	-2.39503	-0.238173	0.982282	-4.70397	-0.950772	0.554664	-0.0167896	0.987247	0.0049879			0.773367	0.484806	0.269454
CASQ2	Calsequestrin-2	O14958	261;190	LRPEEMFETW(1)EDDLNGIHIVAFAEK	UID46	-3.80922	-4.93477	-3.13475	-3.71381	-2.67178	-3.89687	-3.53192	-2.45603	-5.48686	-2.7544	-5.10145	-4.00632	-2.59074	-1.40815	-0.562139	-2.2397	-1.22237	-3.37682	-3.91565	-3.43826	-0.0104261	0.987334	0.00614546			1.38452	0.055577	1.36832	Upregulated in RA
DMD	Dystrophin	P11532-4	1871;1879;535;538	ALEISHQW(1)YQYK	UID402	-4.39153	-1.38629	-3.30235	-4.44404	-4.39039	-3.58948	-3.28104	-2.73106	-4.06248	-3.53985	-3.34691	-4.74727	-3.40986	-1.44031	-3.67311	-3.10985	-1.84926	-4.13387	-1.41112	-3.8205	-0.00434123	0.994409	0.00286249			0.807152	0.267624	0.611868
FHL1	Four and a half LIM domains protein 1	Q13642-1;Q13642-5	61;61;61;77;90	NRFW(1)HDTCFR	UID919	2.86557	5.02066	2.73407	3.60955	4.19277	3.28247	4.15184	3.37778	3.425	4.77991	3.52362	2.19217	3.85677	3.0124	0.473349	0.923815	1.46183	2.23187	1.1548	2.54147	-0.0022162	0.997003	0.00162783			-1.93187	0.0060441	2.57149	Upregulated in LA
ANXA1	Annexin A1	P04083	12	QAW(1)FIENEEQEYVQTVK	UID270	-0.88259	-1.67496	-3.73299	-4.4969	-4.03558	-3.25324	-3.44264	-4.07028	-3.69397	-1.83413	-2.97782	-1.65621	-3.38001	-1.49331	-3.49858	-1.93713	-0.960204	-2.82669	-3.85505	-4.59925	0.00484454	0.994515	0.00250948			0.274108	0.726885	0.138514
ACTN2	Alpha-actinin-2	P35609	180	NVNIQNFHTSW(1)K	UID633	-3.88599	-1.95585	0.20424	-2.41948	-3.81988	0.67504	-1.71126	-4.3865	-0.935463	-2.10301	-4.01525	0.654499	-0.519359	-1.5428	-0.946141	1.1077	-3.37339	-3.73082	-1.4732	-0.015314	0.00751212	0.993866	0.00243467			0.442136	0.644369	0.172644
ACOT2;ACOT1	Acyl-coenzyme A thioesterase 2, mitochondrial;Acyl-coenzyme A thioesterase 1	P49753;Q86TX2	77;15	CCW(1)DEPVR	UID711	-0.869143	0.488551	-0.708404	-3.60977	-3.34742	-4.19753	-1.74283	-1.34329	0.0846812	-0.0900451	-4.52144	-3.17541	-3.43867	0.0185539	-1.18629	-0.739289	-5.30028	-3.90238	-1.50011	-2.53593	0.00819094	0.993145	0.00274047			-0.123056	0.90032	0.0413193
PEBP1	Phosphatidylethanolamine-binding protein 1;Hippocampal cholinergic neurostimulating peptide	P30086	55	NRPTSISW(1)DGLDSGK	UID595	1.4682	2.59443	0.934375	0.458746	2.27452	1.38573	1.05389	1.90839	0.0241142	0.879206	1.41738	2.9512	2.46775	1.70583	1.72683	2.07629	1.7685	0.451641	1.92726	2.12651	0.00951384	0.987668	0.00638494			0.163933	0.772466	0.170653
MDH1	Malate dehydrogenase, cytoplasmic	P40925-3	236;218;129	EVGVYEALKDDSW(1)LK	UID658	4.34268	4.17981	3.62302	2.16907	4.22893	2.5169	2.99573	3.12925	2.59179	1.73466	3.39857	5.81858	4.97032	1.72231	5.17725	5.10785	4.18357	2.11521	4.22216	4.77641	0.00977549	0.989151	0.00491184			0.390613	0.593767	0.238705
NDUFS2	NADH dehydrogenase [ubiquinone] iron-sulfur protein 2, mitochondrial	O75306	300;300	GSGIQW(1)DLRK	UID99	-3.15903	-4.2789	-3.45558	-3.8787	-3.2176	-3.18323	-4.36433	-2.40351	-2.75641	-3.9897	-3.24992	-3.73969	-4.11688	-2.67853	-0.490162	-1.96736	-3.80972	-3.49778	-3.15812	-3.93084	0.0116338	0.982592	0.0114991			0.738482	0.258761	0.718121
ACTN2	Alpha-actinin-2	P35609	490	ICDQW(1)DR	UID631	-2.23059	-4.30704	-3.71722	-1.64593	-2.74335	-2.63308	-3.87659	-3.77484	-3.60305	-3.00015	-4.1222	-0.425395	-1.25291	-2.05863	-3.65393	-3.60188	-3.98738	-3.52937	-2.1924	-4.09733	0.0145174	0.984173	0.00710409			-0.42345	0.501176	0.381266
PLIN4	Perilipin-4	Q96Q06-2	61;61	ARPAADPTGAPAAEAAQPQAQVAAHPEQTAPW(1)TEK	UID1211	-0.337718	-1.39252	-1.91737	-0.837349	-3.81556	-0.271467	-2.23423	-3.30958	-1.5422	-0.621241	-3.25806	0.201822	0.872267	0.0321099	-4.60232	-0.0340057	-3.84267	-3.62491	-0.511609	-3.14748	0.0156329	0.984912	0.00636408			-0.818605	0.376505	0.385317
ACTN2	Alpha-actinin-2	P35609	388	LEQAEKGYEEW(1)LLNEIR	UID630	0	-0.947641	1.2622	-2.24091	-1.30377	0.537572	-0.0198304	-0.414525	0.108933	-0.608573	-4.18526	0.520065	1.57524	-0.464492	-0.284313	1.21033	-2.1206	-3.99267	0.0081925	-3.44284	0.0167665	0.984431	0.00646786			-0.849297	0.347621	0.421
SYCP2	Synaptonemal complex protein 2	Q9BX26	781	ELTSELNSW(1)DSK	UID1242	-4.02267	-4.40515	1.51175	-0.686967	0.687542	-3.50682	-3.09773	-4.35237	-3.68244	-3.95861	3.1784	2.0245	-2.13628	-0.864507	-2.92384	-4.74668	-4.68735	-3.76953	-1.73066	-2.97963	0.019264	0.988898	0.0041457			-1.36326	0.200295	0.595021
CNPY2	Protein canopy homolog 2	Q9Y2B0	40;40	ALVDELEW(1)EIAQVDPK	UID1330	-3.87244	-3.29191	-2.01161	-3.52221	-3.29038	-2.76168	-2.24752	-4.27739	-4.68666	-0.795152	-3.62742	-1.62062	-4.41998	-2.12886	-1.17971	-1.90679	-3.97142	-3.79009	-4.01977	-3.20219	0.0286493	0.968188	0.0145689			0.239492	0.709241	0.18052
UQCRC1	Cytochrome b-c1 complex subunit 1, mitochondrial	P31930	429	RIPLAEW(1)ESR	UID611	-3.36797	0.862679	-0.389637	2.44531	0.543369	0.110966	-3.84084	-1.01917	-0.0706722	-0.672469	1.56082	3.31964	1.26865	-0.0657465	-3.86397	-1.46167	0.163978	0.990233	2.50027	0.875561	0.0438752	0.967539	0.0127382			-0.15717	0.877489	0.0507989
IGHG1	Ig gamma-1 chain C region	P0DOX5	279;160	TPEVTCVVVDVSHEDPEVKFNW(1)YVDGVEVHNAK	UID378	-2.21019	2.55621	5.1242	1.42709	1.06126	6.48553	1.62479	2.95111	1.59358	2.4012	1.8099	5.75403	1.04929	5.48948	-0.182182	7.47226	5.0345	0.252227	5.43149	6.82329	0.0474932	0.968196	0.0122431			1.92423	0.203109	0.544884
FLII	Protein flightless-1 homolog	Q13045;Q13045-2	997;986;942	EASNMGW(1)LTFTFSLQK	UID901	-0.893224	-5.40685	-2.69545	-4.20748	-4.24169	-2.82615	-2.42805	-4.12156	-4.12379	-2.49272	-4.9518	-2.91677	-2.25134	-3.35985	-2.38427	-3.66513	-3.72032	-3.33156	-4.49416	0.179465	0.0518978	0.945328	0.0245584			0.410495	0.62942	0.191617
TTN	Titin	Q8WZ42-3;Q8WZ42-12;Q8WZ42-2	17639;17764;17831;26704;25063;25188;25197;23613;24136;24158;24328;24971	DSAFLVW(1)EPPIIDGGAK	UID1134	-5.48615	-2.19988	-3.61888	-3.58589	-4.78258	-2.49072	-4.96047	-4.16259	-4.10617	-3.01451	-3.66816	-3.55153	-1.98284	-1.38722	-0.316788	-0.518982	-2.95321	-3.92352	-2.98991	-4.09818	0.0588356	0.931	0.0335787			1.38147	0.100381	0.948669
ACO2	Aconitate hydratase, mitochondrial	Q99798	765	HPNGTQETILLNHTFNETQIEW(1)FR	UID1220	0.641245	0.776435	0.445623	-5.1057	0.793326	-2.50277	-0.412926	-0.120411	-3.39285	-4.28996	1.15376	1.94262	-0.237626	-2.4544	0.879035	-0.236944	0.488622	-3.93714	-0.123217	-4.92707	0.0599651	0.959341	0.015749			-0.647707	0.583216	0.198658
ACADM	Medium-chain specific acyl-CoA dehydrogenase, mitochondrial	P11310	200;204	ANW(1)YFLLAR	UID399	2.71941	2.59264	2.56031	-1.03613	-1.15518	-3.11846	2.80463	1.1792	2.18486	2.3793	-3.48555	-1.21501	-0.430324	2.43543	1.58127	3.06834	2.56644	-1.63773	-3.60902	-3.09773	0.0610573	0.959248	0.0157435			-0.240384	0.855653	0.0572331
DMD	Dystrophin	P11532-4	946;954	TW(1)VQQSETK	UID417	-4.67413	-0.608922	-3.00601	-5.82065	-2.31122	-3.00001	-4.09871	-4.51076	-3.97093	-2.21188	-3.25344	-0.274859	-3.89069	-3.35154	-3.75565	-3.16238	-3.50484	-4.05465	-1.41003	-1.55242	0.0637872	0.942261	0.0242638			0.26661	0.743326	0.12596
SLC25A4	ADP/ATP translocase 1	P12235	6	GDHAW(1)SFLKDFLAGGVAAAVSK	UID425	4.42109	4.35117	-0.611465	-4.29474	-4.00867	-3.36736	1.11774	-0.609565	3.26571	-0.170208	-4.27221	0.0480215	-3.01396	-2.69411	-3.49897	3.25997	4.94604	-3.59078	-4.29899	-2.24236	0.0657851	0.966979	0.012275			-0.574891	0.751969	0.100132
DLAT	Dihydrolipoyllysine-residue acetyltransferase component of pyruvate dehydrogenase complex, mitochondrial	P10515	631	VVDGAVGAQW(1)LAEFRK	UID381	-3.08482	-3.2321	-2.96408	-4.86255	-3.88603	-1.37033	-4.91928	-3.25881	-3.344	-3.69387	-3.89842	-3.56148	0.512559	-2.94271	-5.09535	-1.39773	-3.91154	-3.30536	-0.225198	-3.01369	0.0671304	0.934633	0.0283963			0.391664	0.624894	0.20145
COX6B1	Cytochrome c oxidase subunit 6B1	P14854	73	VYQSLCPTSW(1)VTDW(1)DEQR	UID470	-1.13728	-0.459598	-3.95561	-3.58512	-3.23766	-3.91588	-3.67681	-0.509488	-4.00041	-4.82406	-3.73208	-0.124214	-1.66672	-0.561725	-1.77115	0.311055	0.55433	-3.43362	-0.344422	-3.23327	0.067509	0.940745	0.0246553			1.50394	0.0938692	0.937178
NDUFS1	NADH-ubiquinone oxidoreductase 75 kDa subunit, mitochondrial	P28331	319;333;262;283;208	NEKGLLTYTSW(1)EDALSR	UID577	-1.55136	-3.74041	-2.22695	-1.1871	-1.5278	-3.49032	-4.54367	-2.83349	-3.58226	-1.18235	-0.0340378	-0.282887	-3.07589	-3.37118	-3.79503	-3.59155	-2.28538	-1.62327	-1.29349	-3.83033	0.0680964	0.93331	0.029066			-0.539852	0.432348	0.411383
LMX1A;LMX1B	LIM homeobox transcription factor 1-alpha;LIM homeobox transcription factor 1-beta	Q8TE12	242;266;266;266	VVQVW(1)FQNQRAK	UID81	2.51741	-3.74569	-4.64614	4.52922	5.17274	3.12004	2.42418	-3.59999	2.63119	2.95011	3.66394	-3.39141	3.91722	-3.33668	-4.68526	-4.2007	2.16892	-3.91609	2.35807	3.51219	0.0699625	0.968775	0.0114929			-2.31501	0.220467	0.504709
TTN	Titin	Q8WZ42-3;Q8WZ42-12;Q8WZ42-2	21602;21727;21794;30667;29026;29151;29160;27576;28099;28121;28291;28934	LAW(1)ALIEDK	UID1159	-3.5628	-2.62648	-3.82858	-4.09715	-2.9017	-3.00403	-4.25661	-3.30079	-4.40738	-4.71929	-3.23833	-1.49747	-1.44585	-2.78199	-0.713991	-0.833164	-4.04516	-1.23316	-0.645598	-1.91196	0.0702584	0.915955	0.0419681			1.59893	0.0253462	1.77724	Upregulated in RA
PSMA1	Proteasome subunit alpha type-1	P25786	13;19	NQYDNDVTVW(1)SPQGR	UID565	-1.66122	-1.66117	-2.68562	-4.38619	-2.21805	-2.66189	-1.73992	-1.87197	-5.27591	-2.04952	-3.99987	-0.759712	-1.61886	-1.52208	-2.44963	-1.4571	-3.13972	-3.39576	-1.15231	-2.2055	0.0720115	0.925189	0.0337192			0.356821	0.576087	0.29579
C2orf81	Uncharacterized protein C2orf81	A6NN90	509	W(1)PRTTPPVLEATSQVMW(1)K	UID1388	-3.46577	-0.979334	-3.11594	-1.40078	-0.380241	-3.94023	-0.51843	-0.0388994	-1.41615	-4.3967	-0.923894	-3.48056	-4.18798	-3.68002	-1.96465	-4.14455	-3.2118	-3.62427	-3.82601	-3.41485	0.0761992	0.932138	0.0285008			-1.19573	0.0991049	1.08637
PGAM1	Phosphoglycerate mutase 1	P18669	25	FSGW(1)YDADLSPAGHEEAKR	UID515	0.529158	1.87006	0.510745	-3.45923	1.69015	-4.44523	-0.307551	-0.231796	-0.852739	-1.39598	-2.70511	2.31254	-0.126017	-0.0763157	0.423914	-0.156964	1.57004	-4.04688	0.273641	2.21913	0.0783451	0.942527	0.0227789			0.580232	0.620531	0.176496
ACTN4;ACTN1;ACTN2	Alpha-actinin-4;Alpha-actinin-1;Alpha-actinin-2	O43707;P12814-2;P12814-3;P35609	59;59;40;40;40;40;47	TFTAW(1)CNSHLRK	UID67	-4.00551	-0.49488	-3.86594	-3.52662	-4.07647	-2.47555	-2.17426	-3.23724	-4.12284	-3.30547	-3.23939	-3.40274	-1.48561	-3.64614	-4.14957	-4.25573	-1.78849	-4.05299	-3.65788	-1.50311	0.0787976	0.909271	0.0440972			-0.219253	0.768848	0.11821
MFGE8	Lactadherin;Lactadherin short form;Medin	Q08431	186;186;142;74	HKEFVGNW(1)NK	UID881	-2.44826	-0.538482	0.884982	-2.82737	-3.8654	-3.87297	-0.222703	-3.07833	-0.547264	-0.356035	-2.84674	-3.62276	-3.52899	-3.51018	-2.79555	-3.31802	-3.46642	-3.54497	-4.39126	-3.5091	0.0822751	0.928471	0.029854			-1.39382	0.0832568	1.05951
MYH9	Myosin-9	P35579	33	LVW(1)VPSDK	UID627	-0.145837	-4.75528	-0.749218	-3.20835	0.266076	-4.10077	-3.96135	-1.9157	-1.66816	-1.92859	-1.5444	-1.81552	-1.39572	-0.63822	-1.35513	-1.66222	-2.40541	-4.24006	-1.24834	-4.1704	0.0827885	0.923528	0.0326938			-0.130119	0.890761	0.0460534
COA6	Cytochrome c oxidase assembly factor 6 homolog	Q5JTJ3-3	48;94;124	SSFESSCPQQW(1)IK	UID1039	-2.91117	-2.52929	-3.75268	-3.63221	-3.22055	-2.4207	-3.75933	-1.17341	-3.68128	-3.39469	-3.20834	-3.70653	-2.02019	-3.63842	-3.73035	-4.1032	-1.9729	-2.16766	-4.71717	-3.40117	0.0857986	0.884376	0.0675323			-0.312358	0.606332	0.29207
PPP1R12B	Protein phosphatase 1 regulatory subunit 12B	O60237	26;26;26;26	W(1)RGSLTEQEPAER	UID74	-3.63381	-3.81578	-3.09429	-3.63853	-3.8129	-2.92905	-3.11164	-4.51729	-3.63632	-1.56479	-4.28758	-3.1916	-3.49094	-2.15792	-3.815	-2.96948	-4.9015	-3.17815	-3.4957	-2.17688	0.0873688	0.877972	0.0759046			0.245302	0.675409	0.243618
UQCRC2	Cytochrome b-c1 complex subunit 2, mitochondrial	P22695	149	W(1)EVADLQPQLKIDK	UID552	0.092446	-0.36044	-4.51537	-2.54494	-2.85196	0.12508	-1.92537	-5.37851	-1.55909	-3.2305	-0.987198	1.20983	0.769892	0.57378	-1.03767	1.064	-0.337303	-1.6171	-0.12317	0.270839	0.0900162	0.933155	0.0266827			1.50349	0.0782735	1.04001
FABP3	Fatty acid-binding protein, heart	P05413	98	W(1)DGQETTLVR	UID303	5.77344	5.20468	5.28194	4.3629	6.63097	5.62616	6.17489	4.45886	5.70814	5.21788	5.02493	7.14749	5.30253	5.25393	5.0988	5.62207	5.05389	3.00952	6.06825	5.39983	0.096375	0.869596	0.0775115			-0.407687	0.51281	0.374842
ACO2	Aconitate hydratase, mitochondrial	Q99798	373	VAEKEGW(1)PLDIR	UID1223	3.60092	4.13146	3.34072	2.71022	5.06542	2.7156	3.95047	3.49464	3.0017	3.49963	3.54849	4.80845	3.53331	4.10705	2.9184	3.9175	3.59986	2.64118	3.26605	4.24648	0.096901	0.863427	0.0874418			-0.065981	0.910219	0.0563234
CP	Ceruloplasmin	P00450	519	SVPPSASHVAPTETFTYEW(1)TVPKEVGPTNADPVCLAK	UID161	-0.549983	-3.84681	-0.197766	-4.99622	-2.94542	-4.14344	-0.590416	-1.83891	-3.24107	-3.69951	-3.46075	-3.21322	-2.73013	0.994471	-1.5368	-0.55134	-0.700902	-2.93966	-1.60252	0.529672	0.0979408	0.908171	0.0398153			1.95036	0.0401099	1.23145
ACADS	Short-chain specific acyl-CoA dehydrogenase, mitochondrial	P16219	177	AEGDSW(1)VLNGTK	UID493	-2.33315	-4.12899	-3.54472	-2.02031	-0.895995	-2.2199	-3.57123	-2.00024	-1.94251	-3.20096	-4.3903	-2.42424	0.55377	-3.57027	-0.00353971	-0.250699	-1.58027	-4.45619	0.22756	-1.50302	0.0987419	0.900279	0.0449093			0.932926	0.279599	0.519556
ATP5H	ATP synthase subunit d, mitochondrial	O75947	13;13	TIDW(1)VAFAEIIPQNQK	UID127	0.291341	-0.0568002	-0.234553	-0.0855242	-0.136566	-1.11659	-1.06246	-0.700096	-0.190291	-0.631598	0.418151	0.955056	0.349847	0.254822	-3.7598	0.219195	-0.175935	-3.93654	0.266158	-0.775047	0.10006	0.851173	0.108842			-0.906476	0.268943	0.552611
GLO1	Lactoylglutathione lyase	Q04760	91;91	IAW(1)ALSR	UID870	-1.54195	-4.4621	-1.45995	-3.84325	-2.86733	-3.18199	-1.03696	-3.99877	-1.80712	-2.614	-3.98373	-3.27221	-2.83041	-0.51633	-0.921339	-0.935623	-0.46527	-3.06278	-2.88823	-3.49611	0.100875	0.884484	0.0567748			1.13766	0.141162	0.86196
THBS4	Thrombospondin-4	P35443	854	NSLW(1)HTGDTSDQVR	UID621	0.613572	0.954459	0.095548	-0.255116	-0.966771	-1.40739	1.19026	-2.99835	2.99165	2.08989	0.835307	-1.12172	-3.391	-4.06333	-4.83998	-3.21755	-3.02695	-2.84134	-4.15191	-2.92839	0.103239	0.917707	0.0336671			-3.4204	2.48e-05	4.84411	Upregulated in LA
CTTN	Src substrate cortactin	Q14247;Q14247-3	22;22;22	ASAGHAVSIAQDDAGADDW(1)ETDPDFVNDVSEKEQR	UID958	-0.85137	-0.0629428	-2.79704	-1.40255	-3.28634	-2.63057	0.827154	-4.85861	-1.2704	0.0182399	-1.73179	-3.30844	-1.81955	-3.87007	-4.08372	-3.25657	-3.49416	-3.87402	-2.70832	-3.71076	0.1037	0.906639	0.0398874			-1.73262	0.0126141	2.22091	Upregulated in LA
ACADVL	Very long-chain specific acyl-CoA dehydrogenase, mitochondrial	P49748;P49748-2	133;156;111	FFEEVNDPAKNDALEMVEETTW(1)QGLK	UID705	-0.750273	-2.56177	-4.60379	-3.96074	-4.07601	-3.11485	-2.85205	-3.76331	-4.20423	-0.979243	-3.48526	-2.05649	-4.17704	-1.30236	1.0955	0.126391	-3.7566	-4.44853	-0.277223	-3.99264	0.10396	0.889102	0.0518049			1.38427	0.172668	0.659905
PPME1	Protein phosphatase methylesterase 1	Q9Y570	214;214;27	SLENAIEW(1)SVK	UID1351	-0.763891	-3.62657	-3.94614	-3.31709	-3.69722	-2.78798	-3.44978	-3.81574	-2.37943	-2.62019	-1.8454	-2.50697	-3.79202	-2.3493	-2.94918	-4.51676	-4.47794	-3.4711	-3.48599	-1.2493	0.107501	0.865685	0.0723253			-0.191078	0.788359	0.111058
A1BG	Alpha-1B-glycoprotein	P04217	290;168	YRLHDNQNGW(1)SGDSAPVELILSDETLPAPEFSPEPESGR	UID281	0.765404	-4.12733	-3.95158	1.09967	-4.81814	-0.314321	-0.390175	-3.44762	-1.73664	-1.71764	-1.52905	-3.29012	-0.35368	-0.863746	-3.10648	-2.35686	-3.53875	-0.0706731	-3.1285	-0.68412	0.110346	0.91536	0.0343366			-0.0731124	0.94501	0.0218275
SPTB	Spectrin beta chain, erythrocytic	P11277;P11277-2	1328;1328;1328	HQAFVAELASHEGW(1)LENIDAEGK	UID396	-1.13742	-1.98352	-4.23523	-3.94271	-3.49744	-3.64342	-3.07074	-3.36748	-4.01929	-1.65993	-3.72036	-3.7545	-1.11743	-3.23784	-4.60349	-2.99301	-2.39945	-3.64478	-3.51446	-4.17616	0.114758	0.870325	0.0636698			-0.436594	0.506376	0.351959
MDH1	Malate dehydrogenase, cytoplasmic	P40925-3	202;184;95	NVIIW(1)GNHSSTQYPDVNHAK	UID659	6.38891	7.00629	5.5408	6.40721	6.41639	5.49841	6.70334	5.70318	5.86883	6.69548	5.99026	6.76267	6.60949	6.2693	5.3647	5.22706	2.94506	5.23998	2.81715	6.50676	0.123654	0.80811	0.169646			-1.29967	0.0796122	1.16256
RPL4	60S ribosomal protein L4	P36578	267	KLDELYGTW(1)R	UID644	-3.24697	-3.23063	-3.30037	-3.92644	-3.81615	-3.77999	-3.12016	-2.012	-3.02341	-5.10802	-3.46054	-2.81927	-4.43182	-4.39738	-2.77688	-2.24571	-2.78745	-3.64971	-3.92438	-3.31569	0.125058	0.829416	0.106159			0.25049	0.646792	0.332856
MAOA	Amine oxidase [flavin-containing] A	P21397	472;339	VTEKDIW(1)VQEPESK	UID532	-3.62386	-2.29264	-1.46239	-3.85058	-3.98135	-3.52918	-3.70883	-3.76366	-3.60419	-3.70302	-3.30427	-2.63779	-0.255199	-2.25542	0.189806	0.477822	-2.86918	-5.05726	-3.79889	-1.95247	0.126623	0.856207	0.0715116			0.942531	0.2914	0.493402
COMMD4	COMM domain-containing protein 4	Q9H0A8	14;14;14	FCGDLDCPDW(1)VLAEISTLAK	UID1251	-3.28863	-3.41899	-2.92647	-4.10605	-3.87615	-3.86559	-3.68818	-4.03478	-3.89882	-3.11259	-3.80606	-2.81287	-2.77977	-3.57706	-3.77666	-2.74478	-4.9434	-3.17253	-4.0497	-5.52829	0.132731	0.792221	0.194964			-0.390032	0.512176	0.411053
ECHS1	Enoyl-CoA hydratase, mitochondrial	P30084	120	HW(1)DHLTQVK	UID592	0.314777	2.36177	1.03561	-1.20024	0.626312	0.931922	0.10691	2.12952	1.51493	-4.24715	-0.325227	2.69257	3.83081	0.712942	0.995109	0.067824	-0.0583052	-1.15896	1.06337	1.15555	0.136264	0.898746	0.0411183			-0.281568	0.667899	0.206728
GPI	Glucose-6-phosphate isomerase	P06744	141	SGDW(1)KGYTGK	UID319	-3.19849	0.951333	-2.93143	-3.30079	-3.21507	-4.78316	-3.66985	-2.63355	-0.118566	-0.23238	-4.48721	-3.25903	-3.8689	-1.82033	-4.7589	-3.54877	-3.03708	-4.42498	-1.34355	-4.26901	0.136342	0.886847	0.0475679			-0.568391	0.519331	0.26559
UNC5B	Netrin receptor UNC5B	Q8IZJ1-2	772;783	LLAKYQEIPFYHIW(1)SGSQK	UID1091	4.5584	-2.9476	-3.35275	4.69597	3.94771	3.28542	2.18054	-3.68268	-3.95146	4.68752	4.50055	4.41648	4.72371	4.26383	-1.09175	-4.06698	4.92382	4.41793	-3.09341	4.44663	0.141382	0.938953	0.0227166			-0.297845	0.870846	0.0490305
SPTAN1	Spectrin alpha chain, non-erythrocytic 1	Q13813;Q13813-2;Q13813-3	1885;1890;1865	LEESLEYQQFVANVEEEEAW(1)INEK	UID934	0.355842	-0.247286	0.344367	-4.621	-0.329662	-4.07679	-4.44689	0.362626	-0.241922	-0.385678	-3.813	0.206136	-0.674091	-0.324872	1.10685	-0.177735	-0.0667255	-1.88616	-3.03416	-3.51403	0.144398	0.893431	0.0433283			0.30097	0.768456	0.101762
NDUFS1	NADH-ubiquinone oxidoreductase 75 kDa subunit, mitochondrial	P28331	620;634;563;584;509	VAVTPPGLAREDW(1)K	UID582	-2.32907	-0.675268	-2.8638	-0.295372	-2.11221	-1.79937	-1.07802	-4.27599	-1.75576	-2.52157	-1.12761	-0.273508	0.295032	-3.3627	-4.0801	-3.06455	-4.76827	-0.372852	-1.28523	-0.0165188	0.145263	0.846764	0.0729663			-0.742278	0.382779	0.395671
CALU	Calumenin	O43852	104;112;104;104;104;104;104;112	W(1)IYEDVER	UID71	-0.0893663	-1.54642	-3.00804	-3.82786	-0.942914	-1.25227	0.751197	-3.51164	-0.831878	-1.43886	-4.21943	-0.93624	-1.2221	-3.21509	-2.74168	-1.09344	-3.40407	-3.3858	-2.73413	-3.23173	0.147962	0.861572	0.0615423			-1.05161	0.141216	0.932182
PGM1	Phosphoglucomutase-1	P36871	417;435;220	QSVEDILKDHW(1)QK	UID647	-2.48707	-4.39077	-3.71661	-2.83061	-2.22012	-2.54648	-2.45689	-3.56197	-2.33679	-3.50687	-3.46174	-2.71885	-2.14357	-2.92559	-4.01872	-2.71965	-5.40078	-3.24473	-2.62214	-3.39032	0.148134	0.791489	0.14237			-0.442617	0.485397	0.394469
AGL	Glycogen debranching enzyme;4-alpha-glucanotransferase;Amylo-alpha-1,6-glucosidase	P35573	194;177;178	YTW(1)NDVGQLVEK	UID626	-3.84763	-2.17054	-3.65099	-4.15546	-3.33693	-2.35505	-4.47383	-3.89113	-3.39202	-4.07855	-4.88172	0.241966	-1.17086	-1.79293	-3.66178	-0.811873	-4.41999	-3.12111	-1.69063	-2.48692	0.160463	0.846103	0.0697831			0.683448	0.321858	0.557085
ASS1	Argininosuccinate synthase	P00966	74	EFVEEFIW(1)PAIQSSALYEDR	UID190	-2.34575	-1.90703	-2.09677	-6.01078	-2.38573	-3.99906	-4.86557	-4.19636	-3.28886	-3.3239	-2.69379	-1.77034	-0.594124	-3.24616	-0.875397	-1.30139	-4.55123	-2.69706	-3.43454	-6.449	0.162338	0.845057	0.0701491			-0.0979237	0.916391	0.0349862
SPTBN1	Spectrin beta chain, non-erythrocytic 1	Q01082;Q01082-2	1574;1574;1561	QLW(1)GLLIEETEKR	UID847	-4.0251	-0.13828	-4.66099	-4.45375	-3.38152	-2.40453	-2.77581	-3.82283	-3.41294	-3.46269	-3.34767	-1.18195	-3.0806	-3.56126	-3.50508	-1.33237	-2.65419	-2.46294	-2.4086	-2.13908	0.165289	0.826471	0.0834639			0.596857	0.430264	0.376707
UBE2L3	Ubiquitin-conjugating enzyme E2 L3	P68036	35;93	NIQVDEANLLTW(1)QGLIVPDNPPYDK	UID812	-0.0539941	0.787931	0.557305	-4.43414	0.303834	-0.74032	-1.03432	0.435515	-0.69739	-1.19718	-0.461507	0.970953	-1.01122	0.368359	1.85556	0.837429	-3.18372	-1.27353	0.877791	-0.509608	0.168686	0.834232	0.0765707			0.449747	0.636307	0.178009
FH	Fumarate hydratase, mitochondrial	P07954-2	457;500	ETAIELGYLTAEQFDEW(1)VKPK	UID344	3.10772	2.64984	2.81804	2.08787	2.68225	2.02776	1.96368	2.72494	2.79254	2.45623	1.57245	3.34818	4.2756	3.65694	4.55802	3.67356	3.40341	-3.6973	2.76444	2.27236	0.171128	0.75932	0.169616			-0.186329	0.859417	0.0583221
MYOM1	Myomesin-1	P52179;P52179-2	443;443	HFQPEIQW(1)YR	UID740	-0.68005	-0.272743	-4.45843	-4.0376	-4.12193	-3.46463	-2.88154	-4.25954	-4.4101	-3.31768	-3.33366	-0.772579	0.312411	-1.99719	-0.527973	0.159559	-2.50608	-4.10454	-3.76022	-4.04105	0.173133	0.855423	0.0619368			0.442447	0.638269	0.177533
AIFM1	Apoptosis-inducing factor 1, mitochondrial	O95831	434;430;147;82	SNIW(1)VAGDAACFYDIK	UID148	0.418355	0.716057	-3.03812	-3.59404	-0.834418	-2.60794	0.599629	1.65315	-3.54393	0.400155	-3.47956	-0.412035	-4.37963	0.0382299	-3.71351	-2.82994	-3.77491	-2.71576	-2.24063	-1.42901	0.181128	0.869294	0.0535472			-0.890773	0.309639	0.474059
HK1	Hexokinase-1	P19367	171;159;170;175	IDEAILITW(1)TK	UID518	1.88751	1.92424	2.52304	0.795085	1.71503	-0.0776239	2.34703	2.15391	1.12616	1.6824	0.665845	0.7182	2.80926	2.75241	3.32741	3.07769	-0.055013	1.12513	2.36715	0.381182	0.182044	0.764264	0.1437			0.392495	0.585768	0.24863
GCLC	Glutamate--cysteine ligase catalytic subunit	P48506	12	GLLSQGSPLSW(1)EETKR	UID686	-3.30086	-3.92386	-3.1747	-4.56592	-2.70553	-3.95809	-2.53185	-3.35622	-3.44541	-2.79747	-4.54036	-3.34798	-3.91864	-4.49165	-1.17059	-1.55229	-4.57969	-3.57423	-3.13007	-3.61592	0.185124	0.73441	0.201467			0.445621	0.516826	0.322567
CYCS	Cytochrome c	P99999	60	NKGIIW(1)GEDTLMEYLENPK	UID832	1.96518	2.25803	1.76922	0.913904	1.35911	1.05335	1.00011	2.13444	-0.242919	0.44565	2.43968	2.63166	3.76665	2.44381	3.9189	1.74974	2.01289	-0.119109	1.61058	1.01036	0.186193	0.782685	0.116384			0.250749	0.701004	0.182677
TTN	Titin	Q8WZ42-3;Q8WZ42-12;Q8WZ42-2	13600;13725;13792;22665;21024;21149;21158;19574;20097;20119;20289;20932	W(1)APPKDDGGSEITNYILEK	UID1182	-2.30899	-1.3197	-2.38882	-4.20892	-4.31185	-1.44714	-4.68921	-3.02318	-2.79952	-3.17477	-2.35837	-0.371488	-0.918626	-1.42093	-1.36699	-0.771944	-2.11145	-4.52009	-0.997127	-1.76944	0.187784	0.810413	0.0901244			0.813097	0.286832	0.5547
C14orf166	UPF0568 protein C14orf166	Q9Y224	31	NFIVW(1)LEDQK	UID1323	-3.08796	-0.853616	-1.22538	-3.07258	-3.80346	-3.68948	3.66774	-2.15716	-3.70554	-3.72355	-4.18141	-3.70866	-3.23132	-5.03682	-0.446037	-4.75047	-3.37912	-2.49799	-1.70888	-5.16833	0.187808	0.866247	0.0547325			-0.661869	0.448	0.326737
WDR1	WD repeat-containing protein 1	O75083	242;102	AHDGGIYAISW(1)SPDSTHLLSASGDKTSK	UID88	-1.15248	-4.0047	-4.21543	-2.55242	-1.4187	-2.63638	-2.03989	-3.50011	-4.17373	-1.77311	-3.63229	-0.704984	-1.50253	-0.998134	-2.14355	-0.791185	-3.6791	-3.9901	-0.881654	-3.50662	0.188117	0.800073	0.0985923			0.379018	0.626927	0.203643
MYH1;MYH7;MYH6;MYH2	Myosin-1;Myosin-7;Myosin-6;Myosin-2	P12882;P12883;P13533;Q9UKX2	1460;1456;1458;1462	NFDKILAEW(1)K	UID432	0.713374	3.19494	2.36245	3.36423	3.58932	3.11892	2.92682	2.06442	2.8933	2.76591	3.61421	3.53771	2.63411	2.70173	-1.63016	0.884296	2.2122	3.80104	3.80117	3.06584	0.195628	0.739387	0.16964			-0.604425	0.488958	0.291225
IDH2	Isocitrate dehydrogenase [NADP], mitochondrial	P48735	306;254	SSGGFVW(1)ACK	UID696	1.71284	1.80392	1.06849	-2.78507	1.04293	-3.47114	1.10096	-2.22535	0.420138	0.750476	-5.06382	2.43577	3.23829	1.86541	1.56596	1.78747	-3.14405	-3.94041	-2.81046	0.199348	0.198456	0.878658	0.0480666			-0.534858	0.66249	0.15125
FBXL4	F-box/LRR-repeat protein 4	Q9UKA2	172	W(1)EILWSER	UID1313	3.42367	2.5703	3.07733	3.69924	2.70931	2.82224	4.5978	3.82905	4.32117	4.9825	4.2099	-2.03719	2.86269	3.17241	3.29603	3.54721	2.69498	3.9335	3.64078	3.62024	0.201924	0.831725	0.0730107			0.364672	0.478132	0.835681
EPRS	Bifunctional glutamate/proline--tRNA ligase;Glutamate--tRNA ligase;Proline--tRNA ligase	P07814	1103	THVADFAPEVAW(1)VTR	UID338	-2.86904	-3.81964	-2.80084	-4.80244	-3.98132	-2.98333	-2.57449	-3.63665	-4.30083	-2.84567	-3.0714	-4.10283	-2.76811	-3.6578	-2.60589	-3.30349	-2.73801	-4.12126	-3.66656	-3.53946	0.214198	0.704381	0.213007			0.166701	0.767248	0.178506
KANK3	KN motif and ankyrin repeat domain-containing protein 3	Q6NY19-2	339;339	EAGVEAAPETVEADAW(1)VTEALLGLPAAAER	UID1064	-1.20956	-1.2286	-1.80506	-3.11241	-3.75573	-3.98806	-3.92302	-1.17228	-2.76385	-0.974302	-3.44849	-2.8455	-0.981253	-0.454375	-1.17427	-2.42957	-1.16775	-3.71354	-2.23302	-4.49996	0.21533	0.768296	0.117779			0.277644	0.723177	0.140848
IGHG2	Ig gamma-2 chain C region	P01859	156	TPEVTCVVVDVSHEDPEVQFNW(1)YVDGVEVHNAK	UID206	-4.03305	-0.751571	-3.67472	-4.07054	-3.57728	-3.30718	-3.41752	-2.36672	-2.03651	-4.55494	-2.84173	-4.52513	-1.39599	-1.96343	-1.9743	-0.0508758	-4.11888	-5.02964	-5.56803	-4.40296	0.215931	0.765593	0.12011			-0.065437	0.942474	0.0240125
DPYSL2	Dihydropyrimidinase-related protein 2	Q16555	144;108	SCCDYSLHVDISEW(1)HK	UID1004	-4.66314	-1.07174	-3.68988	-3.59709	-4.17632	-1.98564	-3.27945	-3.71074	-2.90241	-3.01756	-4.07327	-3.01244	-0.836475	-4.887	-1.81889	-1.65483	-4.27175	-3.87586	-2.04231	-4.52961	0.22125	0.756767	0.126584			-0.0998794	0.899301	0.045932
IDH2	Isocitrate dehydrogenase [NADP], mitochondrial	P48735	375;323	GRPTSTNPIASIFAW(1)TR	UID692	2.89893	4.05016	3.67202	0.750339	2.01159	4.29933	2.43096	4.35137	2.38717	3.74246	2.33621	2.50769	4.5226	3.56399	3.0562	3.47174	3.85728	1.12234	3.7995	3.31996	0.235577	0.737765	0.139779			0.223083	0.752236	0.133995
TST	Thiosulfate sulfurtransferase	Q16762	36	VLDASW(1)YSPGTR	UID1014	-3.89817	-3.1898	-3.06033	-3.57316	-4.19998	-3.12364	-4.2508	-4.56855	-3.02123	-3.14573	-3.91374	-0.919351	-3.06639	-2.10637	-3.0916	-2.92182	-3.56202	-3.06278	-1.48864	-4.77727	0.238117	0.703821	0.181176			0.506015	0.408786	0.524244
COPS2	COP9 signalosome complex subunit 2	P61201	67;67	VLELEGEKGEW(1)GFK	UID791	-1.96032	-3.1309	-3.44124	-4.89426	-4.59646	-4.28598	-3.19121	-4.72925	-3.51729	-2.82979	-3.49334	-3.68741	-2.87048	-3.13227	-3.47676	-2.51965	-2.30765	-3.57922	-4.65486	-3.82963	0.244083	0.686986	0.202753			0.361044	0.5737	0.29563
SPTAN1	Spectrin alpha chain, non-erythrocytic 1	Q13813;Q13813-2;Q13813-3	237;237;237	TKQDEVNAAW(1)QR	UID939	-2.55226	-0.898149	-2.67346	-4.52418	-2.95997	-4.10036	-2.4624	-2.56168	-1.29551	-3.20737	-4.76451	-3.49737	-1.1521	-1.28297	-2.00607	-0.668523	-2.45361	-1.67126	-4.73622	-3.16502	0.245546	0.740077	0.13342			0.668015	0.386739	0.417859
TAGLN2	Transgelin-2	P37802	117;138	YGINTTDIFQTVDLW(1)EGK	UID651	-6.10558	-4.29976	-1.585	-0.701494	-0.23247	-1.46625	-2.03099	-3.34595	-3.37442	-2.60694	-0.139412	-1.05512	-2.51239	-3.24284	-1.5057	-1.80648	-3.60903	0.355189	0.129846	-1.09315	0.246254	0.792761	0.09229			0.859545	0.390183	0.359886
PRDX3	Thioredoxin-dependent peroxide reductase, mitochondrial	P30048-2	215;233	AFQYVETHGEVCPANW(1)TPDSPTIKPSPAASK	UID591	1.75425	-0.0850531	0.977701	-1.00615	-0.745708	-0.160861	0.51981	1.39851	0.0637949	0.0566168	-3.02028	0.834283	2.74344	2.45813	2.46274	1.2227	0.0635841	-1.71172	0.535817	0.0738557	0.248518	0.761371	0.114231			0.606937	0.427224	0.37678
PEBP1	Phosphatidylethanolamine-binding protein 1;Hippocampal cholinergic neurostimulating peptide	P30086	8	W(1)SGPLSLQEVDEQPQHPLHVTYAGAAVDELGK	UID596	4.97704	3.33121	4.26387	2.6259	3.78805	3.16564	4.72541	4.23216	4.13993	4.65077	2.61992	3.79865	3.42523	4.33475	3.74073	4.45748	4.44759	2.61989	3.90668	3.73483	0.249771	0.666023	0.236833			0.199756	0.731205	0.195856
TPI1	Triosephosphate isomerase	P60174	206;169;87	VVLAYEPVW(1)AIGTGKTATPQQAQEVHEK	UID783	2.09525	2.14538	2.30585	0.793636	2.47551	2.44388	2.73254	1.77789	1.8422	2.34309	2.33015	2.49957	2.67413	2.5866	1.53207	2.87601	1.98083	2.22105	3.41332	2.95109	0.270971	0.59422	0.445516			0.465457	0.406315	0.66619
PDLIM5	PDZ and LIM domain protein 5	Q96HC4;Q96HC4-3;Q96HC4-6	271;162;168;148;168;168	LIEDTEDW(1)RPR	UID1203	3.12532	2.66026	2.25452	2.08311	3.00066	1.93323	3.34184	2.27175	2.74438	3.34333	2.7189	3.33164	1.72342	1.84275	-3.87562	0.0779298	2.11572	2.20344	2.74147	2.04269	0.272663	0.60125	0.391456			-1.48832	0.119496	0.815949
AHSG	Alpha-2-HS-glycoprotein;Alpha-2-HS-glycoprotein chain A;Alpha-2-HS-glycoprotein chain B	P02765	69	VW(1)PQQPSGELFEIEIDTLETTCHVLDPTPVAR	UID251	0.640465	-2.19429	0.0141828	-2.5741	0.33142	-4.74088	-2.72109	-0.160068	-1.59726	-1.63262	-1.25882	-1.48405	0.822501	1.49073	0.181489	1.28083	0.495492	0.965364	-2.80118	-6.62686	0.273189	0.758142	0.112061			0.704229	0.583975	0.19476
ACOT9	Acyl-coenzyme A thioesterase 9, mitochondrial	Q9Y305;Q9Y305-4	54;21;63	EIVGASTNW(1)RDHVK	UID1337	-0.932435	-3.35298	-1.64661	-0.284778	-0.814415	-2.19235	-0.528467	-4.59533	-0.146404	-2.48375	-0.264356	-0.760752	0.025319	-0.959899	-1.93388	-3.01864	-0.352836	-3.43482	-1.30473	-1.33534	0.286726	0.723594	0.136103			-0.225616	0.744884	0.141188
TTN	Titin	Q8WZ42-12;Q8WZ42-2	9991;9674;9799;9674;9674;8747;8747;8939;9582	LTVIEPAW(1)ER	UID1184	-0.819791	-3.07266	-4.03871	-3.76416	-1.43443	-3.83054	-0.499373	-4.44329	-2.403	-3.6055	-4.00699	-0.818566	-1.94862	-1.28398	-2.37754	-0.617194	-1.28684	-3.37984	-3.22934	-2.10377	0.294524	0.717626	0.139262			0.786929	0.284128	0.578643
PKM	Pyruvate kinase PKM	P14618;P14618-2	158;143;158	CDENILW(1)LDYKNICK	UID462	-0.926702	-0.547344	-1.03749	-3.54279	-0.862439	-0.82449	-3.35005	1.55372	0.628317	0.773699	-3.60908	-1.50854	-1.44271	-0.685443	-3.74859	-1.25087	-1.58456	-3.71059	-3.80988	-1.59985	0.296689	0.741471	0.120383			-1.05119	0.167667	0.796063
DECR1	2,4-dienoyl-CoA reductase, mitochondrial	Q16698-2	313;322	VTKEQW(1)DTIEELIR	UID1008	2.60012	2.292	1.72905	0.109631	1.69751	-0.722738	1.27868	1.68568	1.22726	2.40719	0.760746	0.642959	3.07214	2.54875	1.35201	1.96341	1.9552	-0.0332948	3.03252	1.77253	0.297831	0.66031	0.197375			0.514471	0.466104	0.363281
WDR1	WD repeat-containing protein 1	O75083	349;209	SYIYSGSHDGHINYW(1)DSETGENDSFAGKGHTNQVSR	UID92	-4.75375	-4.73399	-4.18854	-2.85002	-0.974113	-1.23615	-0.641562	-1.65428	-3.3046	-4.78273	-4.14096	-1.49613	-3.74766	-3.59887	-2.26917	-3.25647	-3.27547	-3.04252	-4.22784	-4.69393	0.298769	0.733104	0.126181			-0.357852	0.636468	0.201277
A1BG	Alpha-1B-glycoprotein	P04217	475;353	YRSW(1)VPHTFESELSDPVELLVAES	UID284	2.81146	-4.16483	-1.84654	3.04777	1.75836	0.59543	0.530311	0.607203	1.32311	0.400872	0.759886	-0.669116	1.7462	1.84368	1.51131	-0.467589	-5.24703	3.42408	1.17038	0.189215	0.304266	0.767034	0.102519			-0.02065	0.987854	0.00451174
ENO3	Beta-enolase	P13929	365;337;322	LAQSNGW(1)GVMVSHR	UID456	1.20477	0.249389	-4.64129	-3.65769	-3.34366	-0.744432	-2.30403	0.796109	-2.35688	1.74095	-0.546322	-3.84278	-4.04525	-3.12917	-0.19584	0.542938	-4.27279	-3.74315	0.995007	-0.671293	0.313839	0.785455	0.0910271			0.325826	0.773648	0.0965294
PEBP1	Phosphatidylethanolamine-binding protein 1;Hippocampal cholinergic neurostimulating peptide	P30086	122	YVW(1)LVYEQDRPLK	UID598	-2.68918	-1.981	-5.39055	-4.05478	-2.97982	-0.330398	-4.21605	-4.24707	-2.01959	-3.01753	-3.11465	0.0243066	-1.53123	-1.63458	-4.31991	-0.575464	-2.99355	-3.81619	0.0367079	-4.29385	0.315456	0.718771	0.134163			0.390453	0.676081	0.155416
ACTN2	Alpha-actinin-2	P35609	296	LASELLEW(1)IRR	UID632	-2.14231	-1.07928	-0.987131	-3.24406	-3.20337	-3.6671	-1.20007	-0.99805	0.261449	0.0838996	-4.20876	-3.51211	-4.86002	-2.38377	-2.65447	-1.41221	-1.68341	-4.4428	-4.25021	-3.51073	0.325257	0.723505	0.129147			-0.518163	0.472371	0.349369
GAPDH	Glyceraldehyde-3-phosphate dehydrogenase	P04406;P04406-2	196;154	TVDGPSGKLW(1)R	UID290	3.11676	3.10213	1.37745	3.33352	2.38054	0.957513	3.49185	2.76768	2.20673	3.83886	3.41232	1.58928	1.7306	2.79728	-0.479973	-0.854009	2.09987	4.88474	3.57705	-5.19854	0.341631	0.586891	0.275928			-1.40278	0.280697	0.448969
PACSIN3	Protein kinase C and casein kinase substrate in neurons protein 3	Q9UKS6	60	AYAQQLADW(1)AR	UID1315	-2.24234	-2.75967	-0.827039	-4.16045	-2.25596	-2.60722	0.196851	-3.1932	-0.264228	-0.975272	-4.15758	-4.13982	-2.40224	-1.51721	-2.22228	-0.176524	-1.69717	-3.45267	-2.61456	-3.10747	0.341807	0.681627	0.159017			0.362892	0.597768	0.250361
VCL	Vinculin	P18206	503;503	W(1)IDNPTVDDRGVGQAAIR	UID514	2.65454	2.36121	1.44385	1.14177	1.46455	-2.89171	3.27068	0.370149	2.37572	2.76725	-0.164792	0.186497	0.791893	1.85466	-3.41941	-0.433529	1.65871	0.998406	0.814183	1.01791	0.342022	0.705552	0.139872			-0.673186	0.498126	0.268469
SPTBN2;SPTB;SPTBN1	Spectrin beta chain, non-erythrocytic 2;Spectrin beta chain, erythrocytic;Spectrin beta chain, non-erythrocytic 1	O15020-2;P11277;P11277-2;Q01082;Q01082-2	440;440;437;437;437;437;437;424	ETW(1)LSENQR	UID47	-4.0423	-0.895554	-0.206689	-3.48259	-2.09469	-3.03076	-1.73133	-1.16046	-2.86525	-0.965676	-3.56436	-0.449288	-2.84264	-4.04142	-2.72421	-3.10939	-1.79564	-4.3822	-3.0956	-3.51407	0.352238	0.644185	0.191323			-0.945406	0.200742	0.736068
VTN	Vitronectin;Vitronectin V65 subunit;Vitronectin V10 subunit;Somatomedin-B	P04004	200;196	DVW(1)GIEGPIDAAFTR	UID268	-1.60603	0.101231	-3.257	-3.64214	-2.75603	-1.24747	-0.27097	-2.77958	-0.0690439	-0.831017	-4.26421	-2.44075	-1.35341	-0.40671	-2.41454	0.544718	-4.77041	-3.28331	-3.72861	-4.52386	0.352339	0.665721	0.170533			-0.586767	0.533147	0.247701
CORO6	Coronin-6	Q6QEF8-4;Q6QEF8-5	144;192;378;378;192	KSDLFQDDLYPDTPGPEPALEADEW(1)LSGQDAEPVLISLR	UID1067	-0.0261716	-3.6071	-3.77424	-1.29246	-3.29476	-3.65307	-1.91629	-3.94516	-3.27333	-3.65939	0.0148427	-3.09961	0.106806	0.179841	0.513938	-1.20393	-0.492434	-3.61126	0.762821	-4.32796	0.354805	0.687765	0.15148			1.43954	0.14588	0.729273
NDUFS7	NADH dehydrogenase [ubiquinone] iron-sulfur protein 7, mitochondrial	O75251	73;73	LDDLVNW(1)ARR	UID97	0.370545	1.10571	-0.852303	-3.57808	-4.90037	-0.933364	0.249489	0.824554	-4.26011	0.819661	-3.22686	-3.41574	1.2517	-0.86405	-0.340907	1.43904	-2.54138	-4.48054	-3.12668	-0.967047	0.356458	0.762597	0.101572			-0.0898654	0.933607	0.0263801
NDUFS1	NADH-ubiquinone oxidoreductase 75 kDa subunit, mitochondrial	P28331	422;436;365;386;311	SW(1)LHNDLK	UID579	1.65028	-3.88996	-0.722985	-0.790705	-3.94782	-3.62315	-2.99409	0.275537	-4.68729	-0.429182	-4.11888	-0.748176	1.99356	2.45045	-3.40507	2.53484	-3.64166	-3.25224	-3.47413	-3.50276	0.357602	0.763663	0.100909			0.131593	0.918786	0.0313511
MYBPC3	Myosin-binding protein C, cardiac-type	Q14896	792;791	VIDVPDAPAAPKISNVGEDSCTVQW(1)EPPAYDGGQPILGYILER	UID974	3.89773	3.17399	3.46547	3.80442	3.28228	3.48854	2.21728	4.17451	1.63695	4.69089	4.58563	4.54617	5.29356	4.33751	5.29567	4.09843	2.84279	2.42192	4.33998	3.94383	0.359119	0.586062	0.261826			0.378423	0.517768	0.420362
CKB	Creatine kinase B-type	P12277	228	TFLVW(1)VNEEDHLR	UID427	-0.83696	-5.06559	-0.932614	-3.40303	-3.4252	-1.64415	-4.06425	-2.69586	-4.44711	-2.56058	-4.05323	0.932121	1.5485	-3.77472	2.2499	-2.77927	0.0788388	-3.00804	-0.457943	-2.05893	0.359771	0.740272	0.114536			1.15838	0.254735	0.516058
KNG1	Kininogen-1;Kininogen-1 heavy chain;T-kinin;Bradykinin;Lysyl-bradykinin;Kininogen-1 light chain;Low molecular weight growth-promoting factor	P01042;P01042-2	360;360;324	KLGQSLDCNAEVYVVPW(1)EK	UID197	-2.95316	-4.17836	-4.4867	-4.05616	-3.60004	-2.39612	-4.09463	-3.20637	-2.88509	-2.68484	-4.7198	-3.06311	-2.09897	-1.85037	-1.8038	-1.92017	-4.06402	-3.01488	-3.28373	-2.07405	0.361358	0.545755	0.338093			1.03875	0.102136	1.30182	Upregulated in RA
PPA2	Inorganic pyrophosphatase 2, mitochondrial	Q9H2U2	329;344;300;227;163	SLVESVSSSPNKESNEEEQVW(1)HFLGK	UID1254	-2.90037	-3.83088	-5.10608	-1.88237	-0.230479	-2.40244	-0.731747	-4.35772	-4.97391	-3.18987	-0.480512	0.114775	-2.92163	-2.62842	-2.734	-3.64505	-3.49467	0.228913	0.448172	0.59172	0.362491	0.708603	0.134976			1.12067	0.248559	0.53477
TXN2	Thioredoxin, mitochondrial	Q99757	89	VVNSETPVVVDFHAQW(1)CGPCK	UID1219	-3.91526	-2.90227	-3.35502	-3.68374	-4.20351	-3.7088	-2.91584	-4.34163	-4.44479	-2.71631	-4.45249	-0.547511	-3.43912	-4.16806	-1.59527	-3.9934	-0.468678	-2.67871	-0.227061	-4.529	0.362714	0.590002	0.253201			1.10522	0.167176	0.765584
DYSF	Dysferlin	O75923-14	1870;1901;1856;1887;1891;1877;1908;1869;1900;1855;1886;1890;1876;1907;1855	SLGGEGNFNW(1)R	UID121	-1.81363	-3.79099	-4.58258	-5.01508	-3.92614	-4.01039	-3.41416	-3.06064	-4.07913	-2.39562	-3.78207	-3.47301	-4.21963	-0.51076	-3.13405	-1.19661	-0.83885	-3.13673	-2.70454	-4.53687	0.367288	0.545105	0.331081			1.56241	0.053395	1.24439
DMD	Dystrophin	P11532-4	635;643	TEAW(1)LDNFAR	UID416	-0.304032	-3.81453	-3.98345	-4.48644	-3.06902	-2.31161	0.339093	-3.79759	-4.74347	-0.676279	-4.29599	-3.94944	-1.26126	-0.696467	-3.64875	-2.90238	-4.94727	-4.25225	-1.45325	-1.47589	0.368429	0.699165	0.14094			0.226812	0.790883	0.0971359
HSPA1A;HSPA1B	Heat shock 70 kDa protein 1A;Heat shock 70 kDa protein 1B	P0DMV8	580;580;525	CQEVISW(1)LDANTLAEKDEFEHK	UID376	-0.271408	-0.802105	-2.31006	-4.55582	-3.58875	-2.85428	-0.198792	-0.618344	0.115703	-3.99298	-4.09218	-3.9335	-1.47188	-2.07244	1.19562	0.346013	0.277984	-3.0956	-2.90587	-2.77815	0.369646	0.694851	0.143905			1.10672	0.239501	0.556482
CRIP2	Cysteine-rich protein 2	P52943	25;99	VSSLGKDW(1)HK	UID750	3.46619	4.33585	4.61971	4.22759	0.812017	3.71038	3.47845	4.29976	4.53861	4.37468	3.29315	3.97717	3.34752	4.87771	3.36236	3.25413	4.74016	4.30937	4.3307	4.27964	0.372714	0.567894	0.280682			0.636245	0.349871	0.523948
SSB	Lupus La protein	P05455	46	LDEGW(1)VPLEIMIK	UID305	-4.14907	-5.04054	-4.82211	-4.42423	-2.12551	-4.39505	-4.3379	-3.21434	-3.58415	-4.71659	-5.433	-3.27294	-1.9448	-2.73462	-3.97062	-3.20585	-3.44309	-3.33586	-3.2673	-3.79106	0.373173	0.58386	0.255356			0.766791	0.202841	1.00187
ITIH2	Inter-alpha-trypsin inhibitor heavy chain H2	P19823	214	HLEVDVW(1)VIEPQGLR	UID522	-4.49384	-3.55716	-3.91808	-4.02853	-5.03409	-3.90652	-3.37439	-3.88234	-3.98795	-3.53511	-5.46887	-3.13184	-3.08691	-0.698365	0.41631	-1.733	-3.74361	-3.67892	-4.48893	-4.37369	0.375309	0.500509	0.447635			1.54205	0.073678	1.05787
COX6A2	Cytochrome c oxidase subunit 6A2, mitochondrial	Q02221	74	TKPYPW(1)GDGNHTLFHNSHVNPLPTGYEHP	UID862	0.29645	-0.346636	-1.72315	-0.301888	-1.16876	0.514482	-0.60952	-0.163276	-0.598278	-0.798513	-1.07502	1.35497	1.3424	-0.956217	-4.70549	-0.74561	0.404025	-0.433636	0.340796	0.948764	0.37674	0.548952	0.311483			-0.28042	0.736012	0.128614
GCDH	Glutaryl-CoA dehydrogenase, mitochondrial	Q92947	50;50	SSRPEFDW(1)QDPLVLEEQLTTDEILIR	UID1192	-2.66722	-1.77334	-4.57057	-2.72549	-3.93067	-3.78285	-4.43655	-0.863282	-4.32233	-3.50999	-2.60702	-3.79873	-0.453388	-2.29906	0.482076	-1.50072	-2.34683	-3.79341	-4.22114	-3.2808	0.385791	0.622053	0.203351			0.818848	0.301046	0.517955
RDH13	Retinol dehydrogenase 13	Q8NBN7	310;239	RLW(1)AESAR	UID1107	1.71756	-0.271251	-3.38533	-4.42359	-1.22353	-3.72498	-3.75675	1.84346	-3.76608	-3.0921	0.615587	1.15209	-3.46902	-0.0138626	-3.49925	1.25354	1.27798	-2.38825	1.38652	-2.74803	0.389072	0.751319	0.10633			1.20928	0.290226	0.450838
PDIA4	Protein disulfide-isomerase A4	P13667	172	VREVSQPDW(1)TPPPEVTLVLTK	UID449	-3.14489	-3.2457	-3.16312	-4.34298	-2.99412	-2.79813	-3.95394	-2.63724	-2.7698	-3.96501	-2.0524	-3.44441	-1.41524	-4.28651	-3.62449	-0.672742	-4.10084	-1.95657	0.48767	-4.17175	0.390342	0.504415	0.399249			0.663602	0.421677	0.362331
MYOC	Myocilin;Myocilin, N-terminal fragment;Myocilin, C-terminal fragment	Q99972	205	EVSTW(1)NLDTLAFQELKSELTEVPASR	UID1232	-0.926413	-3.3866	-4.23119	-3.8626	-2.21436	-4.41895	-2.61772	-3.79707	-2.25401	-0.417921	-4.18341	-2.46441	-3.71688	-3.5644	-3.29568	-3.84095	-3.66891	-3.29232	-3.11418	-3.75242	0.39458	0.602338	0.221549			-0.33077	0.604265	0.269506
HP	Haptoglobin;Haptoglobin alpha chain;Haptoglobin beta chain	P00738	284;225	VGYVSGW(1)GRNANFK	UID169	-4.02049	-1.6322	-4.01662	-4.50604	-2.11032	-2.85117	-2.32184	0.429205	-4.73453	-4.41302	-4.04942	-2.89665	-1.56525	-3.37264	-3.9767	-0.490975	-4.0817	1.02613	0.0842621	-3.47165	0.396401	0.641691	0.182061			1.14901	0.229977	0.567637
DMD	Dystrophin	P11532-4	2799;2807;1463;1466	SHLEASSDQW(1)KR	UID415	-1.03593	-3.53407	-3.35977	-1.24763	-1.30384	-3.55041	-3.02564	1.10127	-3.05698	-1.22616	-4.03874	-0.543884	-2.78061	0.842297	-1.79801	-3.55504	0.398551	-3.54319	-1.24849	-2.9404	0.399931	0.639797	0.183005			0.64657	0.454963	0.32187
TTN	Titin	Q8WZ42-3;Q8WZ42-12;Q8WZ42-2	7808;7933;8000;16873;15232;15357;15366;13782;14305;14327;14497;15140	HIAIAW(1)KPPEK	UID1154	-3.55043	-4.44084	-2.47561	-2.99122	-3.31617	-3.25839	-4.24471	-4.10257	-2.81437	-3.85586	-3.56909	-1.68339	-0.238945	-3.35657	-2.56797	-3.03758	-4.18184	-3.04057	-2.69197	-3.85651	0.408929	0.563911	0.262832			0.0912049	0.868598	0.0986804
LDHB	L-lactate dehydrogenase B chain	P07195	325	SADTLW(1)DIQKDLK	UID326	2.29384	1.16812	2.44865	1.27217	1.37586	3.11525	2.26678	3.22289	1.85922	2.63084	1.85361	3.96741	0.711543	2.50872	2.61193	2.89652	2.94442	-0.46342	3.40237	3.40493	0.413252	0.510955	0.349666			0.526562	0.453181	0.379061
YWHAG	14-3-3 protein gamma;14-3-3 protein gamma, N-terminally processed	P61981	233	DNLTLW(1)TSDQQDDDGGEGNN	UID796	-4.4467	-4.47152	-3.73871	-4.68779	-3.52888	-2.45308	-3.95616	-3.93153	-3.49399	-3.3446	-3.69447	-3.5527	-2.34719	-2.79133	-2.03679	-2.30578	-2.70152	-2.93189	-4.16292	-2.60202	0.413402	0.456981	0.513265			1.09746	0.0736146	1.62014	Upregulated in RA
ETFDH	Electron transfer flavoprotein-ubiquinone oxidoreductase, mitochondrial	Q16134	297;250	VDHTVGW(1)PLDR	UID998	-2.09946	-2.97436	-3.75287	-5.29586	-2.10607	-3.68987	-3.34461	-2.77194	-2.9651	-3.56131	-3.02961	-1.47727	-3.18142	-1.75801	-3.64687	-2.1755	-2.40055	-3.4728	-4.45651	-3.84597	0.415281	0.512254	0.344738			0.211717	0.758538	0.133291
SPTAN1	Spectrin alpha chain, non-erythrocytic 1	Q13813;Q13813-2;Q13813-3	1566;1566;1546	DVDEIEAW(1)ISEK	UID930	-2.67969	-3.81406	-2.55882	-3.46337	-3.10929	-4.46113	-2.46566	-1.28722	-4.41178	-0.463615	-4.65057	-3.62468	-3.56455	-0.742868	-0.365585	-0.654742	-3.72406	-2.91967	-3.45618	-4.07535	0.423712	0.566866	0.252048			1.0708	0.167514	0.78396
VDAC2	Voltage-dependent anion-selective channel protein 2	P45880	86;75;101	W(1)NTDNTLGTEIAIEDQICQGLK	UID676	-3.45288	0.557359	0.53433	0.503861	-3.39066	1.00554	0.0688044	0.233652	0.865659	0.84153	0.389503	-0.0637586	-4.31839	1.62021	2.36598	0.183492	0.0662279	-2.78728	0.259463	0.987921	0.423789	0.674518	0.152281			1.09222	0.269154	0.501131
HNRNPD	Heterogeneous nuclear ribonucleoprotein D0	Q14103-3	97;97	HSEAATAQREEW(1)K	UID942	-1.16252	-3.48795	-0.92136	-3.3356	-2.53734	-3.4468	-1.38971	-2.86022	-1.78568	-1.421	-2.75381	-3.33753	-0.843229	-0.182634	-2.66727	-0.801222	-1.41745	-0.258258	-1.56216	-1.91087	0.426047	0.520268	0.319572			1.22481	0.0794983	1.24769
CA2	Carbonic anhydrase 2	P00918	16	HNGPEHW(1)HKDFPIAK	UID188	-3.90194	-3.14672	-4.35336	-3.63334	-0.740398	-3.80817	-2.63298	-4.34265	-2.97888	-4.15064	-5.44954	-1.34352	1.04472	-4.1027	-3.01411	-3.5447	-2.54395	-4.07352	-2.0598	-2.33731	0.427776	0.654414	0.166576			0.167404	0.805003	0.106065
ATP5L	ATP synthase subunit g, mitochondrial	O75964	31	LATFW(1)YYAK	UID128	0.728152	1.6912	1.63318	-4.3781	-0.845434	-1.19675	-0.219405	1.644	1.24544	2.05683	-3.65268	0.0719373	-0.911905	1.4342	0.18525	1.79204	1.51759	-3.14806	-2.5775	0.348445	0.428085	0.69045	0.141027			0.33062	0.760508	0.104002
ATP5H	ATP synthase subunit d, mitochondrial	O75947	153;129	YPYW(1)PHQPIENL	UID124	2.41383	1.82329	1.894	1.69109	1.76859	1.80128	2.57283	2.20296	2.1245	2.60557	2.02364	2.40953	2.36299	2.64217	1.79639	1.55517	1.99937	1.11517	2.40749	1.48195	0.430179	0.358595	2.08672			-0.0418659	0.934927	0.0628291
ACAA2	3-ketoacyl-CoA thiolase, mitochondrial	P42765	190	W(1)KAANDAGYFNDEMAPIEVK	UID668	-1.05684	-3.07693	-0.830665	-3.6014	-4.02651	-2.67266	-1.50094	-1.20136	-3.65794	-0.717642	-3.60794	-1.06747	-3.01534	-1.12959	-3.0437	-4.43661	-1.95045	-3.96332	-3.01918	-3.47091	0.434365	0.562784	0.252754			-0.457795	0.533628	0.286909
NARS	Asparagine--tRNA ligase, cytoplasmic	O43776	526	FLTW(1)ILNR	UID69	-4.50186	-4.23806	-4.06433	-4.41537	-3.46896	-0.871342	-4.52786	-2.8637	-3.36355	-2.26137	-3.92133	-3.31805	-1.75126	-3.99946	-4.19046	-0.904046	-1.88339	-4.06128	-1.0146	-3.75539	0.449445	0.523568	0.298583			0.763516	0.352086	0.439473
VCP	Transitional endoplasmic reticulum ATPase	P55072	476	ETVVEVPQVTW(1)EDIGGLEDVKR	UID765	-3.79233	1.29723	0.498083	-3.13052	2.32305	1.08274	0.935914	-4.82354	0.862472	-0.273228	0.815502	2.25001	1.38047	0.170807	0.779176	1.9793	1.2428	-3.97692	2.46365	1.70982	0.450901	0.708475	0.128236			0.911048	0.437897	0.301849
DNPH1	2'-deoxynucleoside 5'-phosphate N-hydrolase 1	O43598	83;83	GEEAAGGDRLIHEQDLEW(1)LQQADVVVAEVTQPSLGVGYELGR	UID59	-4.04244	-4.25704	-4.89992	-5.32266	-3.79415	-2.38113	-3.06865	-3.65307	-4.47775	-2.09571	-5.85151	-3.30962	-3.13438	-1.95616	-3.17312	-3.2637	-3.36211	-3.72956	-4.30474	-3.0845	0.460411	0.504521	0.321793			0.848527	0.179868	0.973386
ALDH4A1	Delta-1-pyrroline-5-carboxylate dehydrogenase, mitochondrial	P30038	361;301;361	LYVPHSLW(1)PQIK	UID586	-0.598557	-0.869388	-2.3808	-4.04852	-5.04512	-3.86957	-0.273868	-0.163773	-1.0787	-3.37979	-3.45065	-4.13088	-3.88405	0.230013	-0.897971	-1.18163	0.0811084	-3.41782	-3.83892	-2.82035	0.464606	0.621105	0.187903			1.10977	0.236828	0.561546
PGLYRP2	N-acetylmuramoyl-L-alanine amidase	Q96PD5-2	337;337	RQNGAALTSASILAQQVW(1)GTLVLLQR	UID1210	-3.71116	-5.55046	-2.73261	-3.69269	-3.85909	-3.17516	-3.30189	-1.58698	-3.9051	-4.15773	-4.10456	-2.61645	-3.56199	-3.52127	-4.69106	-2.3897	-4.59035	-3.65451	-3.32738	-3.24426	0.467619	0.458605	0.405582			0.155645	0.801483	0.121692
MYOM3	Myomesin-3	Q5VTT5	521;521	EAYVVLAW(1)EEPSPR	UID1053	-3.9859	-3.56111	-2.86293	-3.87949	-6.14995	-3.75698	-3.54565	-3.2846	-3.51465	-3.62937	-4.79432	-3.78381	-2.35529	-3.49661	-2.46868	-1.81981	-3.92808	-3.10568	-4.64132	-3.76144	0.474487	0.446027	0.428138			0.715354	0.28914	0.628331
NDUFS5	NADH dehydrogenase [ubiquinone] iron-sulfur protein 5	O43920	40	EW(1)IECAHGIGYTR	UID72	-0.868921	-1.72771	-3.95182	-5.61905	-2.53022	-3.53913	-3.05524	-2.00866	-4.18454	-2.94397	-3.48901	-0.941699	-1.3072	-4.77209	-1.87834	-2.72386	-4.27342	-2.74273	-2.80699	-4.27991	0.477999	0.552921	0.249595			-0.314433	0.691438	0.159252
PVR	Poliovirus receptor	P15151-3	138;138;138;138	SVDIW(1)LR	UID479	-1.59295	-4.18219	-2.77074	-4.87068	-3.26038	-4.2253	-3.27396	-3.4306	-2.86523	-1.53959	-1.54799	-4.42959	-3.93625	-2.42489	-3.61701	-2.51956	-2.38265	-3.49767	-2.92084	-3.06739	0.480394	0.492181	0.329466			0.565136	0.368728	0.559418
CA2	Carbonic anhydrase 2	P00918	123	YAAELHLVHW(1)NTK	UID189	-2.87484	-1.30851	-3.78667	-5.39574	-3.48027	-1.46396	-3.90485	-3.87407	-4.53464	-2.46975	-2.86677	-1.83331	1.53059	-3.58673	-2.43986	-3.20013	-2.73496	-2.45337	-2.98271	-1.15563	0.486979	0.610741	0.193308			0.401181	0.577163	0.25578
CKM	Creatine kinase M-type;Creatine kinase M-type, N-terminally processed	P06732	228	SFLVW(1)VNEEDHLR	UID314	4.78208	5.0506	3.23713	2.78735	3.71773	3.28496	3.8677	5.93967	3.16511	3.93864	3.08592	5.30861	4.81031	4.01479	5.51605	4.17314	3.68247	2.40645	4.09083	3.01064	0.492302	0.450136	0.39901			0.0320754	0.960048	0.0210498
TTN	Titin	Q8WZ42-3;Q8WZ42-12;Q8WZ42-2	12051;12176;12243;21116;19475;19600;19609;18025;18548;18570;18740;19383	IADASPDEGW(1)KR	UID1155	-4.13849	-5.10264	-3.32749	-2.19639	-2.29502	-1.69508	-3.39101	-2.44699	-3.05991	-3.16043	-3.31564	-0.741346	-2.31141	-2.71311	-4.00018	-2.22671	-3.43035	-3.14949	-4.94666	-1.30256	0.49346	0.474121	0.351593			0.0159867	0.982698	0.00788889
NDUFS5	NADH dehydrogenase [ubiquinone] iron-sulfur protein 5	O43920	17	W(1)LTIQSGEQPYK	UID73	1.90158	1.52247	1.38789	0.654144	0.646721	1.00208	1.92498	1.59805	2.39739	2.11262	0.195161	1.96846	1.76616	1.98457	-0.643436	1.87216	1.35555	0.492705	0.912754	2.22189	0.52316	0.334296	0.790115			-0.0149274	0.980219	0.0112347
IGSF10	Immunoglobulin superfamily member 10	Q6WRI0	229	W(1)LSDWIQEK	UID1072	-4.71892	-3.22902	-4.09214	0.196698	-4.40663	-4.11494	-1.73717	-3.10468	-0.899599	-2.99027	-4.5578	-4.11985	-2.67481	-3.17869	-1.30569	-1.91028	-1.56471	0.563502	-3.868	-1.39295	0.524991	0.535933	0.255891			1.58604	0.0834605	0.972142
POTEF;POTEKP;POTEI;POTEJ	POTE ankyrin domain family member F;Putative beta-actin-like protein 3;Putative beta-actin-like protein 3, N-terminally processed;POTE ankyrin domain family member I;POTE ankyrin domain family member J	A5A3E0;P0CG38;P0CG39	786;86;786;749	IW(1)HHTFYNELR	UID13	5.78649	4.79104	4.70539	6.35365	6.66719	5.38217	5.77084	5.33687	5.50768	5.39382	6.3925	7.22998	7.38061	5.68634	6.5522	6.13606	5.14088	5.75553	6.84542	5.03656	0.530292	0.376941	0.551449			0.264678	0.64925	0.273462
ACTB;ACTG1;POTEE	Actin, cytoplasmic 1;Actin, cytoplasmic 1, N-terminally processed;Actin, cytoplasmic 2;Actin, cytoplasmic 2, N-terminally processed;POTE ankyrin domain family member E	P60709	86;86;786	IW(1)HHTFYNELR	UID784	5.78649	4.79104	4.70539	6.35365	6.66719	5.38217	5.77084	5.33687	5.50768	5.39382	6.3925	7.22998	7.38061	5.68634	6.5522	6.13606	5.14088	5.75553	6.84542	5.03656	0.530292	0.376941	0.551449			0.264678	0.64925	0.273462
ACTC1;ACTA1	Actin, alpha cardiac muscle 1;Actin, alpha skeletal muscle	P68032;P68133	88;88	YPIEHGIITNW(1)DDMEKIW(1)HHTFYNELR	UID811	5.78649	4.79104	4.70539	6.35365	6.66719	5.38217	5.77084	5.33687	5.50768	5.39382	6.3925	7.22998	7.38061	5.68634	6.5522	6.13606	5.14088	5.75553	6.84542	5.03656	0.530292	0.376941	0.551449			0.264678	0.64925	0.273462
CTSD	Cathepsin D;Cathepsin D light chain;Cathepsin D heavy chain	P07339	118	LLDIACW(1)IHHKYNSDK	UID330	-3.09219	0.765704	-3.49024	-3.45513	-4.29511	-2.93031	-4.89252	-0.451044	-0.0264456	-2.92812	-2.8371	-2.82885	-1.55458	-0.249116	-4.24331	0.652105	-3.04843	-2.49406	-3.35322	-4.72411	0.532594	0.561574	0.22917			0.255242	0.795951	0.0892649
ST13;ST13P4	Hsc70-interacting protein;Putative protein FAM10A4	P50502	198;194	LLGHW(1)EEAAHDLALACK	UID720	-2.4464	-0.935169	-4.71283	-3.33837	-2.90854	-2.95334	-4.76264	-1.90171	-0.411433	-0.119654	-3.2984	-2.09888	-3.84912	-3.87562	-4.65524	-4.02293	-0.113072	-4.14755	-4.41291	-3.18925	0.533609	0.524393	0.266263			-0.605641	0.452249	0.338382
HBA1	Hemoglobin subunit alpha	P69905	15	AAW(1)GKVGAHAGEYGAEALER	UID817	3.9141	3.04378	1.23584	5.0212	3.25133	0.654585	5.5778	2.50282	5.68793	5.31444	3.47908	-1.89336	3.06573	2.25574	0.916796	-3.25314	1.22181	5.80852	1.37892	2.48339	0.537163	0.63653	0.169337			-1.30889	0.257181	0.492344
MAPK14	Mitogen-activated protein kinase 14	Q16539	337;337	DLLIDEW(1)K	UID1001	-4.70372	-3.42031	-3.95359	-4.17616	-3.22524	-3.77424	-4.85005	-2.6807	-3.15271	-4.18866	-3.34417	-2.24377	-2.80245	-3.67874	-3.00378	-2.88897	-2.85301	-4.01384	-3.93601	-3.12626	0.552327	0.339316	0.65944			0.518312	0.333561	1.00358
PHPT1	14 kDa phosphohistidine phosphatase	Q9NRX4	120	YPDYEVTW(1)ANDGY	UID1274	-0.476394	-0.000887364	-4.2652	-1.60247	-0.951721	-0.958192	-0.175473	-3.89023	-1.45612	0.582134	-0.458282	0.778736	-1.08379	-0.344484	-3.27699	-4.79808	-1.50146	-0.570261	0.213644	-0.162645	0.561094	0.508788	0.276891			-0.115657	0.899066	0.0429716
NDUFA7	NADH dehydrogenase [ubiquinone] 1 alpha subcomplex subunit 7	O95182	14	NW(1)ASGHDLQGKLQLR	UID138	2.25506	1.39528	1.45878	-0.520338	-1.1288	-0.978168	0.85915	1.62409	1.43748	1.6384	0.598656	-0.343233	1.02793	1.76287	1.25447	1.78379	0.610928	0.217695	0.372696	-0.85644	0.56386	0.412762	0.418297			0.32151	0.657852	0.192942
COX5B	Cytochrome c oxidase subunit 5B, mitochondrial	P10606	104	IVGCICEEDNTSVVWFW(1)LHKGEAQR	UID383	0.250954	-0.147304	-2.94474	1.60551	-3.86101	-3.33471	0.709455	-3.41887	0.0852853	0.715688	1.04289	-2.47681	-2.48502	-0.0711239	-4.05465	-4.9115	-3.93938	-1.16286	-3.80255	-4.08508	0.572734	0.587415	0.202426			-1.74152	0.104609	0.826521
NDUFV1	NADH dehydrogenase [ubiquinone] flavoprotein 1, mitochondrial	P49821-2	404;413	GDARPAEIDSLW(1)EISK	UID712	1.80125	0.706304	1.14896	-0.278339	0.252801	0.67646	0.704739	2.41118	1.93288	1.00817	-0.21211	1.79008	1.4173	1.67431	1.89548	3.35212	1.34365	-1.44251	-0.373698	0.857633	0.575273	0.331147	0.643822			0.32595	0.660858	0.187194
PRKACA;PRKACG;PRKACB	cAMP-dependent protein kinase catalytic subunit alpha;cAMP-dependent protein kinase catalytic subunit gamma;cAMP-dependent protein kinase catalytic subunit beta	P17612;P22694	197;189;197;197;184;185;200;201;203;204;244;167;197	TW(1)TLCGTPEYLAPEIILSK	UID505	-3.73465	-3.78576	-1.92046	-4.07394	-2.82787	-1.61354	-2.66447	-1.69688	-3.02452	-2.06288	-3.07898	-2.92112	-1.47255	-3.13159	-0.412308	-1.53054	-3.82929	-2.59852	-3.87706	-2.70683	0.57536	0.342777	0.596807			0.408967	0.56539	0.268337
ETFDH	Electron transfer flavoprotein-ubiquinone oxidoreductase, mitochondrial	Q16134	131;84	ELFPDW(1)KEK	UID996	-3.82022	-3.19227	-2.94857	-4.77727	-4.9278	-3.65042	-2.87513	-4.68906	-4.19156	-2.24652	-5.06819	-2.207	-1.79642	-3.11171	-2.80064	-1.62061	-2.39063	-4.15719	-2.64958	-2.4027	0.589825	0.394805	0.436745			1.1528	0.0658841	1.61319	Upregulated in RA
TTN	Titin	Q8WZ42-3;Q8WZ42-12;Q8WZ42-2	23158;23283;23350;32223;30582;30707;30716;29132;29655;29677;29847;30490	STVTLAW(1)EKPLYDGGSR	UID1174	-3.6425	-3.76244	-2.74567	-5.59552	0.106827	-3.1238	-1.91008	0.178442	-2.5385	-3.73384	-2.77826	-4.31316	-2.65315	-2.68039	-3.44697	0.251196	-3.82138	-3.16659	-2.73661	-3.07787	0.591677	0.50487	0.274593			0.458809	0.598527	0.209722
RPL4	60S ribosomal protein L4	P36578	67	NNRQPYAVSELAGHQTSAESW(1)GTGR	UID645	1.36054	-0.633236	-4.49743	-0.76134	1.76538	-0.663435	0.932372	-0.993568	-0.123077	0.454597	-0.672442	1.01707	-0.449423	0.890377	-0.405762	0.390505	-0.073827	0.55384	0.652211	-0.456761	0.595235	0.494995	0.284537			0.7931	0.355445	0.423737
DMD	Dystrophin	P11532-4	2128;2136;792;795	KTQIPENW(1)EHAK	UID409	0.0510485	-2.62912	-3.38119	-5.6941	-2.76204	-2.98693	-3.54538	-2.82627	-1.49305	-3.49377	-3.13733	-0.171853	-1.45991	-0.605241	-3.34678	-2.00477	-0.187537	-3.61544	-4.73235	-3.28395	0.59645	0.484378	0.296257			0.36095	0.696568	0.144214
NDUFA9	NADH dehydrogenase [ubiquinone] 1 alpha subcomplex subunit 9, mitochondrial	Q16795	361	W(1)LSAEIEDVKPAK	UID1016	2.20964	1.685	0.390119	-5.01496	0.417961	0.985701	0.586454	0.345926	0.657924	-0.486786	0.887892	1.99314	1.00743	1.87076	-4.16966	3.03756	1.18597	-3.92019	0.537361	1.62393	0.600897	0.53437	0.244058			-0.0885684	0.947297	0.0199659
ITGA5	Integrin alpha-5;Integrin alpha-5 heavy chain;Integrin alpha-5 light chain	P08648	810	LSVEAQAQVTLNGVSKPEAVLFPVSDW(1)HPR	UID358	-2.9861	-3.56744	-2.33629	-4.94631	-4.04657	-3.38907	-3.12056	-3.783	0.342868	-3.35519	-3.79709	-2.94424	-3.90472	-1.09367	-4.21757	-1.2433	1.59418	-4.0488	-0.943051	-2.75292	0.607877	0.411637	0.394509			1.73028	0.0608352	1.09013
TTN	Titin	Q8WZ42-3;Q8WZ42-12;Q8WZ42-2	5642;5767;5834;14707;13066;13191;13200;11616;12139;12161;12331;12974	FETEISEDDIHANW(1)K	UID1147	-1.42222	-2.31794	-2.17909	-4.1827	-4.18998	-1.9368	-1.19645	-1.50415	-1.22483	-4.61774	-3.40949	-1.60827	-1.1144	-4.52312	-0.622502	-4.5103	-0.996506	-4.63397	-4.54181	-4.72626	0.608312	0.418454	0.382889			-0.802991	0.356696	0.418806
STOML2	Stomatin-like protein 2, mitochondrial	Q9UJZ1	47;47	NTVVLFVPQQEAW(1)VVER	UID1312	-3.62686	-4.13548	-3.66292	-4.27725	-3.6076	-3.63331	-3.34726	-3.44216	-3.15321	-3.48939	-3.73984	-1.09685	-4.16274	-1.58792	-4.4803	-3.27306	-3.41127	-2.47877	-1.30803	-3.6553	0.619408	0.283915	0.774763			0.938954	0.140821	1.10325
CKMT2	Creatine kinase S-type, mitochondrial	P17540	252	GIW(1)HNYDK	UID502	4.8101	0.0531224	3.37656	1.90482	3.14425	2.79339	4.93821	6.17966	3.93866	3.42665	-3.18114	3.49722	4.31194	5.73519	4.98963	5.18459	4.15273	1.38586	3.88459	2.7302	0.621223	0.613244	0.180282			1.3286	0.131155	0.815135
NDUFS3	NADH dehydrogenase [ubiquinone] iron-sulfur protein 3, mitochondrial	O75489	165	AANW(1)YER	UID109	-2.18163	-0.46204	-0.266645	-5.14123	-3.44541	-3.60794	-1.37208	-3.94718	-3.09353	-3.25667	-1.61675	-0.604866	0.626112	-0.200298	-0.53236	0.451693	-1.39248	-4.10088	-1.48647	-0.726601	0.622488	0.505433	0.268604			1.37643	0.138868	0.769236
NDUFB9	NADH dehydrogenase [ubiquinone] 1 beta subcomplex subunit 9	Q9Y6M9	72	EAEEEFW(1)YRQHPQPYIFPDSPGGTSYER	UID1354	1.84515	1.00544	1.76603	-0.0336421	-0.176037	0.377629	0.546877	2.45471	1.53613	1.60117	0.112408	1.59429	2.10528	0.479518	-4.22732	0.448267	0.0652729	0.797757	-0.238778	-0.248914	0.624124	0.303291	0.668256			-1.21517	0.138985	0.828314
PRDX6	Peroxiredoxin-6	P30041	33	IRFHDFLGDSW(1)GILFSHPR	UID587	2.95494	3.41136	3.17484	-4.36134	-3.39092	-3.99922	2.14844	2.73364	2.23552	2.66648	-2.77087	-3.23903	-1.95806	3.05873	2.04131	3.28173	3.84049	-4.20334	-2.03171	-3.90179	0.627836	0.695071	0.130198			0.66631	0.703991	0.123187
GSTT1	Glutathione S-transferase theta-1	P30711	234;116	LMPW(1)VLAMIR	UID604	-2.47888	-3.75548	-1.85169	-1.34543	0.39921	-1.54059	-4.46429	1.59492	-2.946	-2.93108	-0.796147	0.15843	1.44567	-3.60976	-4.63993	-2.21161	-3.58665	-0.301341	0.49083	-0.854109	0.628071	0.538204	0.237349			-0.339653	0.708243	0.138754
PYGL;PYGB;PYGM	Glycogen phosphorylase, liver form;Glycogen phosphorylase, brain form;Glycogen phosphorylase, muscle form	P06737-2;P11216;P11217	156;190;190;190;102	YGNPW(1)EK	UID317	-4.49953	-2.49676	-3.15499	-3.1507	-4.99254	-4.38582	-2.9344	-2.74159	-4.32899	-3.04966	-2.91055	-3.30977	-2.67454	-3.39245	-3.36191	-3.10372	-3.73719	-4.11249	-3.99738	-3.9108	0.644415	0.271747	0.77959			0.120638	0.833746	0.11476
OXCT1	Succinyl-CoA:3-ketoacid coenzyme A transferase 1, mitochondrial	P55809	490;93	GLTLIELW(1)EGLTVDDVQK	UID772	-4.35403	-4.75896	-4.13946	-3.34209	-4.27535	-4.91337	-2.99653	-4.05762	-3.76282	-4.61036	-3.32381	-3.66633	-3.15131	-5.49737	-4.93436	-2.31681	-3.92727	-3.2759	-3.79912	-3.78724	0.644528	0.223408	1.20862			0.3632	0.555304	0.335458
TMCO5A	Transmembrane and coiled-coil domain-containing protein 5A	Q8N6Q1-2	64;64	LESEIIQTRGLVEDEEW(1)EK	UID1100	-4.94757	0.00950485	0.56321	-3.41126	-4.86477	-4.59124	-3.9746	0.546124	-4.12177	0.398657	-3.28252	-2.14856	-3.0191	0.732264	-2.92744	-3.05015	-3.50239	-2.88273	-0.419361	-3.61119	0.644863	0.566878	0.21239			0.636403	0.552857	0.223387
MCCC1	Methylcrotonoyl-CoA carboxylase subunit alpha, mitochondrial	Q96RQ3	440	LVVW(1)AADR	UID1214	0.145198	-2.90346	-1.49692	-4.59093	0.184069	0.323957	-0.284122	-0.962641	-0.951875	-0.083489	-4.30426	0.518546	0.881626	0.878874	-0.141684	-0.16494	-2.90222	-1.38028	1.80515	-0.321349	0.648791	0.505023	0.265174			1.07162	0.25789	0.526536
SRP9	Signal recognition particle 9 kDa protein	P49458	7;7	PQYQTW(1)EEFSR	UID702	0.911749	-4.02535	-3.91465	-5.57988	-1.90504	-3.30516	-3.11446	-2.883	-3.28493	-0.567678	-3.50822	-1.13497	-1.75103	-1.10079	-2.85007	-2.95337	-2.19995	-2.755	-1.45933	-3.22419	0.649108	0.482845	0.287483			0.606478	0.492013	0.287196
COMP	Cartilage oligomeric matrix protein	P49747	655;602	NALW(1)HTGDTESQVR	UID704	-0.075331	-3.82938	-1.86712	-4.5614	-3.37056	-3.57911	0.365071	-3.51273	-3.22039	1.11978	-2.99976	-3.77748	-3.5855	-2.90436	-4.55128	-4.03993	-4.55996	-3.83043	-3.11849	-3.41539	0.650339	0.507398	0.262697			-0.893778	0.226731	0.679314
HBB	Hemoglobin subunit beta;LVV-hemorphin-7;Spinorphin	P68871	16	VHLTPEEKSAVTALW(1)GK	UID815	6.60137	5.80991	4.92653	6.61672	7.58105	5.92107	7.10759	5.38111	7.30716	7.31441	7.83325	5.4811	7.85649	6.99994	5.78326	4.78796	6.02879	6.1661	6.10482	6.49481	0.654525	0.31177	0.592988			-0.190534	0.748715	0.171989
PSMB4	Proteasome subunit beta type-4	P28070	254	GVEIEGPLSTETNW(1)DIAHMISGFE	UID576	-3.99469	-2.46174	-3.54668	-3.24572	-3.27799	-7.88931	-3.70847	-3.80423	-3.96529	-3.18186	-2.95544	-2.73915	-3.54187	-2.79405	-1.01039	-2.27339	-3.40364	-3.34301	-3.43852	-3.40899	0.655597	0.397934	0.396553			1.25907	0.136239	0.820433
COX6B1	Cytochrome c oxidase subunit 6B1	P14854	31	NCW(1)QNYLDFHR	UID468	3.39978	5.16275	3.58163	4.03381	0.438834	-0.614702	3.62812	3.91573	3.63457	3.68615	1.76671	2.53925	4.08998	3.9475	0.115558	2.27292	-1.40372	1.46862	3.95038	1.82355	0.655911	0.45887	0.312819			-0.92776	0.386081	0.355663
PDLIM1	PDZ and LIM domain protein 1	O00151	89	VW(1)SPLVTEEGKR	UID37	-4.34261	-4.0044	-3.47667	-2.48965	-4.55353	-4.52697	-3.37221	-1.37837	-3.54282	-2.56693	-2.66607	-5.24486	-3.90928	3.51499	-1.35506	1.15898	-3.76848	-3.54613	-3.45463	-4.48559	0.658898	0.324302	0.5508			2.19384	0.0670593	0.951893
MSN	Moesin	P26038	175	IQVW(1)HEEHR	UID567	-3.10632	1.6362	1.09777	-3.37634	-2.83191	0.466115	-0.235588	0.595118	0.684735	0.0843267	-4.43727	0.170734	0.638329	-2.4957	-0.355502	0.701695	0.35909	-3.55473	0.452475	0	0.661992	0.532194	0.239075			0.320127	0.753426	0.109422
LDB3	LIM domain-binding protein 3	O75112;O75112-2;O75112-7	570;313;460;575	SW(1)HPEEFTCAYCK	UID95	0.245527	2.14517	2.29078	-0.173059	-0.0717753	-0.483688	1.11594	0.923167	1.50236	3.10293	1.19911	0.401109	1.02487	0.95044	-3.47078	1.25117	1.87435	1.47584	0.72006	-0.540987	0.665389	0.318776	0.560379			-0.335954	0.697921	0.147765
ACADM	Medium-chain specific acyl-CoA dehydrogenase, mitochondrial	P11310	342;346	AAW(1)EVDSGRR	UID398	2.13116	0.0259969	1.35595	0.818973	1.11301	0.312887	1.91381	2.05171	0.420668	1.14003	0.177303	3.80442	1.93373	2.05897	1.31448	1.03306	1.74355	0.704591	1.44913	-1.62884	0.674861	0.31028	0.576104			-0.00610181	0.992706	0.00359851
MYBPC3	Myosin-binding protein C, cardiac-type	Q14896	486;485	W(1)LKDGVELTR	UID978	-0.794046	-4.76357	-0.951106	-4.63717	-1.45761	-1.9403	-0.575398	-2.77967	-0.406552	-0.184449	-3.9954	-0.571292	-3.6633	-0.645962	-3.49109	-0.689059	-3.47147	-3.17172	0.0943625	-0.534302	0.68453	0.459312	0.306945			0.722647	0.427996	0.337695
QIL1	Protein QIL1	Q5XKP0	84	IYFPIRDSW(1)NAGIMTVMSALSVAPSK	UID1057	-3.89898	-2.80096	-3.48898	-3.81661	-4.22863	-2.53221	-3.58056	-3.2359	-3.37958	-2.78187	-4.4806	-1.55045	-0.346422	-3.94193	-4.2043	-3.26701	-1.24304	-5.39585	-4.26514	-4.66866	0.696008	0.315889	0.542385			-0.394073	0.564079	0.281115
ECHDC1	Ethylmalonyl-CoA decarboxylase	Q9NTX5-6	90;90;96;15;90;15	VIELENW(1)TEGK	UID1278	-3.76602	-2.62779	-2.76239	-4.33427	-4.33634	-4.01763	-3.35105	-2.85422	-4.50655	-2.56039	-2.42979	-2.68685	-2.1955	-1.65462	-3.59906	-2.24611	-3.16916	-3.05851	-3.37244	-4.15949	0.700121	0.23221	0.880009			0.603685	0.320423	0.686543
MYBPC3	Myosin-binding protein C, cardiac-type	Q14896	396;396	LTVELADHDAEVKW(1)LK	UID977	-1.31848	-0.151662	-1.66882	-0.459257	-1.23688	-3.2065	-0.675074	-0.505663	-0.314007	0.0348467	-0.796332	-1.22607	-0.931229	-1.67388	-4.57223	-3.1186	-2.57719	0.219646	-2.59444	-2.49735	0.709762	0.229369	0.874265			-1.06174	0.171791	0.771861
GSN	Gelsolin	P06396;P06396-2;P06396-3;P06396-4	605;554;565;562	TPSAAYLW(1)VGTGASEAEKTGAQELLR	UID310	5.0675	4.1072	4.83915	1.0663	-1.24399	0.312379	4.50986	3.7309	1.05726	4.7284	3.31345	1.24666	2.93222	0.377892	0.705353	0.824973	2.87385	-3.45392	-4.07372	0.951831	0.716017	0.503497	0.259032			-2.61434	0.0517434	1.01207
VDAC1	Voltage-dependent anion-selective channel protein 1	P21796	64	YRW(1)TEYGLTFTEK	UID539	1.31348	0.724863	1.91381	-3.03917	-0.336726	0.397169	1.46988	-0.524296	1.1657	1.42541	-3.39444	2.96392	3.05156	0.29563	-3.28765	1.837	1.32369	-0.850365	1.58231	-3.96235	0.717438	0.492246	0.269146			-0.599629	0.576053	0.208146
ANKRD1	Ankyrin repeat domain-containing protein 1	Q15327	60	TLLAHPVTLGEQQW(1)K	UID991	-3.56963	-2.54783	-3.15557	-4.1025	-4.3852	-4.23028	-2.8209	-3.26301	-4.15079	-1.26509	-2.15669	-4.20343	-2.76942	-4.76067	-3.34721	-1.08229	0.0298106	-3.65948	-1.01664	-1.32667	0.718119	0.252855	0.732307			1.499	0.0693643	1.11542
HADHA	Trifunctional enzyme subunit alpha, mitochondrial;Long-chain enoyl-CoA hydratase;Long chain 3-hydroxyacyl-CoA dehydrogenase	P40939	80	ELHSEFSEVMNEIW(1)ASDQIR	UID660	-3.94662	-4.11597	-0.21192	-3.69425	-3.56897	-4.12503	-2.50438	-0.101159	-1.53641	-0.635301	-4.33901	-4.51266	-4.24998	-3.52466	1.1426	-3.80037	-4.2942	-3.48634	-4.84796	-3.6433	0.722998	0.429718	0.334213			0.0693807	0.941054	0.0243156
SLC25A5;SLC25A4;SLC25A6	ADP/ATP translocase 2;ADP/ATP translocase 2, N-terminally processed;ADP/ATP translocase 1;ADP/ATP translocase 3;ADP/ATP translocase 3, N-terminally processed	P05141;P12235;P12236	275;275;275	GAW(1)SNVLR	UID300	4.61793	4.51686	4.0657	3.49429	4.13785	3.67124	6.09835	5.52765	5.29058	5.10079	2.73819	4.30875	4.61428	4.44148	4.3417	4.83268	3.63319	2.76116	4.01067	3.307	0.727247	0.234007	0.809358			-0.179998	0.743106	0.217536
RPL13A	60S ribosomal protein L13a	P40429	147	LAHEVGW(1)K	UID657	-0.539958	-3.8944	-3.29708	-3.97533	-3.5703	-3.46267	-3.95038	1.33406	-2.65494	-2.59451	-2.98188	-4.01078	-1.90711	0.555843	-0.272701	0.843177	-2.891	-4.96695	-3.93532	-3.99843	0.728213	0.402774	0.367416			1.02823	0.319004	0.430507
TNNT2	Troponin T, cardiac muscle	P45379-11;P45379-4	234;244;232;237;242;246;246;247;208;245;246	ELW(1)QSIYNLEAEKFDLQEK	UID672	1.51139	1.89345	2.65294	0.00597067	-0.213001	1.89281	1.9711	1.7882	2.17705	2.33341	1.36014	2.60107	1.94248	1.44437	2.07095	2.46307	2.15537	0.141664	2.87274	2.09391	0.734185	0.222871	0.85916			0.601131	0.367698	0.511546
TUBB4A;TUBB;TUBB4B;TUBB2A;TUBB2B	Tubulin beta-4A chain;Tubulin beta chain;Tubulin beta-4B chain;Tubulin beta-2A chain;Tubulin beta-2B chain	P04350;P07437;P68371;Q13885;Q9BVA1	101;101;101;101;101	SGPFGQIFRPDNFVFGQSGAGNNW(1)AK	UID287	-0.317344	0.798498	0.896723	-3.72996	-4.15559	-3.91916	1.26483	-0.107898	0.472146	1.25534	-2.6888	-3.26467	-3.9361	0.070173	-3.79391	1.04499	-3.1572	-4.12651	-3.33398	-4.07298	0.737067	0.529054	0.235723			-0.743539	0.515761	0.244755
MSN	Moesin	P26038	168	LNKDQW(1)EER	UID568	-2.21526	-5.51132	-3.45155	-5.13672	-4.80136	-3.60834	-3.67948	-2.3665	-1.71389	-4.84839	-4.29989	-3.36152	-3.39874	-1.48486	-1.57634	-3.87438	-3.94995	-3.56938	-3.15477	-4.30963	0.739556	0.296275	0.562174			0.989428	0.181	0.783266
MYOM2	Myomesin-2	P54296	1035	FW(1)LQAEHLSPDASYR	UID755	-3.80288	-4.10262	-3.41353	-5.21058	-0.311592	-1.68258	-3.44461	-2.311	-2.21309	-3.91412	-3.03843	-1.74616	0.267752	-1.90422	-3.28536	-0.957631	-3.95153	-3.49918	0.198992	-1.32861	0.744488	0.387858	0.384212			0.983361	0.275089	0.513914
SPTBN1	Spectrin beta chain, non-erythrocytic 1	Q01082;Q01082-2	1713;1713;1700	LFQLNREVDDLEQW(1)IAER	UID844	-1.63209	-4.98651	-2.89119	-4.78924	-2.57645	-3.72941	-2.91911	-3.44238	-3.26099	-0.438076	-4.16668	-3.10089	-1.47294	-1.64213	-3.04341	-2.97652	-0.480531	-0.58754	-2.16134	-3.64439	0.748281	0.323716	0.492942			1.3576	0.0823542	1.09044
ACADM	Medium-chain specific acyl-CoA dehydrogenase, mitochondrial	P11310	191;195	MW(1)ITNGGK	UID400	-2.54393	-1.89167	-0.830907	-4.12375	-0.994404	-2.16382	-2.35687	0.534147	-3.86269	-1.90657	-1.2028	-0.0246664	-0.550899	-5.28947	-2.94554	-3.84582	-0.646585	-2.87044	-0.517885	-1.55091	0.752794	0.339006	0.460931			-0.432392	0.606475	0.208396
NDUFB9	NADH dehydrogenase [ubiquinone] 1 beta subcomplex subunit 9	Q9Y6M9	30	HLESW(1)CVQR	UID1356	2.67201	1.00525	-1.27325	-4.69651	-3.76958	-0.490003	0.0494538	0.581528	-0.167688	-0.0266673	-4.47555	0.0613005	1.6038	0.997126	-1.52777	0.278835	-4.68099	-0.654879	-0.796943	-1.12419	0.752897	0.524837	0.238088			0.0193279	0.986596	0.00512354
PYGM	Glycogen phosphorylase, muscle form	P11217	826;738	EIW(1)GVEPSR	UID393	0.868023	1.06016	-2.87202	-3.94727	0.442562	-4.48509	-0.72067	0.442234	-0.974295	-0.81319	-4.88377	1.05586	0.773167	0.992651	-0.560236	-0.856611	-1.72268	-3.79129	1.64665	-4.25974	0.757415	0.509168	0.250698			0.267332	0.821031	0.0736974
ACTN2	Alpha-actinin-2	P35609	303	TIPW(1)LENRTPEK	UID634	0.32219	-0.850185	-1.35834	-1.4041	-3.26759	-4.59532	-1.92319	-3.92158	0.180942	-1.29791	0.288741	-1.27841	0.2601	0.338847	-0.958676	0.872209	-4.29207	-2.68634	-0.836733	-3.3349	0.760132	0.393938	0.372239			0.30208	0.755145	0.110361
TEKT4	Tektin-4	Q8WW24	101	LQDTHSW(1)KSELQR	UID1122	-0.830457	-1.13581	-1.65687	-4.53343	-3.7116	-3.30184	1.35545	-5.08962	1.22151	1.03844	-3.51859	-2.85397	-4.39858	-0.0550514	-3.45139	-3.31652	-3.24138	-2.10054	-3.44657	-1.54657	0.778994	0.50803	0.250161			0.077185	0.922511	0.0347984
SDHA	Succinate dehydrogenase [ubiquinone] flavoprotein subunit, mitochondrial	P31040	132	GSDW(1)LGDQDAIHYMTEQAPAAVVELENYGMPFSR	UID606	-3.32802	-3.83938	-2.26782	-2.26616	-3.5697	-3.8676	-3.776	-0.933095	-3.22959	-2.77114	-4.68455	-0.965599	-0.486682	-4.82454	-3.96937	-3.00933	-3.78652	-2.63986	-2.52537	-2.97235	0.783115	0.30318	0.520485			-0.199838	0.73736	0.180697
NDUFB1	NADH dehydrogenase [ubiquinone] 1 beta subcomplex subunit 1	O75438	57;104	RELQPSEEVTW(1)K	UID108	2.03436	-1.65278	1.51079	1.40719	0.589814	0.742916	1.80785	0.994742	1.48981	1.35415	1.17118	2.3263	1.76585	1.19246	1.13035	0.985862	1.51828	-2.29797	1.44202	1.52231	0.786506	0.217635	0.796719			0.0127103	0.986852	0.00580659
ACAD9	Acyl-CoA dehydrogenase family member 9, mitochondrial	Q9H845	213	VW(1)ITNGGLANIFTVFAK	UID1256	-4.75944	-4.51446	-6.22117	-3.85167	-3.94701	-3.21567	-3.84029	-4.10133	-2.56507	-4.77221	-4.58205	-1.75622	-3.77637	-4.63747	-1.39438	-3.38681	-2.70838	-4.3658	-3.19001	-3.93149	0.790586	0.244828	0.678551			1.04476	0.136831	0.967591
SYNPO2L	Synaptopodin 2-like protein	Q9H987	970;746	TGLQAHVW(1)RPGAGHQ	UID1257	-2.85502	-4.27929	-2.55536	-4.13474	-4.87646	-2.73066	-0.82852	-3.76248	-4.3126	-0.318701	-4.14528	-3.36765	-2.73085	-4.01458	-3.77748	-2.9784	-2.7722	-2.90167	-3.62284	-4.66508	0.791052	0.311108	0.500062			0.0387415	0.949029	0.0292293
MRPL30	39S ribosomal protein L30, mitochondrial	Q8TCC3-2	179;149	STGELVVQW(1)HLKPVEQK	UID1119	-3.30047	-1.34482	-3.6404	-4.27051	-4.07999	-4.53482	-3.21341	-0.958785	-4.6522	-3.55298	-5.22757	-0.359188	-1.1584	-2.81826	-3.64277	-3.23682	-3.2453	-2.0897	-3.05463	-4.56839	0.796711	0.365863	0.403561			0.29195	0.651197	0.224757
ALDH6A1	Methylmalonate-semialdehyde dehydrogenase [acylating], mitochondrial	Q02252	332;319	W(1)LPELVEHAK	UID863	1.45849	0.316309	-0.312207	0.345124	-1.66002	-0.716614	1.45963	-0.336326	0.759254	0.617491	0.361962	1.49457	0.565999	1.98879	0.485233	0.403609	2.21112	-2.65281	3.11023	-0.414941	0.798045	0.193693	0.91207			0.827854	0.345238	0.430383
IDH2	Isocitrate dehydrogenase [NADP], mitochondrial	P48735	63;11	IIW(1)QFIKEK	UID693	2.92471	3.78255	3.30547	2.02098	3.23266	3.60992	3.38632	4.20356	3.876	4.05071	2.90895	4.93203	4.36127	3.52171	3.34616	3.79509	3.23712	1.75316	4.66522	2.80947	0.813787	0.143926	1.35071			0.157942	0.78996	0.140133
LTBP2	Latent-transforming growth factor beta-binding protein 2	Q14767	92	AQPGW(1)GSPR	UID968	-3.76446	-2.59524	-0.404328	-4.38743	-3.29469	-3.35034	-0.658305	-4.13999	-0.415206	0.741863	-3.28407	-3.71832	-3.51734	-2.62288	-4.2794	-3.89018	-2.95147	-4.04432	-3.53417	-4.46703	0.824458	0.372626	0.388274			-0.718128	0.296105	0.601679
TTN	Titin	Q8WZ42-3;Q8WZ42-12;Q8WZ42-2	14391;14516;14583;23456;21815;21940;21949;20365;20888;20910;21080;21723	DSVTLHW(1)DLPLIDGGSR	UID1140	-3.11507	-4.16493	-3.98266	-4.9558	-4.4836	-4.12622	-2.81963	-1.92982	-3.61718	-3.72363	-4.65285	-2.57328	-3.82949	-4.78715	-0.210457	-0.686924	-3.58771	-3.47597	-4.87474	-3.25051	0.831491	0.163147	1.06785			1.15612	0.161443	0.762766
PGM1	Phosphoglucomutase-1	P36871	359;377;162	IALYETPTGW(1)K	UID646	0.49252	0.808427	-3.23232	-3.11101	1.97254	-4.56252	-3.49376	-0.0645202	-0.399106	-3.93908	0.241688	2.59899	1.97963	1.9323	0.854453	1.76301	0.417609	-3.72968	2.39898	2.4904	0.832609	0.515218	0.241289			2.14736	0.0857779	0.858162
VDAC1	Voltage-dependent anion-selective channel protein 1	P21796	210	LETAVNLAW(1)TAGNSNTR	UID537	0.588212	0.0611009	-1.53072	-1.66915	-0.151374	-3.57051	0.25361	-0.151635	-3.41432	0.0650605	-0.85186	0.988789	1.68873	0.299825	-1.74728	0.308143	0	-2.94526	0.804105	-0.618126	0.842316	0.333321	0.44296			0.488464	0.545189	0.258495
SLC25A4;SLC25A6	ADP/ATP translocase 1;ADP/ATP translocase 3;ADP/ATP translocase 3, N-terminally processed	P12235;P12236	258;258	KGADIMYTGTVDCW(1)R	UID424	-3.88371	-3.69916	-3.05208	-4.4543	-3.57055	-3.6879	-2.3565	-4.17191	-4.21753	-3.61122	-1.39064	-3.90086	-0.482673	-3.44926	-3.7622	-3.877	-3.62695	-3.13264	-1.84043	-1.22012	0.84871	0.229916	0.681809			0.737672	0.232007	0.86373
ECI2	Enoyl-CoA delta isomerase 2, mitochondrial	O75521-2	296;331	LTAGEACAQGLVTEVFPDSTFQKEVW(1)TR	UID110	0.271301	-4.43718	-3.69252	-1.17803	-3.09594	-2.5298	-1.62755	-1.19079	-0.264188	-0.118983	-4.57352	-0.707535	-2.58523	-0.144457	-4.31529	-2.67431	-3.18651	-3.24018	-4.56414	-3.05286	0.86258	0.334055	0.437			-0.5817	0.501371	0.282495
HADHB	Trifunctional enzyme subunit beta, mitochondrial;3-ketoacyl-CoA thiolase	P55084;P55084-2	420;398	FNNW(1)GGSLSLGHPFGATGCR	UID768	1.80795	1.08349	-4.18624	-3.48922	-3.61351	-2.7906	0.732655	0.908057	0.779987	1.12769	-3.35527	-3.613	-3.5915	0.844642	0.270148	1.64725	1.96128	-3.85125	-3.78668	-3.90639	0.863062	0.485058	0.264328			0.890261	0.498716	0.249381
FHL2	Four and a half LIM domains protein 2	Q14192	122	GSSW(1)HETCFICHR	UID948	-3.50381	-3.4987	-3.09452	-3.47073	-2.34829	-4.06869	-1.49165	-1.83553	-1.01672	-2.62493	-3.225	-2.36385	-4.69244	-2.78982	-2.05653	-4.65864	-2.93325	-2.87904	-3.82218	-4.01151	0.866485	0.186455	0.847942			0.023508	0.968018	0.0191927
HSPB2	Heat shock protein beta-2	Q16082	130	TYVLPADVDPW(1)RVR	UID995	-2.61439	-3.96034	-4.06897	-2.214	-2.96151	-2.54868	-0.319433	-3.54099	-0.493001	-0.47925	-4.62465	-2.67297	-3.22359	-3.52749	-2.95103	-3.14662	-3.81892	-4.39083	-1.61573	-2.82593	0.867901	0.276885	0.542226			-0.121048	0.841749	0.0975645
LAP3	Cytosol aminopeptidase	P28838-2	83;114	AAGIDEQENW(1)HEGKENIR	UID583	0.266355	-4.3772	0.0284944	-3.47405	-3.96718	-3.8052	1.22189	-4.86595	1.3643	-2.94687	-2.97739	-0.076302	-3.48017	-3.62665	-4.16942	-3.77454	-3.0692	-4.50303	0.0161997	-5.0076	0.874726	0.454755	0.290493			-0.892952	0.365238	0.386743
PSME2	Proteasome activator complex subunit 2	Q9UL46	112	VLSLLALVKPEVW(1)TLK	UID1317	-2.44556	-5.05101	-2.19383	-2.66556	-2.1711	-3.69914	-2.15962	-4.23786	-3.11266	0.567684	-1.58379	-3.52942	-1.06869	-3.97282	1.17711	-0.144507	-3.8424	-4.25017	-3.19216	-3.94029	0.877079	0.280117	0.531747			0.442665	0.638162	0.177587
PDHX	Pyruvate dehydrogenase protein X component, mitochondrial	O00330	138;123	LGSLIGLIVEEGEDW(1)K	UID41	-1.50705	-1.65437	-1.59781	-2.73556	-3.83877	-2.5468	-1.46382	-1.70197	-1.92038	-0.995808	-2.56114	-1.24415	-0.156494	-2.65763	-0.121058	-2.25739	-3.22475	-2.07716	-1.24819	-2.59944	0.878569	0.149516	1.07625			0.286878	0.66002	0.214677
BCKDHB	2-oxoisovalerate dehydrogenase subunit beta, mitochondrial	P21953	310	TIIPW(1)DVDTICK	UID542	-3.39265	-4.01945	-3.94918	-4.57547	-3.85794	-4.70127	-4.17392	-3.94925	-3.12363	-4.43557	-3.46683	0	-3.22899	-3.48336	-0.65368	-4.05562	-3.8705	-5.06868	-0.657165	-1.08418	0.885778	0.212994	0.713574			1.38649	0.0937385	0.988057
TTN	Titin	Q8WZ42-3;Q8WZ42-12;Q8WZ42-2	21207;21332;21399;30272;28631;28756;28765;27181;27704;27726;27896;28539	RETSQTNW(1)K	UID1145	-4.2961	-3.08585	-3.40401	-4.10471	-2.86793	-3.56159	-1.91804	-4.97559	-4.00427	-3.80758	-2.9458	-0.497347	-0.470617	-2.07667	-2.89695	-0.640123	-3.71784	-3.91915	-4.72335	-3.86752	0.893473	0.254545	0.584279			0.433135	0.528759	0.311135
APOE	Apolipoprotein E	P02649	57	W(1)VQTLSEQVQEELLSSQVTQELR	UID236	-1.4794	-4.54036	-1.13288	-4.61921	1.1761	-4.34116	-3.9655	-3.91492	-1.29419	-0.391659	-0.278247	-1.93779	0.643191	-1.02726	-1.68772	-3.13803	-2.27988	-2.38096	-4.18605	-1.22019	0.898185	0.402291	0.341707			0.215185	0.820316	0.0786441
NME2	Nucleoside diphosphate kinase B	P22392-2	248;133	EISLW(1)FKPEELVDYK	UID549	-0.850437	-4.6886	-4.51297	-1.75459	-4.23718	-0.99484	-3.28941	-0.847234	-4.26328	-3.44628	-4.68095	0.977774	2.03371	-3.74049	0.781578	-2.86799	-0.628392	-4.01721	0.763329	-2.87744	0.90896	0.43732	0.304576			1.04168	0.308995	0.443469
SPTAN1	Spectrin alpha chain, non-erythrocytic 1	Q13813;Q13813-2;Q13813-3	693;693;693	NVEDIELW(1)LYEVEGHLASDDYGKDLTNVQNLQK	UID937	-1.52487	-4.20532	-0.207749	-3.61109	-4.06458	-4.51539	-3.7525	0.906039	-4.27811	-3.36546	-3.74857	-0.60563	0.247736	-4.0521	-1.58681	-2.85695	-0.88284	1.44865	-4.74542	-4.39598	0.936284	0.366216	0.379884			0.582721	0.575799	0.210127
AK3	GTP:AMP phosphotransferase AK3, mitochondrial	Q9UIJ7	205;165;135	IW(1)PYVYAFLQTK	UID1308	-2.9564	-3.46345	-5.22219	-3.70346	-3.81798	-3.52124	-3.82219	-3.0691	-4.64283	-2.52907	-3.60249	-1.39824	-0.845048	-2.13509	-3.53157	-0.738207	-4.60945	-2.84258	-2.26962	-3.67622	0.936649	0.184078	0.788199			0.951823	0.171525	0.86476
CMPK1	UMP-CMP kinase	P30085	104;136;55	NQDNLQGW(1)NK	UID593	-3.35683	-4.72449	-3.54589	-2.31952	-3.07536	-2.8657	-2.75795	-4.07238	-3.284	-0.177637	-3.50523	-1.42281	-1.4067	-5.05909	-1.95273	-0.200946	-4.20247	-3.75839	-1.05103	-1.43535	0.939388	0.192585	0.751171			0.791772	0.335567	0.458989
NDUFA4	Cytochrome c oxidase subunit NDUFA4	O00483	53	NNPEPW(1)NKLGPNDQYK	UID43	-3.76552	-3.45301	-3.20504	-3.6597	-3.23237	-3.60842	-3.29632	-3.93645	-4.05928	-3.44937	-3.53467	0.555868	-0.0974027	-0.593418	0.958808	0.587807	-4.15709	-3.86132	-3.59685	-4.00014	0.941967	0.24705	0.583235			1.39274	0.13898	0.764398
HSPG2	Basement membrane-specific heparan sulfate proteoglycan core protein;Endorepellin;LG3 peptide	P98160	1989	AAGVPSATITW(1)RK	UID827	-2.00429	-2.18027	-1.75288	-4.47958	-4.07257	-3.63268	-0.393323	-4.10997	-1.33759	-0.790731	-3.3903	-1.94885	-2.53979	-2.22149	-3.58297	-4.60114	-1.45386	-3.76748	-1.93978	-3.74215	0.947443	0.212636	0.675769			-0.0237447	0.973398	0.0125124
IMMT	MICOS complex subunit MIC60	Q16891;Q16891-2;Q16891-3	384;383;373;352	ELDSITPEVLPGW(1)K	UID1021	-2.05886	-2.29237	-3.52177	-4.41052	-3.13916	-3.42545	0.61981	-3.65549	-0.513316	-2.70127	-4.18522	-1.06449	-3.85353	-3.32815	-3.11451	-2.97244	-4.91552	-4.14821	-3.94008	-0.987271	0.947999	0.260149	0.551122			-0.202383	0.767304	0.128608
SLC25A4	ADP/ATP translocase 1	P12235	71	IPKEQGFLSFW(1)R	UID423	-2.32855	-1.75258	-3.29283	-3.47284	-3.00741	-1.16991	-1.15567	-3.61605	-2.65176	-0.77642	-1.64435	-1.26594	0.276893	-3.7211	-1.37656	0.216383	-2.50842	-4.52945	-2.03895	-1.4134	0.956405	0.174782	0.813053			0.308091	0.687403	0.16554
ACTC1;ACTA1	Actin, alpha cardiac muscle 1;Actin, alpha skeletal muscle	P68032;P68133	81;81	YPIEHGIITNW(1)DDMEKIW(1)HHTFYNELR	UID810	2.61692	2.55578	3.20967	2.73538	1.8552	2.38959	2.32654	3.47539	4.47624	3.75272	4.59597	3.77168	2.35283	1.68466	1.05123	2.07133	1.64918	3.76464	2.97065	3.14461	0.975487	0.0968781	1.43951			-0.226664	0.702067	0.213321
ALDOC	Fructose-bisphosphate aldolase C	P09972	296	CPLPRPW(1)ALTFSYGR	UID371	-0.0249646	-2.51216	0.0552589	-3.98007	-3.03934	-3.25508	0.120479	-0.758724	0.00111296	0.242176	-3.80038	-2.09053	-1.72093	0.636297	1.60756	1.16289	0.143612	-3.35845	0.13803	-3.71527	0.98223	0.264219	0.532873			1.64244	0.117793	0.790099
DMD	Dystrophin	P11532-4	2553;2561;1217;1220	IQNQW(1)DEVQEHLQNRR	UID407	-1.58353	-4.5438	-3.97309	-2.45163	-3.79178	-4.25057	-3.72835	0.185193	-1.61038	-2.71076	-3.72537	-0.315174	-5.20293	-1.29058	-4.36728	-2.72235	-0.740324	-3.76755	-4.00266	-3.43543	0.988433	0.271177	0.517616			0.528661	0.486468	0.320673
MYOM1	Myomesin-1	P52179;P52179-2	683;683	CEAGTENW(1)QR	UID736	-3.05137	-4.15872	-4.32342	-4.30321	-4.08229	-4.36447	-4.82212	-2.54262	-4.57199	-0.948021	-3.57499	-2.78831	-2.04564	-3.59221	-4.44227	-3.12582	-4.10576	-3.20278	-4.2865	-3.4561	1.00529	0.145913	0.91649			0.302757	0.568601	0.501393
MRPL13	39S ribosomal protein L13, mitochondrial	Q9BYD1	11	APQQW(1)ATFAR	UID1245	-3.67004	-3.96365	-4.63868	-4.42433	-3.67367	-4.58642	-2.36888	-4.16302	-4.25052	-3.73183	-3.26564	-1.40792	-2.87903	-0.57097	-1.79016	-1.28262	-3.72449	-4.24743	-3.00128	-3.13715	1.00706	0.0992098	1.31656	Upregulated in LV		1.62317	0.0247053	1.76615	Upregulated in RA
NDUFA12	NADH dehydrogenase [ubiquinone] 1 alpha subcomplex subunit 12	Q9UI09	110	FIW(1)TNHKFNVTGTPEQYVPYSTTR	UID1303	-3.27267	-3.96573	-1.84166	-4.50339	-3.66438	-3.80429	-0.103803	-0.241866	-3.46579	-0.808137	-4.38207	-3.99122	-4.50135	-3.13175	-4.02517	-4.78107	-3.78997	-3.53659	-3.65953	-3.71214	1.00951	0.254145	0.546645			-0.296488	0.607704	0.323623
NDUFS4	NADH dehydrogenase [ubiquinone] iron-sulfur protein 4, mitochondrial	O43181	166	SYGANFSW(1)NKR	UID54	1.47401	-3.03872	-0.260438	-4.61759	-2.46497	-1.3144	0.213716	1.57541	-3.99485	-0.304349	-1.38999	-2.98246	2.26084	1.13917	0.524298	0.0778764	-4.08689	-3.60059	-3.73075	-4.16538	1.04345	0.358172	0.378801			-0.273782	0.811542	0.0784777
COX6B1	Cytochrome c oxidase subunit 6B1	P14854	56	GGDISVCEW(1)YQR	UID467	1.54408	0.722523	-0.0646639	-2.99898	-3.57509	-1.22284	1.31111	1.80234	1.22379	1.98307	-0.614407	-0.610055	-4.30899	1.50661	0.730308	0.687602	-1.44422	-2.32031	-1.28408	0.0656935	1.0449	0.342414	0.39808			0.638439	0.48855	0.284201
SNTA1	Alpha-1-syntrophin	Q13424	392;317	HGVDTHLFSVESPQELAAW(1)TR	UID910	-0.0146381	0.620357	-2.25732	-3.47234	0.124498	-4.10848	-0.952277	-0.444832	-0.743342	0.020027	0.136069	1.61065	-2.90142	-2.89052	-2.64236	-2.0315	-1.00899	-2.99576	0.653307	-0.535702	1.05011	0.254205	0.537063			-0.117945	0.896653	0.0441251
USP5	Ubiquitin carboxyl-terminal hydrolase 5	P45974-2	169;169	KQEVQAW(1)DGEVR	UID677	-2.43894	-3.62245	-4.19941	-3.86719	-3.44134	-4.12118	-0.933895	-2.54921	-1.92473	-0.941762	-5.56213	-3.84048	-2.18246	-1.53454	-4.79608	-3.08135	-2.13478	-4.30412	-2.83068	-3.11597	1.05299	0.171495	0.762486			0.501155	0.437273	0.44164
RAN	GTP-binding nuclear protein Ran	P62826	163	SNYNFEKPFLW(1)LAR	UID801	-1.39079	-4.93019	-3.81109	-4.2735	-4.62148	-4.03274	-0.403612	-1.45339	-3.7033	-4.4682	-3.79244	-2.2494	-3.42168	-1.38606	-3.70135	-1.78665	-1.70899	-2.80627	-3.94503	-2.74155	1.05872	0.185037	0.711442			1.26103	0.0842254	1.15486
ACO2	Aconitate hydratase, mitochondrial	Q99798	455	DLGGIVLANACGPCIGQW(1)DRK	UID1222	-3.63707	-1.54883	-1.33147	-3.28346	-4.17695	-3.58032	-2.51132	-1.68257	-3.21698	-0.234412	-0.692279	-0.810317	-3.90599	-1.09864	-1.11875	-1.16902	-3.81119	-4.51693	-0.973467	-0.750187	1.06151	0.16908	0.76728			1.0066	0.214393	0.652803
KIAA1407	Coiled-coil domain-containing protein KIAA1407	Q8NCU4	818	RVIQSW(1)LQYVIDLQEEVR	UID1109	0.761428	-3.10582	-2.67084	0.297885	0.00869877	-4.76693	1.70485	-2.44381	1.55554	-3.25082	1.46023	1.6327	-4.19298	1.22083	0.344086	0.871346	1.73806	-4.06883	0.317864	-3.01539	1.07436	0.387058	0.344243			1.20897	0.289841	0.451438
SUB1	Activated RNA polymerase II transcriptional coactivator p15	P53999	110	GISLNPEQW(1)SQLKEQISDIDDAVR	UID752	-3.29882	-0.279341	0.143269	-4.05094	-5.3069	-4.21735	-0.360357	0.702113	-4.24484	-0.228903	-4.12624	-0.385132	-3.5866	-0.715471	-3.49302	-0.880341	-1.0041	-3.70142	-3.88688	-4.42197	1.08788	0.330649	0.409116			0.248842	0.803154	0.085457
SDHA	Succinate dehydrogenase [ubiquinone] flavoprotein subunit, mitochondrial	P31040	622;574;477	KPFEEHW(1)R	UID607	0.291117	3.09355	-3.76799	-5.0319	-4.05335	-4.0016	1.01705	2.63217	0.754125	-4.06106	-4.55144	-0.677932	-3.18326	0.884908	-3.30975	2.02366	0.497523	-1.76027	-1.61131	-3.34526	1.09212	0.455018	0.279752			1.29924	0.324128	0.398514
PKP2	Plakophilin-2	Q99959-2	290;290	SSW(1)HQSSFHSTR	UID1231	-2.11268	-0.101445	-3.14746	-3.90997	-3.73645	-4.08274	0.511343	-0.884141	0.0902361	-0.559891	-3.21168	-4.52347	-3.65717	-0.973352	-4.33946	-2.99065	-3.92939	-4.41475	-2.37426	-3.79474	1.10063	0.253342	0.528846			-0.411056	0.60199	0.219747
IDH3A	Isocitrate dehydrogenase [NAD] subunit alpha, mitochondrial	P50213	63	IFDAAKAPIQW(1)EER	UID716	0.169597	-0.174042	0.265289	0.481496	1.47226	-2.18818	1.8992	1.54625	0.945932	1.25137	0.884817	1.24017	0.0899343	-0.469848	-3.38623	-2.90897	-3.65095	1.50545	0.00134587	-2.15606	1.11812	0.0838513	1.29089			-1.58516	0.088006	0.944667
ACO1	Cytoplasmic aconitate hydratase	P21399	590	DIW(1)PTRDEIQAVER	UID534	-0.474323	-3.87849	-2.32654	-4.03813	-2.69069	-3.55804	-1.25909	-1.15288	-2.62406	-3.49032	-3.8634	-0.444075	0.974253	-1.04045	-0.330598	-0.840618	-1.1139	-3.73258	-0.562092	-4.81039	1.13348	0.193323	0.659492			1.0519	0.230415	0.592089
NDUFS8	NADH dehydrogenase [ubiquinone] iron-sulfur protein 8, mitochondrial	O00217	61	TLLW(1)TELFR	UID39	-2.81273	2.11096	2.69489	-3.34841	-3.49954	-3.40109	2.45441	2.08826	2.19499	1.82559	-3.67263	-3.78297	-2.59634	0.946381	1.56344	-3.91815	2.08902	-4.31356	-2.30553	-3.11586	1.16332	0.421743	0.306349			0.0825221	0.95197	0.0181
LDB3	LIM domain-binding protein 3	O75112;O75112-2;O75112-7	629;372;519;634	QTW(1)HTTCFVCAACK	UID93	-3.54013	-1.6066	-0.90732	-3.51076	-2.50229	-3.44259	-2.76215	-3.99121	-0.123334	0.618081	-0.667976	-1.77951	-1.15599	-2.18859	-3.28063	-0.402377	0.647824	-4.26562	-1.50518	-3.79797	1.17608	0.146007	0.80441			0.471728	0.577844	0.227229
FABP5;FABP5P3	Fatty acid-binding protein, epidermal;Putative fatty acid-binding protein 5-like protein 3	Q01469	100;66	TQTVCNFTDGALVQHQEW(1)DGKESTITR	UID851	-0.371856	-0.849328	-2.79857	-3.47976	-4.42991	-3.7236	-2.21014	2.5983	-0.232857	-3.27123	-0.437063	-4.36323	-1.98727	-0.464146	-0.105433	1.00509	-3.53875	-3.51712	-0.00492828	-1.43031	1.19405	0.257867	0.506636			1.45804	0.122732	0.810391
ACADVL	Very long-chain specific acyl-CoA dehydrogenase, mitochondrial	P49748;P49748-2	249;272;227	YYTLNGSKLW(1)ISNGGLADIFTVFAK	UID707	1.91495	1.72484	2.48605	-0.974579	-0.222543	-2.38981	1.51142	2.68678	0.0336677	2.52542	-0.353949	2.18365	2.76204	2.20533	2.12674	2.96084	2.29282	-0.887434	-0.00134587	-2.86313	1.19814	0.178886	0.682673			0.410251	0.694398	0.139537
FHL1	Four and a half LIM domains protein 1	Q13642-1;Q13642-5	122;122;122;138;151	GTVW(1)HKDCFTCSNCK	UID918	0.612101	1.51883	-0.343027	-3.53986	0.662307	1.38501	2.5543	1.14364	1.47424	-0.291245	1.63932	-0.10274	2.38054	-2.3302	-3.01854	-1.3219	-1.72257	-1.16364	-1.0296	-0.413482	1.20764	0.15742	0.748818			-1.62065	0.0555328	1.18667
ACTR1B;ACTR1A	Beta-centractin;Alpha-centractin	P42025;P61163	341;341	LYSTW(1)IGGSILASLDTFKK	UID662	-0.674119	-0.161479	0.136972	-3.15076	-5.27715	-4.07824	-1.79229	-1.07619	-0.901109	-0.521102	-2.18055	-0.314132	-0.132283	0.857298	0.87916	0.181405	-0.888133	-3.9632	-1.25336	-4.24797	1.21256	0.17852	0.679929			0.995824	0.373539	0.362982
ALDH2	Aldehyde dehydrogenase, mitochondrial	P05091	152;105	YYAGW(1)ADKYHGK	UID299	0.306245	-4.73389	-3.88498	-3.65788	-4.31085	-2.52329	-0.40584	-1.93796	-0.438509	-3.8361	-3.60502	-2.55924	-0.578336	-0.0179205	0.28817	0.117971	-3.13143	-3.48663	-3.52168	-4.09617	1.22539	0.178603	0.676448			1.15587	0.254378	0.517137
PGP	Phosphoglycolate phosphatase	A6NDG6	40	AQALLADVDTLLFDCDGVLW(1)RGETAVPGAPEALR	UID14	-3.20911	-4.28961	-4.25016	-3.59777	-4.28363	0.240815	-1.733	-0.681956	-2.3859	-3.26671	-1.23262	-3.4263	-1.25016	-3.85278	-2.49974	-3.29727	-4.24932	-3.7402	-3.41598	-3.22254	1.23491	0.133163	0.834166			-0.236682	0.749642	0.130208
STRAP	Serine-threonine kinase receptor-associated protein	Q9Y3F4	303;316	LWQTVVGKTYGLW(1)K	UID1339	-3.19931	-3.80565	-5.33516	-3.31846	-3.14207	-2.69117	1.23789	-4.05825	-3.9774	-2.52929	0.319895	-3.62714	-3.5972	-4.30895	-3.12031	-4.42604	-3.62132	-3.51364	-4.12899	1.97819	1.26319	0.180324	0.662945			0.561822	0.550374	0.235402
CKMT2	Creatine kinase S-type, mitochondrial	P17540	262	TFLIW(1)INEEDHTR	UID503	2.55053	2.97807	2.49712	1.61489	1.72309	0.923207	2.1226	3.65009	3.41239	3.85186	2.69315	2.68547	4.83304	2.73044	4.22784	3.05327	3.61739	1.55709	3.13873	0.586411	1.27341	0.0441261	1.69947	Upregulated in LV		0.65378	0.337329	0.541748
CKMT1A	Creatine kinase U-type, mitochondrial	P12532	84;115	TTPTGW(1)TLDQCIQTGVDNPGHPFIK	UID430	0.384703	1.16628	-0.29041	-0.0145611	0.502444	-3.30666	0.435605	0.988899	1.79798	2.25479	2.4063	0.853647	-1.57375	0.506078	1.44316	1.55882	0.946475	-4.24902	0.233085	0.94447	1.28305	0.126576	0.844378			0.457281	0.633321	0.179311
GAPDH	Glyceraldehyde-3-phosphate dehydrogenase	P04406;P04406-2	87;45	IKW(1)GDAGAEYVVESTGVFTTMEK	UID288	-4.40108	1.3788	-3.76754	-3.68585	-3.04479	-0.103259	-3.38198	-0.091423	-4.11423	0.0894805	-0.194239	0.445166	0.373394	-3.77488	0.237336	-1.89689	0.676251	-3.19819	-3.4862	-4.18585	1.28864	0.240547	0.526115			0.0379888	0.97204	0.0109
IMMT	MICOS complex subunit MIC60	Q16891;Q16891-2;Q16891-3	67;67;67;67	W(1)DSHFRESVEK	UID1024	-3.52268	0.142142	0.392428	-0.632016	-0.564337	-2.87475	0.724985	0.836326	0.743971	0.813351	-1.16838	-0.580572	-0.548393	-0.54752	-3.88941	-1.88549	-1.73882	-0.272002	-0.757237	-3.22323	1.29386	0.092567	1.03076			-0.582564	0.484896	0.302164
VCP	Transitional endoplasmic reticulum ATPase	P55072	454	W(1)ALSQSNPSALR	UID766	-3.33661	-3.93616	-2.7307	-3.45317	-3.52763	-3.61883	-2.01085	-2.23548	-5.10718	-1.53791	-1.18824	0.228803	-3.09689	-3.50834	-0.984814	0.808696	1.80777	-1.37937	-1.27691	-4.2441	1.29846	0.0905445	1.04254			2.17998	0.0211213	1.47814	Upregulated in RA
NDUFA12	NADH dehydrogenase [ubiquinone] 1 alpha subcomplex subunit 12	Q9UI09	137	IQEW(1)IPPSTPYK	UID1304	-1.00429	-2.16997	-4.15865	-3.62158	-4.19715	-3.30659	-1.54352	-0.385305	-1.24724	-2.23669	-3.90108	-1.80445	-1.0901	-1.27992	-3.13917	-1.17971	-4.08058	-4.56138	-1.67886	-3.77971	1.33232	0.0726872	1.1701			0.262185	0.734758	0.135082
NDUFB10	NADH dehydrogenase [ubiquinone] 1 beta subcomplex subunit 10	O96000	5;5	PDSW(1)DKDVYPEPPR	UID150	-1.07127	-3.35372	-1.22617	-4.53071	-3.6905	-3.36606	-1.30924	-1.4714	-1.80229	-0.0899575	-3.52443	-0.74471	-1.75126	-0.0540962	-3.17609	0	-1.8595	-3.20887	-2.80712	-3.72596	1.34546	0.0767713	1.12262			0.75427	0.364235	0.421724
IDH2	Isocitrate dehydrogenase [NADP], mitochondrial	P48735	164;112	LVPGW(1)TKPITIGR	UID694	1.76601	2.80854	1.213	3.02435	2.78515	3.60358	3.71137	3.86742	3.60441	3.4674	3.1152	4.36036	5.04143	1.40608	1.00242	2.53401	1.47806	2.32585	4.82235	2.15013	1.34765	0.0280934	2.07407	Upregulated in LV		-0.287879	0.677197	0.187902
PTGR1	Prostaglandin reductase 1	Q14914	91;91	GTIVLASPGW(1)TTHSISDGKDLEK	UID980	-0.813151	-1.27217	-2.98227	-3.97023	-1.42243	-4.20404	-0.0633184	0.621188	-0.864481	-1.27622	-3.66854	-1.49794	-0.880049	-1.0463	0.141358	-4.32988	-4.52048	-4.58998	-1.9499	-1.88482	1.35414	0.0995527	0.954052			-0.153096	0.866513	0.0578313
ACO2	Aconitate hydratase, mitochondrial	Q99798	241	LTGSLSGW(1)SSPKDVILK	UID1225	-3.6632	0.810542	-3.77396	-3.59068	0.328418	1.05717	-0.0806707	-0.273433	-0.347773	-0.16093	-0.636436	0.744334	0.126527	0.527216	-3.59251	-0.177033	0.0491006	0.0776257	-3.05037	0.175336	1.38218	0.133732	0.784239			0.616145	0.559213	0.220201
UQCRB	Cytochrome b-c1 complex subunit 7	P14927	81;81	HQILPKEQW(1)TK	UID473	2.07324	2.03422	-3.55395	1.15699	1.8869	0.226448	1.64095	2.1645	1.65152	0.525818	1.05849	4.26322	2.90291	1.7869	-1.68265	1.93663	3.5979	-0.496786	3.07566	2.21601	1.39232	0.140913	0.755831			0.853217	0.414924	0.331606
GRHPR	Glyoxylate reductase/hydroxypyruvate reductase	Q9UBQ7	34	AADCEVEQW(1)DSDEPIPAKELER	UID1299	-2.05861	-1.71393	-1.22268	-3.80966	-1.95973	-3.78483	-0.672675	-1.01707	-0.94582	0.554545	-3.51213	-0.817335	-0.810079	0.173726	-2.73298	-3.49659	-2.56994	-3.65383	-1.23009	-0.416917	1.3934	0.0598966	1.26017			0.435389	0.573814	0.243539
ARID1A	AT-rich interactive domain-containing protein 1A	O14497-3	1590;1973;1756	DETPLCTLLDW(1)QDSLAKR	UID44	2.26964	-0.13108	3.30275	-4.41227	-3.44554	1.39786	-3.46665	2.50569	-1.09417	2.82734	2.62003	3.02364	2.23792	0.987178	-3.53244	2.05724	-0.9022	-4.3023	-4.46986	1.65135	1.40603	0.312869	0.411059			-1.04609	0.470614	0.265414
CDH2	Cadherin-2	P19022	543;512	LSDPANW(1)LK	UID517	-0.100276	-0.174578	-1.95935	-3.90708	0.205694	-1.71708	0.265157	-0.496623	0.0635045	-0.210785	-0.0149611	1.24971	0.140698	-0.45281	-3.27086	2.76686	-0.664587	-2.42023	0.380954	-0.252209	1.41783	0.0525995	1.33414	Upregulated in LV		0.716462	0.450015	0.31253
FLNC	Filamin-C	Q14315;Q14315-2	2710;2677	W(1)GDESVPGSPFK	UID962	-3.35836	-4.13882	-1.36166	-3.88919	-3.33712	-3.46637	0.498524	-4.90454	-0.0610702	0.42529	-3.33246	-2.10343	-3.1828	-3.57776	-3.23781	-3.91483	-3.42469	-3.03678	-3.85509	-4.17543	1.44994	0.123074	0.809089			-0.344615	0.552422	0.385081
LGALS1	Galectin-1	P09382	69	FNAHGDANTIVCNSKDGGAW(1)GTEQR	UID362	-1.63691	-2.54475	0.0186222	-3.61819	-4.71792	-3.87342	0	-1.09243	-4.12935	0.536215	-1.34111	-1.76293	-1.02673	-1.84585	-0.898933	-4.10094	-0.784521	-0.47885	-2.47395	-3.32373	1.46928	0.102828	0.89474			0.742077	0.385775	0.391132
SYNE1;SYNE2	Nesprin-1;Nesprin-2	Q8NF91-4;Q8NF91-9;Q8WXH0	7930;8001;2525;2416;163;343;158;6138;6138;2523;288;108;16	IEETW(1)RLW(1)QK	UID2485	-4.55079	1.05384	-3.64722	-3.91227	-3.17851	-3.03977	-3.59377	-4.60438	1.17139	-4.48777	2.01162	3.06303	-3.41125	-3.01781	-2.04387	-3.51031	-2.32973	-3.53678	1.69121	2.28411	1.47182	0.291152	0.435679			1.38438	0.229937	0.532083
SORBS2	Sorbin and SH3 domain-containing protein 2	O94875-10;O94875-11;O94875-12;O94875-2;O94875-7	624;445;1000;900;531;491;461;491;466;804	KIDQNW(1)YEGEHHGR	UID131	2.6913	1.38634	1.39838	-3.17416	1.91916	1.19821	4.14476	2.12878	3.18846	3.18857	0.716164	1.78596	1.48589	2.76824	0.113042	-0.232862	2.03159	-3.40995	1.6439	1.15074	1.47374	0.108393	0.866521			-0.322531	0.758365	0.106035
TTN	Titin	Q8WZ42-3;Q8WZ42-12;Q8WZ42-2	8353;8478;8545;17418;15777;15902;15911;14327;14850;14872;15042;15685	TKPDSEW(1)IVVTSTLR	UID1175	-1.90827	-4.32749	-5.09724	-4.88284	-3.64104	-2.75792	-1.28425	-0.204726	-2.19545	-2.64778	-4.3626	-3.73753	-1.5774	-3.77751	-2.92627	-2.98161	-3.19566	-3.04527	-3.72828	-4.7522	1.48203	0.0675654	1.12403			0.282447	0.663527	0.21316
CSRP3	Cysteine and glycine-rich protein 3	P50461	140	VMGGGKPW(1)HK	UID718	0.00337103	-3.91063	0.313604	-3.99137	-3.66745	-3.50742	1.36882	1.8892	-3.78107	-2.79737	-3.20572	0.399755	-0.717954	-3.15672	-0.0917156	-0.342344	-3.74644	-4.17427	-3.01129	-3.12909	1.48222	0.19072	0.604609			-0.0617128	0.948439	0.0210708
CSRP3	Cysteine and glycine-rich protein 3	P50461	4;4	PNW(1)GGGAK	UID717	3.38505	1.96043	4.349	2.17694	4.37701	-3.31804	5.98148	5.24099	5.29454	3.28854	1.97468	3.64429	0.163961	5.02314	1.76772	2.15696	4.29292	3.04422	3.23187	-4.19469	1.50043	0.230152	0.525913			0.0338105	0.981069	0.00700729
PGAM1	Phosphoglycerate mutase 1	P18669	16	HGESAW(1)NLENR	UID516	-2.86244	-5.73969	-3.38971	-3.02009	-3.42273	-2.83077	-1.85089	-3.92689	-1.43901	-0.63447	-3.94918	-2.27642	-0.0565355	-2.1346	0.707917	0.166057	-0.89357	-1.9812	-3.1151	-2.39663	1.52518	0.0586467	1.18722			2.16608	0.00932013	1.94729	Upregulated in RA
ETFDH	Electron transfer flavoprotein-ubiquinone oxidoreductase, mitochondrial	Q16134	279;232	ELW(1)VIDEK	UID997	-0.231915	-0.54037	-3.22691	-2.17971	-1.13473	-1.50366	-0.056711	1.31017	-0.773868	-0.104574	-2.21141	1.17031	1.13103	-3.59336	-3.24537	2.37325	-4.19017	-1.5689	-3.38968	-0.0324383	1.53597	0.0435705	1.37147	Upregulated in LV		-0.479974	0.628056	0.180396
TPI1	Triosephosphate isomerase	P60174	50;13	KFFVGGNW(1)K	UID780	1.79985	1.72915	-2.25851	-4.44649	-2.9409	-1.21573	3.1754	2.33979	2.51581	2.96752	-3.96118	-1.27341	-3.36479	2.20551	-1.87624	-0.91453	2.70058	-2.75719	-4.97071	-3.94607	1.56484	0.271842	0.457725			-0.14342	0.914637	0.0328336
MYOM3	Myomesin-3	Q5VTT5	1153;1153;46	FQW(1)FFQR	UID1054	-3.6722	-1.69698	-4.25239	-4.39223	-4.00635	-3.10798	-2.44684	-1.31212	-1.88757	-1.02508	-4.06048	-0.497071	-2.21141	-0.946569	-3.30936	-0.51765	-4.09427	-4.75853	-1.53482	-4.3231	1.60127	0.0280835	1.62939	Upregulated in LV		0.737882	0.370261	0.417371
CTNNA3	Catenin alpha-3	Q9UI47	67;67	ASVLLASVEEATW(1)NLLDK	UID1307	-0.327381	-3.16455	-5.07949	-3.08982	0.808445	1.40001	0.127937	1.32476	0.24159	-1.3853	0.522582	-0.0380192	-0.542275	-1.38097	-3.6406	-0.182591	1.09295	0.959226	-0.184814	1.48874	1.61136	0.107716	0.83856			1.31146	0.241487	0.519082
44081	Septin-7	Q16181;Q16181-2	411;410	ANW(1)EAQQR	UID999	-0.311861	-5.35491	-1.81412	-4.21815	-3.42766	-2.62483	1.20055	-0.761077	-3.98812	-1.34816	-4.30851	0.0469409	-0.0910997	-4.12228	0.40304	-3.86579	1.00597	0.406346	-3.99417	0.580781	1.63724	0.117569	0.794413			1.58915	0.160131	0.662794
SYNE1;SYNE2	Nesprin-1;Nesprin-2	Q8NF91-4;Q8NF91-9;Q8WXH0	7927;7998;2522;2413;160;340;155;6135;6135;2520;285;105;13	IEETW(1)RLW(1)QK	UID2484	-3.91373	1.05384	-4.6086	-3.89573	-3.59542	-3.50012	-3.3543	-4.30902	1.17139	-4.42284	2.01162	3.06303	-4.15364	-2.89483	-3.65797	-2.10914	-3.72748	-4.05056	1.69121	2.28411	1.64894	0.242476	0.497297			1.29596	0.284338	0.451536
PFN1	Profilin-1	P07737	32;32	DSPSVW(1)AAVPGK	UID336	-2.0413	-2.96734	-5.23428	-3.9339	-4.02067	-3.76278	-4.07982	-0.896417	-1.64203	-2.99597	-3.11061	-0.969639	-0.314615	-2.55758	-0.468387	-0.316623	-0.885115	-3.7652	-2.89981	-3.35355	1.65875	0.0355163	1.42045	Upregulated in LV		1.62487	0.0426505	1.35032	Upregulated in RA
CA3	Carbonic anhydrase 3	P07451	47	HDPSLQPW(1)SVSYDGGSAK	UID332	-3.64683	-2.1451	-3.62637	-4.36623	-3.34836	-4.09926	2.67863	-4.60972	-0.231708	-0.203848	-3.63957	-3.88604	-3.15927	-3.00558	-2.3891	-4.80287	-2.79068	-1.75138	-3.077	-3.44716	1.67419	0.120793	0.777069			0.501011	0.421997	0.487558
HSDL2	Hydroxysteroid dehydrogenase-like protein 2	Q6YN16	161	VAHILNISPPLNLNPVW(1)FK	UID1073	-3.06919	-3.64984	-3.18923	-4.61703	-3.8061	-2.89497	-2.04555	-3.94468	-1.22105	-0.177776	-4.25072	-2.29085	1.13643	-0.0669138	2.28243	-4.33638	0.689741	-4.25135	0.891553	0.536505	1.70998	0.0500151	1.19452			2.92995	0.00935916	1.65509	Upregulated in RA
FHL1	Four and a half LIM domains protein 1	Q13642-1;Q13642-5	245;261;274	GSSVVAYEGQSW(1)HDYCFHCKK	UID920	0.332923	0.441478	-0.21713	-4.21249	-1.4314	-1.35526	1.94353	1.19142	1.32526	0.604529	0.296802	-0.18741	-0.524979	-1.31645	-2.86612	-3.61971	-3.04621	-2.41534	-3.2977	-4.02463	1.73781	0.0338703	1.40264	Upregulated in LV		-1.86723	0.0249747	1.53318	Upregulated in LA
SMYD1	Histone-lysine N-methyltransferase SMYD1	Q8NB12	28	EFW(1)AADIIFAER	UID1104	-3.85442	-2.02547	-4.46372	-1.52356	-2.14172	-3.38788	-0.919871	-0.626446	-1.27888	-0.656422	-1.7114	-2.04736	-0.243777	-3.92946	-0.0329136	-0.949659	-3.48544	-1.16785	-3.62738	-3.62601	1.8303	0.0080862	2.36134	Upregulated in LV		0.496789	0.539119	0.262943
MYH7	Myosin-7	P12883	593	GKPEAHFSLIHYAGIVDYNIIGW(1)LQK	UID435	-3.70521	-3.11219	3.94452	-3.44001	-2.70293	-3.05618	2.37608	0.16711	4.45563	3.15916	-4.05428	-3.56166	-3.667	-3.80225	2.71116	-4.28542	-3.2468	-3.1763	-3.28282	-4.02537	1.85129	0.254746	0.471869			-0.717684	0.583646	0.194328
FER1L5	Fer-1-like protein 5	A0AVI2	1044	EEDSKTW(1)PW(1)GLDR	UID1382	-2.81947	-3.39554	-0.516003	-3.83392	-3.9948	2.49196	-3.85174	4.43527	-4.12538	1.14309	3.15518	-3.32807	1.61924	2.48113	4.18451	-3.24218	2.40866	-3.58028	-3.7054	-4.41393	1.87523	0.226712	0.513472			1.17308	0.447881	0.279898
HRC	Sarcoplasmic reticulum histidine-rich calcium-binding protein	P23327	362	W(1)HQGPQHVHHGLVDEEEEEEEITVQFGHYVASHQPR	UID554	-2.41702	-4.59753	-4.88263	-4.16578	-4.29728	-3.16272	-3.63502	-2.31325	-4.45556	0.487407	-1.13726	-1.679	-1.58335	-4.13643	0.259078	-3.51093	-2.83573	-3.35382	-0.567507	-2.58073	1.87534	0.0248805	1.51022	Upregulated in LV		1.53106	0.0616087	1.17175
PDLIM5	PDZ and LIM domain protein 5	Q96HC4-3	202;222	LRDW(1)HHEVSAR	UID1206	2.38269	0.270818	1.5981	-4.60664	1.57002	1.39762	2.83345	4.27789	3.21041	-0.209357	2.16	1.36757	2.57524	2.84643	0.422054	1.29274	-0.25099	0.565892	0.128015	1.37414	1.88102	0.0830709	0.909696			0.475749	0.628266	0.180785
HIBCH	3-hydroxyisobutyryl-CoA hydrolase, mitochondrial	Q6NVY1	75;75	W(1)EQDPETFLIIIK	UID1063	-0.937667	-7.21977	-4.12506	-4.15279	-2.43776	-3.88474	-3.11172	-3.2759	-4.73387	-1.43307	-0.767262	0.923713	-0.808365	-1.03924	-2.73452	-3.80762	-4.03385	-2.74023	-2.60803	-2.39322	1.90633	0.0767719	0.940022			1.02772	0.243464	0.568643
CS	Citrate synthase, mitochondrial	O75390	438	ALGVLAQLIW(1)SR	UID105	-1.84715	-1.73423	-1.44468	-1.59948	-3.67155	-2.95222	-2.47453	-0.290039	-0.277575	0.742478	-1.36014	0.0339649	1.51344	-2.42681	-0.455792	-4.67367	-0.562252	-3.18666	-0.791304	-4.25715	1.90645	0.0125894	1.91862	Upregulated in LV		-0.128015	0.874271	0.0573269
FER1L5	Fer-1-like protein 5	A0AVI2	1042	EEDSKTW(1)PW(1)GLDR	UID1381	-3.12608	-2.97443	-0.516003	-3.6259	-4.28739	2.49196	-4.22666	4.43527	-3.37099	1.14309	3.15518	-3.03322	1.61924	2.48113	4.18451	-3.96509	2.40866	-3.15795	-3.30758	-2.61581	1.96658	0.19808	0.559621			1.43886	0.333903	0.380517
ASAH1	Acid ceramidase;Acid ceramidase subunit alpha;Acid ceramidase subunit beta	Q13510-2	330;314;308	W(1)YVVQTNYDR	UID914	-1.4322	-3.99474	-2.85556	-3.83625	-4.99264	-4.62715	-0.203814	-0.351638	0.419785	-0.652212	-4.73335	-3.86016	-2.19355	-1.19451	-2.575	-0.867166	-0.821434	-4.37626	-0.112795	-3.20935	1.96953	0.0419968	1.20155			1.74359	0.0421733	1.28718
LAMA4	Laminin subunit alpha-4	Q16363-2	453;460	ELVDEEADEAYELLSQAESW(1)QR	UID1000	-3.70714	-4.95587	-3.88989	-4.43451	-3.61243	-4.11287	-2.16059	-0.695971	-3.66314	-1.297	-0.546737	-3.64031	-3.01832	-1.65629	-2.38534	-1.56308	-0.46748	-0.786477	-2.53457	-6.43908	1.97277	0.00747966	2.22799	Upregulated in LV		1.85703	0.0370053	1.30867	Upregulated in RA
DLST	Dihydrolipoyllysine-residue succinyltransferase component of 2-oxoglutarate dehydrogenase complex, mitochondrial	P36957	89	TPAFAESVTEGDVRW(1)EK	UID648	1.41206	-0.882703	-2.78826	-5.74465	0.916941	-3.8949	2.03059	-1.03775	-0.868847	0.0663189	1.42798	1.31569	-1.60721	1.08331	-3.38633	-0.44861	0.452944	-3.83769	0.0112084	-3.88113	2.01979	0.0785372	0.915067			0.400781	0.743656	0.109356
PDLIM5	PDZ and LIM domain protein 5	Q96HC4;Q96HC4-6	363;254;260;392	SPSW(1)QRPNQGVPSTGR	UID1204	-0.617324	1.65694	2.73238	-4.9784	-3.21037	1.41037	2.55204	1.60468	3.08737	2.52213	-4.44519	3.10598	2.21696	0.616545	-0.86863	-0.331837	3.18981	-4.50465	-0.302363	2.61979	2.02163	0.157801	0.641254			0.560877	0.67771	0.140605
ANKRD2	Ankyrin repeat domain-containing protein 2	Q9GZV1	323;290	TPTDLVQLW(1)QADTR	UID1250	-3.03892	-3.16525	-4.64841	-4.17417	-4.7084	-3.94713	-3.63595	-3.6621	-2.39427	-2.09363	-1.31101	-0.405068	0.226035	-2.28976	-2.38264	-2.21413	-4.29603	-3.22738	-3.71093	-4.14692	2.05048	0.00995277	1.95683	Upregulated in LV		0.765933	0.213946	0.917012
IMMT	MICOS complex subunit MIC60	Q16891;Q16891-2;Q16891-3	570;569;559;538	KAHQLW(1)LSVEALK	UID1022	-4.28992	-0.489354	0.103897	-3.94449	-2.63771	-4.08022	-0.270452	-0.83933	-2.89442	-0.818479	0.342847	-0.180559	1.57817	-2.9593	-3.60656	-3.29767	-2.73838	-3.79024	-0.327029	-3.87363	2.11598	0.0262745	1.38704	Upregulated in LV		-0.38553	0.655386	0.17361
COX4I1	Cytochrome c oxidase subunit 4 isoform 1, mitochondrial	P13073	137	HYVYGPLPQSFDKEW(1)VAK	UID437	-2.67422	-3.29393	-4.34214	-3.69183	-4.19396	-3.41001	0.475942	-3.2763	1.13261	1.09043	-1.48145	-4.88652	-3.44449	-2.14967	-3.4877	-4.15642	-3.0658	-4.29251	-4.12158	-3.02539	2.11676	0.0402274	1.18812			0.129719	0.821103	0.125262
MYH7	Myosin-7	P12883	816	RDSLLVIQW(1)NIR	UID434	-3.8733	-3.89236	-0.544495	-3.98679	-0.239072	-2.90031	-1.29361	-0.389094	0.443316	-1.42664	0.175731	-2.98682	2.39549	-3.76827	0.219846	-3.0418	-3.18941	-4.09782	-2.985	-4.55849	2.13249	0.0297393	1.32329	Upregulated in LV		-0.487413	0.582816	0.218574
EZR	Ezrin	P15311	175	IQVW(1)HAEHR	UID487	1.57625	-3.10082	-3.53345	-4.29763	-3.7298	-4.6585	-4.1865	0.334223	0.528202	0.0422999	-2.10443	-1.09762	0.833659	2.13701	1.36074	2.08681	-3.53777	0.739966	0.879782	-4.44263	2.15016	0.0520144	1.07038			2.84646	0.0326768	1.16605
MYBPC3	Myosin-binding protein C, cardiac-type	Q14896	42;42	W(1)QRGGSDISASNK	UID979	-1.05747	-3.86684	-4.12695	-3.5706	-3.66298	-3.65549	-0.283511	0.570938	0.0652785	-2.18805	-4.87766	-1.11191	-0.0347911	-0.47174	-3.20811	-3.82528	-3.82465	-3.41529	-1.93516	-4.0112	2.20057	0.0189093	1.5221	Upregulated in LV		0.367469	0.615941	0.221745
CYC1	Cytochrome c1, heme protein, mitochondrial	P08574	276	W(1)ASEPEHDHRK	UID351	-3.89241	-4.78323	-5.46785	-3.72575	-1.1967	0.00355726	0.851113	-2.67543	-4.78378	-1.73056	-1.31666	2.45713	0.419654	1.01599	0.912524	-0.48319	-4.05559	-4.34785	1.63332	1.54003	2.2087	0.067872	0.953641			2.63638	0.0374904	1.13374
SDK2	Protein sidekick-2	Q58EX2-2	1914	ALVLLQVKSPGPVEEW(1)ETGLGGS	UID1037	-1.80023	0.0687938	0.357595	-3.26595	0.975533	-3.5459	2.01464	-0.211146	2.5352	1.60293	1.60341	-1.05361	0.834404	1.4558	0.195123	0.868183	1.19323	0.798209	-3.82841	-4.26618	2.24824	0.0179983	1.5311	Upregulated in LV		0.689684	0.539931	0.22911
DECR1	2,4-dienoyl-CoA reductase, mitochondrial	Q16698-2	152;161	LSPNAW(1)K	UID1009	1.93989	-3.97443	0.737197	-4.48266	0.827805	-3.86377	-1.40698	2.8534	0.367415	0	1.34735	2.44129	0.0145336	-0.313501	-3.40913	-3.43542	1.92962	1.63585	-4.26593	-0.135434	2.27176	0.0586525	1.00559			0.327339	0.805115	0.0792556
PDHA1	Pyruvate dehydrogenase E1 component subunit alpha, somatic form, mitochondrial	P08559	383;352;421;390	GANQW(1)IK	UID350	-3.6245	-1.7754	1.19776	-0.493292	-0.332414	0.562006	1.92196	1.82163	2.12195	4.02144	-2.91495	2.12213	1.62695	3.38518	1.82434	3.14878	1.51712	-0.132062	-0.611936	0.560943	2.27589	0.0349701	1.22019			2.12893	0.0250945	1.40875	Upregulated in RA
FLNC	Filamin-C	Q14315;Q14315-2	577;577	VRAW(1)GPGLETGQVGK	UID959	-0.41929	0.981121	-3.36807	-3.22968	1.8543	-3.70093	2.53218	-0.503439	2.02161	0.143612	0.995731	1.61876	-0.0575532	-0.781679	-1.31586	-1.78967	-2.27481	-0.161541	-1.48328	0.392635	2.27817	0.0283234	1.31221	Upregulated in LV		0.254587	0.786125	0.0957686
MYH3;MYH8;MYH13	Myosin-3;Myosin-8;Myosin-13	P11055;P13535;Q9UKX3	1372;1374;1375	ANSEVAQW(1)R	UID390	2.21325	6.56958	6.40357	0.771321	3.53224	-1.39831	6.28974	6.49455	7.34464	7.54709	3.15817	3.12795	3.09706	7.63931	7.1988	7.23795	5.83298	2.75736	3.08073	2.33708	2.27889	0.0904104	0.836172			2.13961	0.12124	0.725213
MYH1;MYH4	Myosin-1;Myosin-4	P12882;Q9Y623	1375;1375	ANSEVAQW(1)R	UID431	2.21325	6.56958	6.40357	0.771321	3.53224	-1.39831	6.28974	6.49455	7.34464	7.54709	3.15817	3.12795	3.09706	7.63931	7.1988	7.23795	5.83298	2.75736	3.08073	2.33708	2.27889	0.0904104	0.836172			2.13961	0.12124	0.725213
MYH7;MYH6	Myosin-7;Myosin-6	P12883;P13533	1371;1373	VLSKANSEVAQW(1)R	UID433	2.21325	6.56958	6.40357	0.771321	3.53224	-1.39831	6.28974	6.49455	7.34464	7.54709	3.15817	3.12795	3.09706	7.63931	7.1988	7.23795	5.83298	2.75736	3.08073	2.33708	2.27889	0.0904104	0.836172			2.13961	0.12124	0.725213
CALR	Calreticulin	P27797	347	SGTIFDNFLITNDEAYAEEFGNETW(1)GVTK	UID572	-5.70133	-1.6494	-2.13782	-3.95621	-3.91375	-3.24617	-1.18802	0.611119	-1.22334	0.874813	-2.31126	-3.85498	-0.98782	-2.17519	0.939017	-3.9128	-3.41648	-2.40681	-3.041	-4.46887	2.2799	0.0141155	1.64076	Upregulated in LV		0.793809	0.372565	0.396773
MACROD1	O-acetyl-ADP-ribose deacetylase MACROD1	Q9BQ69	95	VDLSTSTDW(1)KEAK	UID1233	-3.63788	0.634834	-0.0190036	-4.30266	-0.0462175	-4.06409	0.531897	0.730672	0.635738	0.921973	-0.73551	0.361239	0.822383	0.238732	-1.83588	-4.23552	-2.51572	-0.795389	-3.22852	-1.46332	2.37275	0.0133786	1.63622	Upregulated in LV		-0.0706804	0.943114	0.0230314
FHL1	Four and a half LIM domains protein 1	Q13642-1;Q13642-5	181;181;197;210	CNKAITSGGITYQDQPW(1)HADCFVCVTCSK	UID917	-0.198037	3.01079	1.56296	-0.338543	-0.507514	-0.959172	1.73904	1.81341	3.8294	4.14254	3.08437	1.69291	3.5499	-0.101841	-3.90499	1.73313	-0.421817	0.467828	-0.338773	-0.90905	2.40753	0.0046773	2.17439	Upregulated in LV		-0.924916	0.302323	0.477923
MB	Myoglobin	P02144	15	GLSDGEW(1)QLVLNVW(1)GKVEADIPGHGQEVLIR	UID227	3.04102	2.75308	-4.37505	-3.52451	3.80675	2.64717	1.8472	3.27095	1.90659	2.34017	3.78854	3.96851	4.896	2.60701	3.53247	3.7948	2.84144	0.773039	3.30131	2.17623	2.42068	0.0727647	0.90889			1.9933	0.127178	0.717158
MT-ATP8	ATP synthase protein 8	P03928	51	NYNKPW(1)EPK	UID266	-1.02772	-3.02577	-3.98773	-2.84026	-2.11861	-4.07933	0.707109	0.144122	0.809786	1.17747	-3.38195	1.83209	1.84908	-2.19892	0.774592	1.71615	-0.638419	-4.56684	-0.997342	-3.2738	3.29482	0.00100478	2.56683	Upregulated in LV		1.53449	0.118701	0.80809
TRPM3	Transient receptor potential cation channel subfamily M member 3	Q9HCF6-10	656;628;646;656;658;656;668;671;681;683	MALFFW(1)QHGEEAMAK	UID1264	7.47607	5.19217	-3.34569	6.01802	-3.80822	-3.52756	6.13885	6.35667	-4.88255	6.1907	6.85675	7.54896	7.46648	6.28747	6.70611	6.2488	6.77444	7.22643	5.9362	-3.81605	3.76242	0.11622	0.709043			3.71778	0.100031	0.745275
ZNF624	Zinc finger protein 624	Q9P2J8-2	35;161	LTENGLW(1)DSR	UID1294	-3.11371	-2.69774	7.82255	-2.77199	6.80778	-3.20821	8.15904	6.81609	7.2881	6.99935	7.55928	-3.81222	7.01439	5.55259	-2.57578	3.79167	4.4982	-3.54687	4.36151	5.82193	5.24461	0.0294778	1.13812			2.08449	0.337049	0.363716

## Sheet: Phosphorylation
Proteome-wide profiling and mapping of post translational modifications in human hearts
Navratan Bagwan1, Henrik H. El Ali 1, and Alicia Lundby1, 2 *
						Median Normalized log2 intensities in all the samples																				T test (Left ventricle vs Left atria)					T test (Right atria vs Left atria)
Gene Name	Protein names	Leading protein	Positions within proteins	Phospho (STY) Probabilities	Unique identifier	097-LA	113-LA	119-LA	141-LA	145-LA	148-LA	097-LV	113-LV	117-LV	119-LV	141-LV	145-LV	148-LV	097-RA	113-RA	117-RA	119-RA	141-RA	145-RA	148-RA	logFC (LV vs LA)	P-value (LV vs LA)	Negative log10 (P-value)	Significant Peptides (LV vs LA)		logFC (RA vs LA)	P-value (RA vs LA)	Negative log10 (P-value)	Significant Peptides (RA vs LA)
ZNF624	Zinc finger protein 624	Q9P2J8-2	37;163	LTENGLWDS(1)R	UID847	-3.32485	-5.82629	7.70379	-3.05053	6.9864	-3.34969	8.17083	7.02724	7.18946	6.754	7.35607	-3.9086	6.8938	5.83993	-3.55616	4.10117	4.23735	-3.3162	4.52868	5.84569	5.78393	0.0295847	1.19182			2.66931	0.280584	0.551937
PHF20	PHD finger protein 20	Q9BVI0	488	SLEPEES(1)PGKR	UID763	-3.7049	-4.35093	-2.37135	-4.65643	-2.80898	-4.26968	-3.56989	-3.56567	-2.59508	7.22885	-2.65142	7.80712	-2.28379	7.11359	-3.8487	-2.37164	7.12867	6.80148	-4.89534	-1.56404	3.74659	0.0601867	0.970933			4.88857	0.026143	1.58264	Upregulated in RA
HSPB7	Heat shock protein beta-7	Q9UBY9-2	14;14;14	AERS(1)FHSSSSSSSSSTSSSASR	UID859	-3.46052	-2.21744	2.1693	2.02656	-4.3647	-3.53339	2.03598	1.87739	3.5668	2.23202	1.42363	1.37513	0.712545	0.761606	-4.08479	1.31824	0.340473	-3.36289	-5.37349	-0.226569	3.45244	0.00486885	1.90984	Upregulated in LV		0.0451637	0.974231	0.0113382
ANKRD2	Ankyrin repeat domain-containing protein 2	Q9GZV1	353;320	HALEHPEPGAEHNGLEGPNDS(0.008)GRET(0.992)PQPVPAQ	UID1102	-2.68902	-3.96617	-2.66412	-3.71021	-5.3763	-3.89844	-0.597945	-3.04272	0.20501	0.530652	-0.421418	-0.235933	0.207302	-3.8935	-1.93108	-3.90342	-3.74742	-5.15008	-4.13137	-3.39533	3.23808	0.000154261	3.55133	Upregulated in LV		-0.018655	0.976502	0.010327
HRC	Sarcoplasmic reticulum histidine-rich calcium-binding protein	P23327	221	GHGS(1)EEDEDVSDGHHHHGPSHR	UID278	3.32971	3.30051	2.48551	1.3632	4.04174	-3.88978	5.61604	4.4077	4.59452	4.91396	5.74245	5.11222	4.42609	1.72966	2.88918	-0.139885	2.32465	-4.12926	2.04655	2.1264	3.20147	0.00668183	1.81156	Upregulated in LV		-0.793632	0.556804	0.254298
TBC1D4	TBC1 domain family member 4	O60343-3	569;569;569	SLT(0.001)S(0.965)S(0.034)LENIFSR	UID66	-4.14205	-4.09881	-2.70926	-1.84016	-4.92139	-3.48312	0.749396	0.616304	0.214297	-0.17472	-3.56461	-0.542784	-0.398732	-3.75308	-3.72099	-2.89654	-0.896155	-3.37613	-4.64688	-4.48497	3.08949	0.000678966	2.84907	Upregulated in LV		0.136071	0.848313	0.0714438
LIMCH1	LIM and calponin homology domains-containing protein 1	Q9UPQ0;Q9UPQ0-10	973;973;972;985;813;818;806;826	SINHQIES(1)PSER	UID888	-3.51691	-3.81239	-4.36724	-3.48858	-3.44356	-1.3396	-1.3404	-0.691283	-0.882576	-1.05155	0.52418	0.690418	0.492086	-1.45288	-3.48411	-3.21576	-1.53192	-3.65366	-1.35219	-3.83977	3.00531	0.000118333	3.88047	Upregulated in LV		0.680863	0.320161	0.494632
TTN	Titin	Q8WZ42-3;Q8WZ42-12;Q8WZ42-2;Q8WZ42-6	767;767;767;813;813;813;813;813;813;813;813;721;813	TAS(1)PHFTVSK	UID708	1.21329	-3.51767	2.17618	2.54617	-2.93334	-0.0416878	3.05786	1.98662	3.02118	1.86954	1.62692	2.15744	5.02854	-3.73574	0.387536	1.51751	0.18304	0.761585	4.13003	-0.326772	2.77114	0.0137648	1.57003	Upregulated in LV		0.509584	0.683903	0.165005
DES	Desmin	P17661	32	TFGGAPGFPLGS(1)PLS(0.038)S(0.962)PVFPR	UID1407	-0.142143	-3.76871	1.5572	-0.377465	-4.06834	-0.837276	1.53385	2.79378	1.7655	1.79876	1.9046	0.518428	-0.157811	-0.531176	-2.21149	-0.199221	1.23103	0.643657	-5.38606	-2.46132	2.7238	0.00661727	1.88981	Upregulated in LV		-0.00072279	0.999498	0.000217869
NOSIP	Nitric oxide synthase-interacting protein	Q9Y314	161	VLPS(1)FWIPS(1)LT(1)PEAK	UID3222	-3.94089	-3.62297	-4.144	-3.58006	-4.69604	-4.30481	-0.571899	-4.07316	1.21731	-3.12557	-0.59879	-3.26129	0.336835	-3.90677	-2.97421	-0.514556	-3.20345	-0.065376	-4.80798	3.65204	2.60862	0.00586443	1.97139	Upregulated in LV		2.35952	0.0488034	1.31155	Upregulated in RA
HRC	Sarcoplasmic reticulum histidine-rich calcium-binding protein	P23327	431	EEDEEVS(1)AELGHQAPSHR	UID274	-0.409829	-4.53481	-1.48822	-2.84802	-0.674356	-3.76836	-0.116615	0.260442	0.0859873	-0.0542864	1.0763	0.813363	0.0155113	-2.33476	0.124628	-4.00029	-0.834854	-4.49827	-0.871684	-3.44656	2.58451	0.00169	2.60516	Upregulated in LV		0.0212958	0.981813	0.00797139
TJP2	Tight junction protein ZO-2	Q9UDY2-6	1126;1136;1159;1190;989;1012	GSYGS(1)DAEEEEYRQQLSEHSK	UID862	-3.19595	-4.50883	-1.00354	-3.05507	-5.73494	-3.18534	-0.678108	-0.173811	-0.124226	0.669366	-4.14194	-0.475544	-1.28759	-3.64187	-1.31592	-1.187	-0.726437	-3.79456	-5.29913	-3.54415	2.55987	0.00759092	1.86478	Upregulated in LV		0.660272	0.466146	0.331478
SOX5;SOX6	Transcription factor SOX-5;Transcription factor SOX-6	P35711-4	463;571;574;584;198;622;625;629;649	KILQAFPDMHNS(1)NISK	UID314	1.46415	-2.83397	3.43707	3.00956	2.40638	-2.97194	3.91693	3.55819	3.64325	2.98398	3.08933	3.53219	1.92755	0.611296	-3.59985	1.90413	2.98346	-4.16984	2.11032	-3.54967	2.48404	0.028334	1.30793	Upregulated in LV		-1.2819	0.399492	0.398492
SORBS1	Sorbin and SH3 domain-containing protein 1	Q9BX66;Q9BX66-11;Q9BX66-3;Q9BX66-5;Q9BX66-9	472;494;426;357;442;340;303	YSFSEDTKS(1)PLSVPR	UID771	-0.652083	-4.52044	-2.45935	-4.06902	-4.96511	-4.69216	0.293954	-0.259677	-0.0733641	-1.07337	-1.24326	-3.37636	-1.82567	-2.4756	-4.34266	-1.25701	-3.32842	-2.56626	-5.43576	-3.43275	2.48002	0.00655681	1.95481	Upregulated in LV		0.297058	0.723457	0.140587
CTNNA3	Catenin alpha-3	Q9UI47	61;61	ASVLLAS(0.994)VEEAT(0.006)WNLLDK	UID873	0.15308	-5.07811	-4.10236	-4.20004	0.987061	-2.71941	0.13973	1.53591	0.142951	-1.63066	0.319377	-0.237995	-0.662859	-1.09363	-3.30124	0.126905	0.832105	0.523149	-0.0176385	1.5125	2.43708	0.0207283	1.44457	Upregulated in LV		2.29075	0.0451597	1.34525	Upregulated in RA
MYL2	Myosin regulatory light chain 2, ventricular/cardiac muscle isoform	P10916	15	AGGANS(1)NVFSMFEQTQIQEFK	UID188	-2.24166	-4.50759	-2.90983	-6.80745	-3.24593	-3.75607	-0.530322	-1.02413	1.37523	-0.631841	-3.33289	-2.90787	-4.03925	-3.9718	-3.8419	-3.23529	-3.37164	-3.56333	-4.3109	-3.2004	2.32698	0.0232416	1.41257	Upregulated in LV		0.26924	0.695926	0.157437
C20orf78	Putative uncharacterized protein C20orf78	Q9BR46	108	IHT(0.009)PEQGS(0.091)PS(0.885)LGQNWS(0.016)WGNRK	UID760	2.07736	1.84071	1.6972	-3.26864	-0.110677	-4.99497	1.78978	4.82017	2.85145	-3.69751	1.61286	3.766	1.81177	-3.47485	2.18548	2.89458	2.0395	3.24625	-5.29542	-3.3253	2.31048	0.118142	0.762211			0.212728	0.897676	0.0468803
FLNC	Filamin-C	Q14315;Q14315-2	2233;2200	LGS(1)FGSITR	UID490	-2.48753	-4.83886	-0.292577	0.601906	-3.23126	-0.142473	0.507832	-3.14434	2.27766	1.80762	2.5041	-0.0863619	0.0826284	0.462197	-0.278526	0.000296998	-3.30003	1.05358	-4.68729	-0.895545	2.29596	0.0409811	1.17711			0.63961	0.561384	0.25074
NOSIP	Nitric oxide synthase-interacting protein	Q9Y314	166	VLPS(1)FWIPS(1)LT(1)PEAK	UID3223	-3.86696	-4.13255	-5.13425	-3.00803	-3.9966	-2.96578	-0.571899	-3.09759	1.21731	-4.37415	-0.59879	-3.80095	0.336835	-4.23086	-3.1416	-0.514556	-2.94411	-0.065376	-3.52535	3.65204	2.29509	0.0204471	1.47445	Upregulated in LV		2.31215	0.0479922	1.31883	Upregulated in RA
TPM2	Tropomyosin beta chain	P07951	283	YKAISEELDNALNDIT(0.002)S(0.998)L	UID169	-0.143174	-5.44831	-2.70035	1.2643	1.94142	0.671372	-0.483688	1.67371	2.34462	1.83949	2.52269	2.21527	0.682565	1.06174	-2.84501	-0.115643	-2.53788	2.32354	0.552686	-0.803928	2.27789	0.0448094	1.14236			0.398006	0.740436	0.130513
TNS1	Tensin-1	Q9HBL0	1124	SGSLGQPS(0.917)PS(0.083)AQR	UID824	-2.10402	-5.07187	-3.6964	-4.1509	-3.63016	-3.47947	-3.27798	-0.317451	0.604567	0.832219	0.200411	-3.65724	-4.28997	-1.73443	-0.805906	-1.41332	-3.87349	-3.37292	-3.32385	-2.50607	2.27374	0.0252613	1.38508	Upregulated in LV		1.25595	0.0737592	1.13218
MYH7	Myosin-7	P12883	1412	LQEAEEAVEAVNAKCS(0.857)S(0.143)LEK	UID206	-2.07647	-3.05549	-0.739872	-3.6915	-4.98295	-0.219117	0.399593	-0.0469293	-2.16846	-0.822827	0.0508378	0.768126	0.22118	-4.48117	-5.33676	-2.93366	-4.14662	-3.20888	-4.26582	-4.05563	2.23255	0.0109501	1.78269	Upregulated in LV		-1.60032	0.0525133	1.27973
NOSIP	Nitric oxide synthase-interacting protein	Q9Y314	168	VLPS(1)FWIPS(1)LT(1)PEAK	UID3460	-3.02697	-3.45925	-3.84823	-3.72306	-3.30726	-4.32284	-0.571899	-3.02399	1.21731	-3.22004	-0.59879	-3.93419	0.336835	-3.30486	-4.25912	-0.514556	-3.85148	-0.065376	-3.49278	3.65204	2.21535	0.0143547	1.65608	Upregulated in LV		1.92373	0.0976781	1.0102
SDK2	Protein sidekick-2	Q58EX2-2	1907	ALVLLQVKS(0.941)PGPVEEWET(0.53)GLGGS(0.53)	UID1710	-1.31977	0.406234	0.238835	-4.56315	1.15415	-3.33712	2.02644	0	2.43656	1.35758	1.40021	-1.25359	0.713819	1.74313	0.233457	1.17768	0.932381	0.362133	-3.95487	-3.82173	2.19123	0.0322865	1.29155			0.7614	0.526545	0.278565
NUCB1	Nucleobindin-1	Q02818	369	AQRLS(1)QETEALGR	UID418	-2.69608	-4.97127	-2.09314	-4.19852	-4.4432	-3.95796	-0.84239	-3.41767	-1.31326	-0.021812	-1.08893	-0.127614	-4.30397	-2.95184	-4.66395	-3.9228	-2.81961	-1.79649	-3.98296	-3.3103	2.13875	0.0141317	1.68681	Upregulated in LV		0.376987	0.561686	0.250506
LMNA	Prelamin-A/C;Lamin-A/C	P02545;P02545-2	404;404;404;305;292;404	AS(0.002)S(0.998)HSSQTQGGGSVTK	UID142	-3.95889	-3.32827	-4.43468	0.899905	-4.8821	-4.50088	-1.06721	-2.02406	1.6006	-0.0849653	1.07329	-4.5275	-3.63897	-4.26304	-3.80647	-3.21385	-3.70876	-0.30713	-3.53573	-3.0476	2.12908	0.0770354	0.936577			0.241403	0.796498	0.0988153
HDAC2	Histone deacetylase 2	Q92769-3	364;394	MLPHAPGVQMQAIPEDAVHEDS(1)GDEDGEDPDKR	UID729	-4.14913	-4.72645	-3.74278	-3.70566	-2.83735	-3.01475	-3.52739	-2.2755	-1.7086	-0.250304	-1.2623	-0.957609	-1.29042	-1.25929	-2.75037	-4.68816	-3.60631	-4.15929	-3.95553	-3.27113	2.08572	0.0024372	2.77115	Upregulated in LV		0.311723	0.619282	0.208111
TNS1	Tensin-1	Q9HBL0	681	AHLESLVASRPS(1)PQPLAETPIPSLPEFPR	UID802	-4.15038	1.77157	0.832567	-3.76763	-2.98148	1.11325	2.21709	0.76569	1.17998	0.732622	-0.911066	0.651073	1.27789	-4.67529	0.509824	0.44595	0.218247	-4.72253	1.31965	-3.93969	2.04177	0.058428	1.05821			-0.352104	0.797264	0.0983981
SDK2	Protein sidekick-2	Q58EX2-2	1921	ALVLLQVKS(0.597)PGPVEEWET(0.672)GLGGS(0.732)	UID1711	-1.31977	0.406234	0.238835	-3.86159	1.15415	-2.97215	2.02644	0	2.43656	1.35758	1.40021	-1.25359	0.713819	1.74313	0.233457	1.17768	0.932381	0.362133	-4.22514	-3.49481	2.01348	0.0342066	1.29761			0.591736	0.606007	0.217522
DES	Desmin	P17661	28	TFGGAPGFPLGS(1)PLS(0.069)S(0.931)PVFPR	UID1405	-0.142143	-3.48238	1.66417	-0.377465	0.342466	-0.837276	1.53385	2.79378	1.7655	2.07468	1.92862	0.579134	-0.157811	-0.418148	-1.8167	-0.199221	1.33874	0.643657	-0.0787358	-2.46132	1.97464	0.018305	1.61248	Upregulated in LV		0.0447149	0.957369	0.0189205
MYH7	Myosin-7	P12883	1275	SVNDLT(0.006)S(0.994)QRAK	UID212	-2.66236	-4.74592	-4.28846	-4.47836	-4.03352	-2.06489	0.353657	-3.42696	0.232615	0.453341	-3.35987	-3.1638	-3.76287	-3.07024	-3.68466	-2.85672	-3.9774	-3.26142	-5.36898	-4.05116	1.90169	0.0456109	1.18816			-0.0406891	0.948211	0.023095
HRC	Sarcoplasmic reticulum histidine-rich calcium-binding protein	P23327	206	GHDGEDDEGEEEEEEEEEEEEAS(0.899)T(0.101)EYGHQAHR	UID276	-2.68884	-3.65217	-3.25837	-5.05229	0.443441	-2.41868	-2.86916	-3.11651	-0.783939	-3.0659	1.16727	1.39505	1.16117	-3.59367	-1.01799	-2.24343	-2.2269	-4.25853	-4.7584	0.699009	1.89801	0.0812571	0.93574			0.285452	0.773436	0.111575
HRC	Sarcoplasmic reticulum histidine-rich calcium-binding protein	P23327	311	SHEEDDNDDDDVS(0.988)T(0.012)EYGHQAHRHQDHR	UID283	-1.80583	-0.392057	-3.37421	-4.55845	-1.12982	-3.83078	-1.11936	-0.16036	-1.66211	-0.648562	-0.061426	0.206746	-0.905765	-3.57118	-1.47963	-3.4215	-4.04216	-3.06089	-0.578967	-1.98298	1.89364	0.0147216	1.76637	Upregulated in LV		-0.0758544	0.925709	0.0335257
PRKACA;PRKACG;PRKACB	cAMP-dependent protein kinase catalytic subunit alpha;cAMP-dependent protein kinase catalytic subunit gamma;cAMP-dependent protein kinase catalytic subunit beta	P17612;P22694	196;188;196;196;183;184;199;200;202;203;243;166;196	GRT(0.695)WT(0.305)LCGTPEYLAPEIILSK	UID975	1.53451	-3.94038	2.27567	2.15651	0.613389	-3.42171	1.50463	0.695944	2.07565	1.63805	0.812569	1.32023	4.15037	-3.54848	4.66723	-1.2879	1.44429	0.857177	1.13712	3.08722	1.87282	0.0955601	0.870744			1.03842	0.45651	0.34055
TNS1	Tensin-1	Q9HBL0	1269	VATTPGS(1)PSLGR	UID827	-3.49387	-4.5368	0.458152	-3.55915	0.28061	0.49545	0.91666	-4.03991	1.58641	0.944163	0.855117	0.292374	0.462703	-4.10125	0.579827	1.46202	-4.2639	-3.08435	-0.943014	0.193984	1.87129	0.100638	0.84956			0.274981	0.819433	0.0864866
TGM5	Protein-glutamine gamma-glutamyltransferase 5	O43548-2	599;681	VFLGVLKPQHQAS(1)IILET(1)VPFK	UID1220	1.5195	-4.63551	-3.75038	-3.4195	-4.25872	-3.76779	1.27762	-1.17254	0.758462	-0.311981	-0.612264	-4.13162	-4.22947	-2.26113	-2.18234	-3.75296	-4.4043	-5.46986	-4.38587	-4.47157	1.84895	0.119094	0.782852			-0.794794	0.408426	0.388886
SDK2	Protein sidekick-2	Q58EX2-2	1916	ALVLLQVKS(0.613)PGPVEEWET(0.693)GLGGS(0.693)	UID2210	-1.31977	0.406234	0.238835	-3.45785	1.15415	-2.37557	2.02644	0	2.43656	1.35758	1.40021	-1.25359	0.713819	1.74313	0.233457	1.17768	0.932381	0.362133	-4.41723	-3.22408	1.84676	0.0385291	1.27978			0.436253	0.693168	0.159161
SORBS2	Sorbin and SH3 domain-containing protein 2	O94875-10	136	QLPELS(1)PETAKIPLQQER	UID100	-1.56315	-2.75158	-1.66798	-3.78921	-4.54936	-3.53758	-0.25314	-2.32532	-0.389521	-0.921503	-1.30573	-1.68005	-1.05022	-5.0096	-0.810958	-3.94834	-0.770585	-4.35935	-2.28778	-1.20312	1.84427	0.0073524	2.24183	Upregulated in LV		0.349374	0.683451	0.165293
PTPRS	Receptor-type tyrosine-protein phosphatase S	Q13332-6	683;687;692;696;696	ITT(0.914)VAHT(0.086)EVGPGPES(0.5)S(0.5)PVVVR	UID2186	0.387532	2.37984	-4.7933	2.3728	2.46648	2.4224	2.45044	3.97372	-3.16497	1.42391	3.72449	4.18357	6.13964	0.415783	0.315619	1.15372	0.94848	-2.51387	-0.0650119	4.83535	1.8032	0.22722	0.533681			-0.145471	0.909435	0.0412284
LDB3	LIM domain-binding protein 3	O75112	243	ASGVGLPGGSLPIKDLAVDS(0.003)AS(0.997)PVYQAVIK	UID74	-2.37948	-0.411892	-3.36008	-3.31118	0.48937	-4.05512	0.780352	-0.00940921	1.23722	1.13421	0.791492	-2.45601	-4.10221	-4.03695	-4.29845	-2.56012	0.512912	-4.63751	-3.84596	-2.96341	1.79649	0.0925998	0.891747			-0.947102	0.327679	0.484552
TJP1	Tight junction protein ZO-1	Q07157;Q07157-2	1579;1499	S(0.026)HS(0.974)LAQPPEFDSGVETFSIHAEKPK	UID434	-3.50742	-3.67535	-2.92862	-3.97838	-3.60302	-4.77965	-3.62616	-2.32895	-0.816962	-0.688124	-0.993627	-2.33776	-2.91248	-4.46201	-3.50707	-1.65699	-3.41333	-3.53465	-5.3086	-0.321812	1.78768	0.0079614	2.24467	Upregulated in LV		0.573342	0.452292	0.344581
MDH1	Malate dehydrogenase, cytoplasmic	P40925-3	207;189;100	NVIIWGNHSS(0.971)T(0.029)QYPDVNHAK	UID322	-0.392185	-3.371	-1.3273	-3.33913	-4.29198	-3.99107	-0.806462	0.423033	-0.816296	0.13017	0	-2.76699	-3.39929	-4.47687	-4.26785	-1.67215	-1.28128	-3.84223	-0.675223	-2.67645	1.75175	0.0475928	1.20162			0.0865775	0.919073	0.0366499
TPD52L2	Tumor protein D54	O43399-4;O43399-7	160;169;146;123;189;180;166	NSATFKS(1)FEDR	UID53	0.732743	1.33355	0.217061	-3.89579	0.512513	1.34847	1.96423	1.13088	1.81262	2.62623	1.50633	1.59277	1.7776	-0.322195	0.546943	-4.61844	1.95681	1.88847	2.16413	1.28138	1.73153	0.036274	1.34461	Upregulated in LV		0.372446	0.743893	0.12849
PKP2	Plakophilin-2	Q99959-2	135;135	GTAQYSSQKS(1)VEER	UID750	-2.29445	-4.40872	-4.33226	-2.46361	-2.43998	-3.29712	-0.999747	-3.49408	-0.281828	-1.08791	0.0952445	-2.51369	-2.27135	-2.61866	-3.64901	-2.56026	-2.63652	-2.78142	-5.64674	-3.47626	1.6984	0.0221634	1.63625	Upregulated in LV		-0.132387	0.840366	0.0755314
PKP2	Plakophilin-2	Q99959-2	82;82	T(0.016)S(0.016)S(0.968)VPEYVYNLHLVENDFVGGRSPVPK	UID755	-3.85212	-3.55699	-3.50077	-3.02788	-2.7423	-2.83093	-0.531574	-2.67402	-1.27579	-0.598813	0.962585	-3.43663	-3.32487	-1.36457	-3.38703	-3.13954	-0.89419	-3.91697	-5.09928	-3.03777	1.69767	0.0290757	1.47831	Upregulated in LV		0.274782	0.686703	0.163231
PTPRS	Receptor-type tyrosine-protein phosphatase S	Q13332-6	695;699;704;708;708	ITT(0.5)VAHT(0.5)EVGPGPES(0.5)S(0.5)PVVVR	UID1623	0.387532	2.37984	-3.21982	2.3728	2.49284	2.4224	-2.9211	4.73263	2.205	1.42391	3.72449	4.18357	6.29918	0.415783	0.315619	1.15372	0.94848	-2.57602	-0.0650119	4.83535	1.66755	0.227237	0.538193			-0.420991	0.714537	0.145975
PGM1	Phosphoglucomutase-1	P36871	117;135	AIGGIILTAS(1)HNPGGPNGDFGIK	UID318	-0.911602	0.313417	-0.895571	-3.64351	-0.548726	-1.69713	-0.630551	0.769831	0.0990736	-0.328802	0.480796	1.2449	1.41411	-0.301591	-2.88814	-1.08334	-2.24491	-2.80752	-0.521159	-0.281858	1.66614	0.0189661	1.75575	Upregulated in LV		-0.21641	0.768732	0.114225
LRP3	Low-density lipoprotein receptor-related protein 3	O75074	524	VITAALIGS(1)LVCGLLLVIALGCAFKLY(1)S(1)LR	UID2397	-2.23751	-4.73551	-4.83328	-4.68708	-1.4146	-3.29722	-3.04411	-0.537258	-0.969767	-2.94662	-3.56437	1.04208	-3.12881	-0.41883	-3.23466	-4.02546	-1.16087	-4.41857	-1.65784	0.369321	1.65579	0.0708968	1.03274			1.45607	0.123221	0.909316
SYNE1;SYNE2	Nesprin-1;Nesprin-2	Q8NF91-4;Q8NF91-9;Q8WXH0	7926;7997;2521;2412;159;339;154;6134;6134;2519;284;104;12	IEET(1)WRLWQK	UID1082	-4.4465	1.39128	-2.71908	-4.21075	-4.68392	-3.31155	-3.70357	-3.06739	1.07275	-4.55963	1.80842	2.86305	-3.91258	-3.40914	-3.36151	-4.00862	-2.15742	-2.16313	1.85839	2.30787	1.63976	0.24717	0.506941			1.43482	0.258233	0.587989
PTPRS	Receptor-type tyrosine-protein phosphatase S	Q13332-6	696;700;705;709;709	ITT(0.5)VAHT(0.5)EVGPGPES(0.5)S(0.5)PVVVR	UID1624	0.387532	2.37984	-3.47189	2.3728	2.49284	2.4224	-3.46895	4.73263	2.205	1.42391	3.72449	4.18357	6.29918	0.415783	0.315619	1.15372	0.94848	-2.80963	-0.0650119	4.83535	1.63129	0.258727	0.489782			-0.412352	0.727815	0.137979
ABLIM1	Actin-binding LIM protein 1	O14639-5;O14639-6	39;295	RS(0.003)S(0.997)S(0.001)DFFYSK	UID40	-3.23718	-3.34082	-0.218862	-3.82602	-4.19727	-3.24662	-2.99426	-0.243702	0.938139	1.27059	-1.37622	-4.19853	-3.17051	0.446433	0.233407	1.0927	0.406706	-4.91758	-4.35873	-0.840278	1.61477	0.109775	0.84046			1.87722	0.0941764	1.02606
TNS1	Tensin-1	Q9HBL0	621	S(0.001)QS(0.999)FSEAEPQLPPAPVRGGSSR	UID825	-3.2419	-4.05565	-4.34171	-3.88052	-3.56634	-3.49099	-1.68988	-2.03173	-0.420297	-0.467618	-3.65975	-3.66843	-3.22148	-2.3726	-3.04564	-3.73993	-3.81102	-2.72536	-4.50005	-4.38082	1.59725	0.0233662	1.67153	Upregulated in LV		0.252076	0.636196	0.196409
POPDC2	Popeye domain-containing protein 2	Q9HBU9	361	GQAPLAPT(0.002)HT(0.998)PEL	UID1115	-0.0652993	-3.09848	0.234634	-4.924	0.223877	-3.05874	1.11457	0.503537	1.3038	0.899317	-1.18142	-2.93032	-1.08225	-0.111416	-3.52858	0.792834	1.71347	0.60362	-2.95014	0.183384	1.58523	0.121978	0.798075			1.31036	0.236797	0.625624
TGM5	Protein-glutamine gamma-glutamyltransferase 5	O43548-2	604;686	VFLGVLKPQHQAS(1)IILET(1)VPFK	UID2099	1.5195	-3.89213	-2.96608	-2.84232	-3.88627	-4.3037	1.27762	-1.17254	0.758462	-0.311981	-0.612264	-3.83969	-4.22501	-3.6357	-3.56984	-3.40966	-3.65842	-4.72586	-4.66098	-2.93662	1.56773	0.166756	0.667063			-1.07108	0.217525	0.662491
SORBS2	Sorbin and SH3 domain-containing protein 2	O94875-10;O94875-11;O94875-12;O94875-2;O94875-7	496;317;345;245;403;363;333;363;338;149	SLERPMS(0.991)S(0.009)ASMASDFR	UID105	-3.54571	-4.60469	-3.77862	-2.54611	-2.95355	-3.51106	-2.06172	-0.86156	-0.205499	-0.0143235	-1.26052	-4.26699	-4.82098	-3.79979	-3.27507	-4.09572	-3.72929	-2.75181	-4.75661	-4.29635	1.56258	0.0700355	1.06053			-0.324992	0.547393	0.261701
NACA	Nascent polypeptide-associated complex subunit alpha, muscle-specific form	E9PAV3	1181	GAPTTPAATPPS(1)PKGGLATPSPK	UID28	-0.503904	-0.588911	-1.949	-0.522025	-1.3056	-1.40294	1.08496	0.233358	0.942325	1.73218	0.403778	-0.800941	-0.243783	-0.414154	-3.74327	-1.51301	-0.859567	-4.52461	-0.465678	-0.946562	1.52424	0.0104044	2.4248	Upregulated in LV		-0.735581	0.333989	0.476268
HRC	Sarcoplasmic reticulum histidine-rich calcium-binding protein	P23327	333	KEEVEAVS(1)GEHHHHVPDHR	UID284	-2.35484	-2.00893	-3.80998	-4.07746	0.0462841	-0.610977	-0.890302	-0.288024	-0.50144	-4.44986	0.337487	0.953492	0.464474	-4.43106	1.61721	-2.67031	-3.48502	-2.73237	-3.55231	-3.5726	1.5111	0.114784	0.835608			-0.553514	0.573382	0.241556
SORBS2	Sorbin and SH3 domain-containing protein 2	O94875-10	102	S(0.001)LT(0.999)PNPVPETHTASLSIQIAPLSGQDLESHK	UID947	-3.46245	1.32066	-4.6203	-0.436295	-3.17221	0.369433	0.689185	0.140615	1.07892	-2.52959	-2.82647	0.503692	1.8423	-4.24774	0.204144	0.273381	0.59317	-2.80028	0.860051	0.0896708	1.50952	0.174217	0.653678			0.948631	0.403976	0.393644
SPEG	Striated muscle preferentially expressed protein kinase	Q15772	2109;2109	AAS(0.999)S(0.001)EAAPHHQPPLENR	UID520	1.89378	-3.44313	0.947392	-3.86638	-4.24106	-3.7756	2.32974	0.830295	1.82361	1.78814	-4.00476	-3.65069	-3.1875	1.76691	0.49386	0.477862	1.24224	0.00666343	-4.56255	0.0110169	1.49924	0.294618	0.44434			2.00026	0.116323	0.934336
SORBS2	Sorbin and SH3 domain-containing protein 2	O94875-10;O94875-11;O94875-12;O94875-2;O94875-7	553;374;402;302;460;420;390;420;395;206	SFTSSSPS(0.016)S(0.976)PS(0.008)RAK	UID104	-2.77878	-2.73762	2.52431	1.7291	1.51234	1.2089	2.83029	2.2007	2.75051	3.31816	1.90674	2.10089	-3.15765	2.63772	1.52213	2.23221	-1.33485	1.53527	1.70834	0.830146	1.46405	0.217791	0.56503			1.06138	0.289846	0.537832
PRKACA;PRKACG;PRKACB	cAMP-dependent protein kinase catalytic subunit alpha;cAMP-dependent protein kinase catalytic subunit gamma;cAMP-dependent protein kinase catalytic subunit beta	P17612;P22694	198;190;198;198;185;186;201;202;204;205;245;168;198	TWT(1)LCGTPEYLAPEIILSK	UID976	0.00182295	0.135355	1.83107	-3.02373	2.01119	-1.9323	0.717213	1.30163	0.719703	1.24167	1.3409	1.26931	2.37525	0.944831	3.18035	2.45005	0.194045	0.821856	0.393042	-0.394403	1.44357	0.0796283	1.02915			1.24702	0.176509	0.753234
TTN	Titin	Q8WZ42-3;Q8WZ42-12;Q8WZ42-2	26200;26325;26392;35265;33624;33749;33758;32174;32697;32719;32889;33532	AVS(1)PTETKPTPTEK	UID700	-2.38346	-3.24284	-0.83547	0.805865	1.12009	-2.72937	0.0875796	-1.11952	0.586683	-0.204696	0.506501	0.878004	0.78033	0.534874	-0.227631	1.48392	0.422976	0.739532	1.65928	-0.482	1.42728	0.075344	1.06388			1.801	0.0342643	1.46516	Upregulated in RA
CKMT2	Creatine kinase S-type, mitochondrial	P17540	151	HTTDLDASKIT(1)QGQFDEHYVLSSR	UID974	-2.40254	-2.60459	-3.28884	-2.58749	-2.87262	-4.66459	-1.18433	-0.122718	-4.55765	-1.89919	-4.0971	0.845505	-0.549309	-5.36104	-0.833492	-3.55679	-3.01504	-2.49715	-0.603813	-2.37625	1.418	0.113384	0.858335			0.463887	0.545934	0.26286
SORBS1	Sorbin and SH3 domain-containing protein 1	Q9BX66;Q9BX66-11	1024;978	SLALTPPLPPLPEASIYNTDHLALS(1)PR	UID769	-3.50285	-4.54742	-3.19521	-2.28399	-0.923575	-1.10209	-1.0298	-1.96687	-0.840683	-1.35707	-0.170438	-0.784478	-2.08586	-2.15792	-2.89118	-2.81471	-3.97462	-1.78066	-0.947483	-4.23325	1.41606	0.0422474	1.41498	Upregulated in LV		-0.0931686	0.901057	0.045248
PDE1C	Calcium/calmodulin-dependent 3',5'-cyclic nucleotide phosphodiesterase 1C	Q14123	3;3	MES(0.784)PT(0.216)KEIEEFESNSLK	UID478	-2.95303	-2.01662	-0.103971	-4.00172	-0.926455	-0.681888	-0.531	-0.565853	-0.160342	-0.595451	-0.38144	-0.289763	-0.152301	-4.57269	-1.65326	-2.54908	-1.69063	-3.55719	-1.06307	-4.28109	1.39831	0.0374381	1.5125	Upregulated in LV		-0.9861	0.232335	0.633885
NACA	Nascent polypeptide-associated complex subunit alpha, muscle-specific form	E9PAV3	949	GAPTPPAATPPS(1)PKGGPATPSPK	UID25	0.611374	-4.53918	0.131021	0.810852	-3.50394	0.407195	1.78224	1.23457	0.155193	1.21695	0.566277	-0.131469	-2.14802	0.561876	-0.885668	0.131633	0.503135	1.47422	0.746892	0.384097	1.39603	0.164762	0.689355			1.43038	0.12905	0.889241
DNAJB6	DnaJ homolog subfamily B member 6	O75190;O75190-3	277;228;277	HAPHCLS(1)EEEGEQDRPR	UID80	-3.21487	-1.37638	0.3192	-2.30481	0.366893	-1.99812	-0.801231	-0.204404	-0.10418	-0.17727	0.343555	0.886838	0.233177	-0.160106	-3.35569	-1.3159	0.261295	-3.0476	0.186629	0.0888706	1.39323	0.0421166	1.43438	Upregulated in LV		0.319087	0.704399	0.152181
AK1	Adenylate kinase isoenzyme 1	P00568	178	KVNAEGS(1)VDSVFSQVCTHLDALK	UID132	-0.697727	1.15506	-3.28625	-3.521	-4.12043	-3.87776	-2.37386	-0.0257283	-0.0316851	0.568604	-3.0993	0.313044	-2.52002	-4.01241	0.100096	-3.16238	-2.66546	-4.20901	-4.31577	1.59447	1.36722	0.170116	0.678764			0.00985682	0.993157	0.00298196
SORBS1	Sorbin and SH3 domain-containing protein 1	Q9BX66;Q9BX66-11	953;907	SATAS(1)PQFSSHSK	UID768	0.602908	-3.80662	0.442746	1.12293	-3.56133	0.540094	0.549523	0.170818	1.45426	2.04604	0.374802	-0.351436	-0.241502	-3.50627	-0.582007	-5.79278	-0.436479	1.22636	-3.75993	0.805274	1.34833	0.142297	0.763448			-0.944287	0.456525	0.340535
PTPRS	Receptor-type tyrosine-protein phosphatase S	Q13332-6	687;691;696;700;700	ITT(0.5)VAHT(0.5)EVGPGPES(0.5)S(0.5)PVVVR	UID2187	0.387532	2.37984	-3.13543	2.3728	2.46648	-0.0166983	2.45044	1.01246	-3.32078	1.42391	3.72449	3.18057	6.131	-3.03113	0.315619	1.15372	0.94848	-3.25866	-3.15718	4.83535	1.34359	0.313902	0.425219			-1.05582	0.437346	0.359175
CPS1	Carbamoyl-phosphate synthase [ammonia], mitochondrial	P31327-3	146;140	VS(0.051)GLLVLDY(0.114)S(0.92)KDY(0.912)NHWLAT(0.003)K	UID2313	6.12216	2.96002	5.61023	-0.136328	3.96811	0.695153	5.81018	1.79989	5.40004	5.08462	5.42458	4.22315	4.04553	4.17201	4.03757	4.22007	4.82724	3.41501	4.9223	5.13051	1.33792	0.206534	0.597136			1.18602	0.221813	0.654013
PDHA1;PDHA2	Pyruvate dehydrogenase E1 component subunit alpha, somatic form, mitochondrial;Pyruvate dehydrogenase E1 component subunit alpha, testis-specific form, mitochondrial	P08559	300;269;338;307;298	YHGHS(0.999)MS(0.001)DPGVS(1)YR	UID1336	-3.89975	-4.08854	-0.863924	-3.5933	-3.42169	-2.81062	-2.83242	-2.90866	-3.05782	0.786192	-3.54061	-0.807689	-0.172042	-3.73633	0.32988	-2.61096	-3.85989	-2.00824	-2.08901	-1.60458	1.32253	0.118025	0.86055			0.887378	0.253209	0.596521
NPM1	Nucleophosmin	P06748	125;125;125	LKCGSGPVHISGQHLVAVEEDAES(1)EDEEEEDVK	UID163	-3.30666	-1.21649	0.870365	-4.75456	-4.67683	-3.1633	-0.0328269	-1.07039	-0.616583	-0.362285	-2.36966	-1.23865	-4.08463	-3.0674	-4.061	-4.3114	-0.700808	-1.90698	-1.82031	-2.47957	1.31148	0.178228	0.665171			0.0868454	0.926139	0.0333239
HRC	Sarcoplasmic reticulum histidine-rich calcium-binding protein	P23327	145	GHGSEDTEDS(1)AEHRHHLPSHR	UID277	-0.130116	-0.164691	-3.0486	-1.78236	-0.66662	-3.97611	-1.80956	1.49302	-0.353098	0.870798	-1.32601	-0.056533	-1.30845	-0.740894	0.983527	-0.129145	0.285613	-3.99883	-3.56416	-3.3008	1.27239	0.11755	0.876648			0.133128	0.89284	0.0492266
NACA	Nascent polypeptide-associated complex subunit alpha, muscle-specific form	E9PAV3	1135	GAPTTPAATPPS(1)PK	UID27	0.235273	-4.00882	1.03681	-1.30576	-4.06391	-4.03035	0.834965	-0.801028	-4.05321	1.05795	-3.43574	0.711751	0.268048	-1.70807	0.000485652	0.0743116	1.6897	-3.52647	1.22528	-0.567915	1.2489	0.279432	0.476814			1.62098	0.141913	0.847978
TNS1	Tensin-1	Q9HBL0	1297	VATT(0.005)PGS(0.983)PS(0.012)LGRHPGAHQGNLASGLHSNAIASPGS(0.998)PS(0.002)LGR	UID1974	0.857295	1.98521	2.04181	-3.47898	1.37288	1.13437	2.05443	1.75982	2.02787	2.19686	2.00325	1.91328	1.29724	1.45903	0.774229	1.66528	1.54597	-4.65229	2.02312	1.69072	1.24115	0.127622	0.842445			-0.00837453	0.994188	0.00253153
MYH3;MYH1;MYH7;MYH6;MYH8;MYH2;MYH13;MYH4	Myosin-3;Myosin-1;Myosin-7;Myosin-6;Myosin-8;Myosin-2;Myosin-13;Myosin-4	P11055;P12882;P12883;P13533;P13535;Q9UKX2;Q9UKX3;Q9Y623	1916;1919;1915;1917;1918;1921;688;1919;1919	ADIAES(1)QVNKLR	UID189	-2.84314	-3.8064	-3.88311	-3.38198	-4.29116	-3.0107	-1.33011	-3.12719	-1.696	-2.24747	-1.68684	-1.396	-4.73617	-1.27254	-3.37415	-3.6131	-4.15622	-3.90595	-5.16257	-3.72696	1.21897	0.0609839	1.31961	Upregulated in LV		-0.0655617	0.915991	0.0381088
OCIAD1	OCIA domain-containing protein 1	Q9NX40	123;123;123;123	RS(0.004)S(0.996)PPGHYYQK	UID842	-4.82178	-1.536	0.384924	1.36708	-3.32622	-0.724302	-2.92213	0.446155	-0.377768	-0.450722	1.46076	-0.0142153	0.275156	1.08995	-0.230218	-3.54775	1.49913	1.27237	0.498417	1.98585	1.21661	0.220569	0.581376			1.80954	0.108698	0.963777
FANCB	Fanconi anemia group B protein	Q8NB91	356	LSLVLIDDFIGS(0.12)GT(0.637)EQVLLLFKDS(0.123)LNS(0.123)DCLT(0.051)S(0.945)FK	UID1821	1.25636	-2.93249	-3.10413	-0.829201	-3.73686	-4.13001	-3.53792	2.54743	-2.50047	1.47414	-3.52984	-3.27866	1.54938	1.20061	-4.17518	-2.93361	-3.57949	-3.19521	-3.986	-3.16512	1.20664	0.338772	0.400783			-0.587374	0.566539	0.24677
AK1	Adenylate kinase isoenzyme 1	P00568	38	YGYTHLS(0.989)T(0.011)GDLLR	UID133	-3.39132	-2.11004	-3.35628	-4.03222	-3.57475	-4.51603	-1.6255	-1.99143	-1.82844	-1.7198	-1.94482	-3.8775	-3.08037	-5.42807	-1.27917	-1.98891	-3.49318	-3.04498	-3.61461	-3.85335	1.20137	0.0447345	1.60335	Upregulated in LV		0.253594	0.713099	0.14685
LRP3	Low-density lipoprotein receptor-related protein 3	O75074	505	VITAALIGS(1)LVCGLLLVIALGCAFKLY(1)S(1)LR	UID2396	-2.23751	-5.54945	-3.46185	-3.40832	-1.4146	-2.65128	-2.98238	-0.537258	-0.969767	-3.92901	-2.14744	1.04208	-4.02187	-0.41883	-2.45795	-4.38908	-1.16087	-3.84716	-1.65784	0.369321	1.18541	0.198501	0.634178			1.18301	0.189047	0.72343
MYO18B	Unconventional myosin-XVIIIb	Q8IUG5-3	2310;2309;1822	VGAKS(1)PLEIEGAAGGLLR	UID642	-3.97405	-3.80734	-3.27994	-2.84265	-4.66758	-2.90955	-2.12042	-2.63548	-1.56974	-1.34133	-2.0077	-3.77187	-3.46696	-4.20764	-3.29723	-2.67121	-3.61179	-4.66362	-2.78801	-4.55383	1.16397	0.0507316	1.5446	Upregulated in LV		-0.104574	0.852362	0.069376
LMO7	LIM domain only protein 7	Q8WWI1	1493;1493;1493;1159;1208	S(0.001)AS(0.999)VNKEPVSLPGIMR	UID688	-2.47547	-5.36794	-0.807237	-3.93627	-4.66602	-1.80066	-4.19989	-0.756459	-0.999433	-1.05025	-1.55199	-4.14059	-1.4834	-1.66278	-1.87208	-1.7716	-0.945375	-2.25852	-3.58476	-1.31915	1.1496	0.198482	0.640408			1.25927	0.116647	0.933127
PDE1C	Calcium/calmodulin-dependent 3',5'-cyclic nucleotide phosphodiesterase 1C	Q14123	5;5	MES(0.5)PT(0.5)KEIEEFESNSLK	UID1030	-2.46059	-1.57031	-0.00357584	-3.83342	-1.19155	-0.582441	-0.554986	-1.24476	0	-0.404676	-0.574602	-0.233302	-0.320401	-3.92129	-0.442039	-2.84846	-1.75741	-3.22227	-1.13846	-0.703638	1.13088	0.0778809	1.21746			-0.397815	0.609537	0.215
HRC	Sarcoplasmic reticulum histidine-rich calcium-binding protein	P23327	170	SHSHQDEDEDEVVS(0.983)S(0.017)EHHHHILR	UID286	3.2274	2.8781	-0.526785	3.20676	4.40265	3.82303	4.61815	0.0110816	4.13076	5.29592	5.52636	3.67392	4.47893	1.83494	3.63554	-3.41266	-3.50567	0.687991	2.5172	4.04838	1.12697	0.244612	0.545743			-2.0058	0.139211	0.856326
PDE1C	Calcium/calmodulin-dependent 3',5'-cyclic nucleotide phosphodiesterase 1C	Q14123	469;469;529	RS(0.062)S(0.938)LNSISSSDAK	UID479	-3.80027	-3.5292	-1.08049	-4.4171	-3.8561	-1.84724	-3.26052	-4.04234	-3.91711	0.00704809	-2.05667	-0.866918	0.371056	-4.48418	0.809101	-3.57157	-2.93287	-2.53459	-1.32983	-2.51375	1.12191	0.209303	0.619745			0.723015	0.400161	0.397765
LMO7	LIM domain only protein 7	Q8WWI1	1593;1593;1593;1259;1308	SHS(1)PSASQSGSQLR	UID689	0.323819	-1.12329	1.54652	-3.7433	1.45523	-3.70051	0.651804	2.1567	1.27792	2.39443	-0.676154	-0.317299	-3.85318	1.7042	0.356975	1.37025	0.388807	-0.511893	0.125127	-3.63837	1.10705	0.344207	0.399471			0.844319	0.438659	0.357873
CRIP2	Cysteine-rich protein 2	P52943	115;189	ASS(1)VTTFTGEPNTCPR	UID372	3.33964	3.1606	3.70812	3.99684	2.54289	1.62065	4.9384	4.26754	5.08799	4.24901	5.01723	3.11919	2.49295	4.66495	2.37318	3.74487	3.67229	3.16883	3.17474	2.96738	1.10601	0.0792996	1.22872			0.33372	0.559901	0.251889
MIS12	Protein MIS12 homolog	Q9H081	134	T(1)ELCT(1)KQALLAELEEQK	UID2266	-4.08834	-0.829541	3.51379	1.48798	2.36899	2.89124	3.5602	2.88645	3.8915	4.37615	2.01422	-3.69621	0.536476	-0.437318	3.69424	3.43594	1.54053	1.88803	1.64311	-0.687519	1.04771	0.461679	0.28427			0.691747	0.559435	0.25225
44083	Septin-9	Q9UHD8-7	66;67;78;85	HVDSLSQRS(1)PK	UID869	-3.08114	-4.13537	0.931448	-3.63605	-0.112684	0.80778	0.470929	2.0151	-0.76937	1.12486	-4.12492	-2.83555	0.5628	-0.780835	0.890741	-0.516104	1.2081	1.05186	1.93412	1.06686	1.02965	0.37949	0.363583			2.2312	0.0270316	1.56813	Upregulated in RA
DSP	Desmoplakin	P15924;P15924-3	2608;2009;2165	S(0.004)S(0.004)S(0.992)FSDTLEESSPIAAIFDTENLEK	UID233	0.12927	-0.394002	0.554132	-0.339928	0.0817881	-0.071909	1.55342	1.0032	1.20779	0.267772	1.30276	0.543958	1.212	0.55897	-1.18655	-0.991413	-4.13295	0.535	-4.76563	-0.398324	1.01976	0.0314709	3.03627	Upregulated in LV		-1.47621	0.105999	0.9747
BLOC1S6	Biogenesis of lysosome-related organelles complex 1 subunit 6	Q9UL45	90	QALQELT(0.997)QNQVVLLDT(0.219)LEQEIS(0.784)KFK	UID2041	-0.934283	-3.47186	1.81967	0.683974	2.1469	-4.38297	1.17388	0.589485	-0.237262	2.82075	-3.81559	1.78994	-0.165432	1.76821	1.47442	1.88458	0	-3.43668	1.82915	0.869814	0.997729	0.419919	0.323702			1.31683	0.277765	0.556323
HRC	Sarcoplasmic reticulum histidine-rich calcium-binding protein	P23327	207	HGHRGHDGEDDEGEEEEEEEEEEEEAS(0.231)T(0.769)EYGHQAHR	UID984	-3.0745	-1.45081	-2.95345	-3.81331	-1.05286	-3.58548	-3.9235	-3.79898	-0.783939	-3.1732	-0.330694	0.121868	0.271247	-2.49704	-0.549378	-3.60349	-3.88258	-3.21613	-4.02725	0.699009	0.995469	0.25582	0.54472			0.215518	0.80095	0.0963944
G3BP1	Ras GTPase-activating protein-binding protein 1	Q13283	232	S(0.002)S(0.002)S(0.996)PAPADIAQTVQEDLR	UID460	-3.07778	1.39255	0.777433	-3.29476	-0.718855	0.00697638	1.36261	-0.0545518	-0.349642	0.0707157	0.6647	-0.278517	-0.381884	0.340578	0.0238635	0.814969	0.224639	-0.225418	0.620845	0.0559593	0.966707	0.226711	0.613586			1.08414	0.174189	0.758979
KIAA1407	Coiled-coil domain-containing protein KIAA1407	Q8NCU4	817	RVIQS(1)WLQY(1)VIDLQEEVR	UID1824	1.24189	-3.59662	-4.28061	0.0193439	0.187315	-4.04672	1.71664	-3.21893	1.4569	-3.94254	1.25702	1.43272	-4.19323	1.50817	0.38242	1.18084	1.47722	-2.80107	0.485039	-2.86089	0.961412	0.476672	0.274283			1.65615	0.156913	0.804342
HRC	Sarcoplasmic reticulum histidine-rich calcium-binding protein	P23327	119	SQDHKVGDEGVS(1)GEEVFAEHGGQAR	UID288	-3.64563	-3.11895	-3.36542	-0.169409	0.288641	-3.46373	-0.292482	-0.747064	-1.08404	-0.119476	-1.08604	-1.41479	-4.33743	-4.60397	-3.14581	-3.55861	-3.52576	-3.1075	-0.555999	-0.335132	0.948417	0.280147	0.508426			-0.444649	0.628698	0.201558
VDAC2	Voltage-dependent anion-selective channel protein 2	P45880	251;240;266	VNNS(0.97)S(0.03)LIGVGYTQTLRPGVK	UID326	-0.601645	-2.91506	-1.48954	-2.16735	-3.24417	-3.19437	-0.950008	0.00928023	-2.92475	-0.782673	-2.19619	-1.10561	-1.50869	-0.884647	-1.89194	-3.45943	-1.58984	-2.76473	-2.14267	-2.23312	0.917453	0.154369	0.882806			0.130636	0.832864	0.0794261
		Q5VWP3-3;Q5VWP3-4	509;498	STPLSQAPS(0.016)LS(0.973)PT(0.012)K	UID580	-1.19157	-0.657152	-1.17092	-4.8244	-4.21851	-1.74288	-0.787767	-1.31498	-0.532812	-3.15751	-3.1385	-1.32864	0.499561	-0.209317	-0.428071	-0.000296998	-1.72304	-4.12015	-3.96867	-1.20539	0.90653	0.288965	0.50077			0.635918	0.499876	0.301138
HRC	Sarcoplasmic reticulum histidine-rich calcium-binding protein	P23327	285	HQGHGIEEDEDVS(1)DGHHHRDPSHR	UID280	-1.94271	-2.73542	-3.90741	-2.08406	-3.24691	-3.87998	-2.0389	-2.93101	-1.30584	-2.99187	-2.22524	0.183456	-3.37316	-3.98422	-3.8525	-3.85141	-4.13634	-3.74846	-4.59536	-4.36502	0.868572	0.191235	0.761007			-1.11011	0.045858	1.33859	Upregulated in LA
YAP1	Transcriptional coactivator YAP1	P46937;P46937-8	109;109;109;109;109;109;109;109	QAS(1)TDAGTAGALTPQHVR	UID345	-3.24448	-3.98267	-2.67878	-3.8596	-1.40539	-3.64495	-2.53783	-3.85636	-1.55828	-1.9751	-1.45685	-2.16136	-2.34685	-1.78828	-2.89254	-0.441514	-2.69181	-3.97623	-4.07354	-0.875885	0.865606	0.147177	0.975585			0.744579	0.314819	0.50194
AAK1	AP2-associated protein kinase 1	Q2M2I8	637;637	RILS(0.977)DVT(0.023)HSAVFGVPASK	UID533	-2.59082	-3.78737	-2.25287	-4.0164	-2.69535	-4.7112	-3.78274	-3.39371	-3.10752	-2.14809	-2.49823	-1.55881	-0.956935	-4.17966	-2.93664	-3.76341	-4.41393	-2.12553	-4.89904	-1.44837	0.850046	0.181199	0.815145			-0.0528894	0.939082	0.0272965
DSP	Desmoplakin	P15924;P15924-3	22;22;22	MIRAES(1)GPDLR	UID230	-3.0851	-0.791005	-2.02016	-2.36006	-4.05928	-4.22264	-3.45432	1.48876	-2.77893	-3.81652	0.814798	-3.16306	-2.43879	-4.69943	-2.69422	-3.13131	-2.10077	-2.64692	-2.41754	-3.2688	0.849508	0.378231	0.379488			-0.237767	0.722937	0.140899
CLASP2	CLIP-associating protein 2	O75122;O75122-3	370;376;604	S(0.001)RS(0.999)DIDVNAAAGAK	UID76	-0.01441	-3.49829	0.314849	-4.68141	-3.94576	-3.5721	0.440312	-0.853807	0.0312507	0.242197	-3.84918	-3.34746	-4.68608	-0.374546	-3.70307	-3.24762	-0.889133	-0.373002	-3.44976	-0.9262	0.848648	0.447327	0.305389			0.714282	0.467514	0.330205
SORBS2	Sorbin and SH3 domain-containing protein 2	O94875-10;O94875-11;O94875-12;O94875-2;O94875-7	528;349;377;277;435;395;365;395;370;181	T(0.691)S(0.309)PGRVDLPGSSTTLTK	UID949	-3.2018	0.461265	0.592784	-3.96918	-0.431411	-3.56647	1.15565	0.335494	-3.94654	-2.21813	-2.27367	0.725208	0.163787	0.815865	-3.01986	-3.45808	1.62743	-3.36973	0.487869	0.15043	0.820345	0.436113	0.318313			0.719221	0.523563	0.281031
PDHA1;PDHA2	Pyruvate dehydrogenase E1 component subunit alpha, somatic form, mitochondrial;Pyruvate dehydrogenase E1 component subunit alpha, testis-specific form, mitochondrial	P08559	293;262;331;300;291	YHGHS(1)MSDPGVSYR	UID173	0.497388	-0.0334909	2.17035	1.23326	2.20264	1.76995	1.39001	2.25764	0.800029	2.23431	0.989688	3.47567	3.63198	1.27816	2.97979	2.38752	1.87404	-0.569813	0.773729	1.66079	0.80465	0.216114	0.715936			0.176779	0.788847	0.103007
HNRNPK	Heterogeneous nuclear ribonucleoprotein K	P61978-2	116;116	IIPT(0.001)LEEGLQLPS(0.996)PT(0.003)ATSQLPLESDAVECLNYQHYK	UID399	-1.36374	-2.93562	0.232183	-4.28592	-0.628984	-2.78456	-0.750422	-1.62195	-0.589316	0.172836	-0.99541	-0.673946	-3.67452	-0.496213	-0.304099	-0.459563	-3.90622	-4.80715	-0.166569	-2.88356	0.799287	0.323148	0.465672			0.100623	0.917646	0.0373246
HRC	Sarcoplasmic reticulum histidine-rich calcium-binding protein	P23327	567	AEVGAPLSPDHS(1)EEEEEEEEGLEEDEPR	UID272	1.3986	0.37438	-0.278296	-0.467581	1.80562	1.58714	1.666	1.33904	0.844805	1.41104	1.57328	1.87277	1.99763	-0.0323441	0.338937	0.912827	-0.170036	-0.92402	1.30093	1.22493	0.792581	0.144266	1.12262			-0.357897	0.556835	0.254273
TTN	Titin	Q8WZ42-3;Q8WZ42-12;Q8WZ42-2;Q8WZ42-6	267;267;267;267;267;267;267;267;267;267;267;267;267	SRS(0.006)PT(0.99)PPS(0.004)IAAK	UID1087	-3.63962	-3.37854	-2.1312	-2.54046	-4.89352	-3.59545	-3.6243	-0.274795	-3.08117	-1.67066	-1.05924	-4.12791	-4.23807	-3.44487	-0.366024	-2.45789	-1.69612	-3.71006	-3.41442	-2.97955	0.780825	0.306042	0.500715			0.781858	0.257033	0.590012
SPEG	Striated muscle preferentially expressed protein kinase	Q15772	2130;2130	SSS(1)FSQGEAEPR	UID524	-0.0866279	-3.36578	-4.37138	-0.776391	-0.616543	-2.67684	-0.00865442	-2.89024	-1.33837	-0.413066	0.442324	-0.993453	-3.21728	-3.74463	-2.89249	-1.55572	-2.02933	-2.99654	-0.398769	-0.375931	0.779584	0.361685	0.411109			-0.0167963	0.984027	0.00699289
TNS1	Tensin-1	Q9HBL0	858	EAT(0.025)S(0.161)DPS(0.653)RT(0.161)PEEEPLNLEGLVAHR	UID805	-3.90807	-0.439258	2.37408	-0.326175	-4.02042	-3.54198	-0.230302	0.0439242	-2.44931	0.746223	-3.29819	-0.719123	-0.176212	-4.55694	0.278172	-3.27124	-3.74525	-4.36127	-3.94802	0.163994	0.774638	0.46829	0.290657			-1.13359	0.348561	0.457721
HRC	Sarcoplasmic reticulum histidine-rich calcium-binding protein	P23327	159	SHS(1)HQDEDEDEVVSSEHHHHILR	UID285	-0.117313	-1.32093	-3.03341	-0.493764	-0.260851	-0.0457358	1.30872	-3.67988	0.471306	1.61749	0.886149	-0.796037	-0.691948	-4.37899	-4.93422	-2.26713	-3.42673	-3.83604	-1.59681	-4.24166	0.752352	0.376743	0.395338			-2.64727	0.00161397	2.79211	Upregulated in LA
ATAD1	ATPase family AAA domain-containing protein 1	Q8NBU5	322	EYVNSTSEES(1)HDEDEIRPVQQQDLHR	UID660	-3.57806	-0.947487	0.189689	-4.15693	-4.78533	-4.1524	0.341628	-0.307844	-0.641032	-2.80224	-3.93876	-4.28608	-3.58142	-4.50718	-1.45159	-0.699754	-0.0899242	-3.49762	-3.35762	-2.91828	0.731408	0.477233	0.285641			0.544807	0.575265	0.240132
XIRP1	Xin actin-binding repeat-containing protein 1	Q702N8	295;295	GIS(1)LEEGARPDVSATR	UID609	1.06584	0.378573	0.84263	0.990557	0.158178	0.368618	2.67111	0.522152	2.96662	3.08179	1.60091	-0.894078	-0.539654	-0.204567	-2.69257	-1.0238	-1.43099	1.52969	-4.20584	-1.545	0.710055	0.330836	0.478287			-2.00165	0.0190695	1.71966	Upregulated in LA
BLOC1S6	Biogenesis of lysosome-related organelles complex 1 subunit 6	Q9UL45	84	QALQELT(0.956)QNQVVLLDT(0.575)LEQEIS(0.469)KFK	UID2293	2.95047	0.669263	-3.15569	0.683974	2.1469	-2.58153	1.67315	0.589485	2.57414	2.29153	-3.03377	1.78994	-0.165432	1.76821	3.12637	1.88458	0	-4.4349	1.82915	0.869814	0.698109	0.537962	0.235829			0.601564	0.632859	0.198693
ADCY4	Adenylate cyclase type 4	Q8NFM4	273	RHQGVS(1)VLY(1)ADIVGFTR	UID1834	0.939907	-3.91064	1.26848	-3.73622	-2.54326	-3.57762	0.884246	-3.87546	0.181706	0.760804	-3.37363	-0.00277343	-3.21212	1.24526	-3.21892	-3.38552	0.615831	0.299125	-4.64552	-4.15781	0.692671	0.549521	0.227121			0.0340521	0.978205	0.00956994
MIS12	Protein MIS12 homolog	Q9H081	130	T(1)ELCT(1)KQALLAELEEQK	UID2265	-3.12377	-0.829541	3.51379	1.48798	2.36899	2.89124	3.5602	2.88645	3.8915	4.37615	2.01422	-5.23117	0.536476	-0.437318	3.69424	3.43594	1.54053	1.88803	1.64311	-0.687519	0.66767	0.654268	0.157196			0.530984	0.630098	0.200592
TNS1	Tensin-1	Q9HBL0	1314	HLGGS(1)GSVVPGS(1)PCLDR	UID808	1.34753	0.591858	1.36212	-0.499874	-0.0968724	0.96675	2.05017	1.49338	1.91322	1.52449	-0.0982756	1.94934	0.113285	0.869145	0.444406	1.54662	1.16844	-0.163796	0.627575	0.113048	0.666025	0.246359	0.739307			0.0460008	0.931603	0.0307691
LMO7	LIM domain only protein 7	Q8WWI1	1510;1510;1510;1176;1225	RGES(1)LDNLDSPR	UID687	-3.48493	-4.39784	-3.00216	-3.52092	-4.14658	-1.52003	-4.69619	-3.10436	-2.96506	0.092762	-2.53086	-3.22256	-2.35583	-1.13479	-4.28931	-3.25346	-1.87152	-4.53431	-3.86704	-1.58225	0.662252	0.365833	0.434148			0.412167	0.573152	0.24173
CPS1	Carbamoyl-phosphate synthase [ammonia], mitochondrial	P31327-3	143;137	VS(0.051)GLLVLDY(0.114)S(0.92)KDY(0.912)NHWLAT(0.003)K	UID1466	6.12216	2.96002	5.78045	0.606678	4.00399	3.82014	5.81018	1.79989	5.40004	5.08462	5.42458	4.22315	4.04553	4.32962	4.03757	4.23344	4.84544	3.41501	4.9223	5.13051	0.658902	0.467893	0.302272			0.534031	0.508858	0.293403
RNF2	E3 ubiquitin-protein ligase RING2	Q99496	10;10	S(1)QAVQT(1)NGT(1)QPLSK	UID3420	0.0824009	-1.72607	0.0627444	0.683652	-0.0206274	0.318624	0.250033	0.249514	0.369417	-0.0414017	0.778438	1.33543	0.907889	0.213134	-0.188968	-2.7394	-3.07323	1.2891	0.372195	0.891208	0.649781	0.209935	0.972091			-0.362401	0.648847	0.187858
RNF2	E3 ubiquitin-protein ligase RING2	Q99496	2;2	S(1)QAVQT(1)NGT(1)QPLSK	UID3070	0.0824009	-1.72607	0.0627444	0.683652	-0.0206274	0.318624	0.250033	0.249514	0.369417	-0.0414017	0.778438	1.33543	0.907889	0.213134	-0.188968	-3.87456	-2.83037	1.2891	0.372195	0.891208	0.649781	0.209935	0.972091			-0.489872	0.569837	0.244249
RNF2	E3 ubiquitin-protein ligase RING2	Q99496	7;7	S(1)QAVQT(1)NGT(1)QPLSK	UID3419	0.0824009	-1.72607	0.0627444	0.683652	-0.0206274	0.318624	0.250033	0.249514	0.369417	-0.0414017	0.778438	1.33543	0.907889	0.213134	-0.188968	-1.87527	-4.44893	1.2891	0.372195	0.891208	0.649781	0.209935	0.972091			-0.435484	0.616513	0.210058
HRC	Sarcoplasmic reticulum histidine-rich calcium-binding protein	P23327	171	SHSHQDEDEDEVVS(0.251)S(0.749)EHHHHILR	UID287	0.852346	0.482737	2.67554	2.31455	3.84927	3.12852	3.19628	4.71293	-1.77303	3.13698	4.37236	4.03965	2.33607	1.94699	0.82321	1.06977	2.44076	2.00912	3.64113	-3.27801	0.643017	0.509586	0.263789			-0.981024	0.323783	0.489747
CLASP1	CLIP-associating protein 1	Q7Z460;Q7Z460-4	600;600;600;600;600	S(0.002)RS(0.998)DIDVNAAASAK	UID614	-0.779542	-2.14202	-1.07685	-4.50137	-3.0539	-3.60253	-0.0757859	-2.26273	0.0736493	0.45476	-3.46237	-2.97256	-5.1131	-3.83744	-2.33541	-1.27043	-0.0686829	-3.12608	-4.1346	-1.40924	0.617729	0.525353	0.252167			0.214338	0.794495	0.099909
BCKDK	[3-methyl-2-oxobutanoate dehydrogenase [lipoamide]] kinase, mitochondrial	O14874	31;31;31	S(0.961)T(0.039)S(0.001)ATDTHHVEMAR	UID46	-0.908971	-4.90866	-3.47338	-1.2308	-1.46106	-2.62177	-3.61766	0.814734	-0.504073	0.580796	-3.8301	-1.47494	-4.80256	-4.267	-4.00525	-3.3073	-4.2437	-4.04305	-3.74936	-3.86762	0.600708	0.558509	0.225814			-1.49207	0.0372517	1.42885	Upregulated in LA
RNF8	E3 ubiquitin-protein ligase RNF8	O76064-2	52;52;52	GFGVT(0.583)Y(0.417)QLVS(1)KICPLMIS(1)R	UID2414	-3.1167	-4.67612	-4.97584	-3.47814	-3.20004	-4.05295	-3.80381	-3.3852	-3.07548	-3.72567	-2.7498	-2.49055	-4.43478	-4.34149	-5.17485	-2.94949	-3.01036	-3.97366	-5.37769	-2.37625	0.535875	0.313686	0.677912			0.0303758	0.962222	0.0167245
		P55017-3	91	PTLADLHS(1)FLKEGR	UID388	0.524478	-4.9115	-3.74115	-3.99959	-5.04034	0.779953	-3.25084	-3.31568	-2.72705	-3.42687	-0.149376	-3.42073	0.888578	2.88893	2.2544	-3.08888	-3.03937	-3.65535	0.792138	-4.70861	0.531079	0.642419	0.168955			1.50897	0.307844	0.51167
NDRG2	Protein NDRG2	Q9UN36;Q9UN36-2	350;339;336;346;307;320	T(0.005)LS(0.994)QS(0.001)SESGTLSSGPPGHTMEVSC	UID885	-1.66225	-4.46492	-2.5396	-3.24236	-3.77953	-2.86401	-1.51389	-0.705446	-1.95926	-3.51465	-2.33566	-3.35513	-4.55353	-3.72183	-2.51646	-2.89992	-4.43607	-4.01188	-0.457587	-2.73377	0.529603	0.444743	0.360643			0.123894	0.860346	0.0653269
NDRG1	Protein NDRG1	Q92597	366;285;300	SHT(0.993)S(0.006)EGAHLDITPNSGAAGNSAGPK	UID1089	-3.07324	0.0363267	-0.624584	-0.0994602	-4.60539	-3.93881	-3.31112	-3.228	-3.17326	-0.347808	-0.762816	-0.0648475	0.202395	0.521098	1.34565	1.02847	0.266969	1.01893	1.00287	0.925398	0.524364	0.588163	0.208638			2.92363	0.00197141	2.70522	Upregulated in RA
PI4KB	Phosphatidylinositol 4-kinase beta	Q9UBF8	428;413;96	S(0.18)T(0.18)RS(0.64)VENLPECGITHEQR	UID858	-4.55214	-3.10376	-3.2061	-3.84066	-2.85968	-3.54219	-2.99708	-3.39464	-3.64951	-3.42628	-3.01966	-1.74382	-2.74826	-4.28626	-2.68584	-1.94386	-1.84082	-2.2692	-1.61885	-2.98174	0.520388	0.29949	0.791123			0.999343	0.0943922	1.02506
SORBS2	Sorbin and SH3 domain-containing protein 2	O94875-10;O94875-11;O94875-12;O94875-2;O94875-7	345;166;266;166;252;212;235;212;212;70	DAS(0.123)S(0.877)PVPPPHVPPPVPPLRPR	UID94	-0.414854	0.101205	0.258453	-1.02806	0.293246	-0.524803	-0.680594	0.459609	1.1546	1.28762	-0.73924	0.00850592	0.615727	0.454349	-1.31981	0.333375	1.26174	-3.16982	0.623861	-0.915538	0.520025	0.320152	0.684748			-0.171129	0.808396	0.0923757
TNS1	Tensin-1	Q9HBL0	1177	AQFSVAGVHTVPGS(1)PQAR	UID803	-1.32305	1.53831	-0.524845	0.686161	-1.46149	-3.41551	2.24782	-2.70008	3.32479	3.32184	-3.30486	0	-4.59358	-0.80803	0.00931506	-0.435453	-3.53821	-3.38965	-4.27449	-4.05088	0.50663	0.709936	0.128428			-1.60527	0.109982	0.958679
LMO7	LIM domain only protein 7	Q8WWI1	1586;1586;1586;1252;1301	TSTTGVATTQS(0.933)PT(0.067)PR	UID690	-2.85849	-4.2052	-1.86307	-4.09823	-3.04819	-3.20696	-0.555198	-4.17952	-3.06658	-0.755749	-3.53092	-3.33277	-3.58117	0.235812	-3.37942	-3.14481	-1.42158	-1.32222	-4.33509	-3.26783	0.4988	0.481197	0.321482			0.83691	0.277486	0.55676
CAPZB	F-actin-capping protein subunit beta	P47756	263	ELS(1)QVLTQR	UID350	-3.97587	-1.57758	-0.500752	0.337213	-0.305104	-3.65074	-2.99155	0.290334	-2.7801	-0.267963	-1.26304	-0.33035	-0.516117	0.129601	-0.552008	-0.0624985	-0.172761	0.380986	-3.55972	-0.190516	0.489455	0.562051	0.235067			1.03686	0.241284	0.617471
GPALPP1	GPALPP motifs-containing protein 1	Q8IXQ4	254;84;105	KDEEHILS(1)GR	UID644	-2.8616	-3.24097	-0.566225	-3.57522	-4.03952	1.6119	-3.22445	-1.68296	-1.49184	-1.49481	-0.185167	-4.05021	0.723953	0.913194	-1.41416	-3.20814	0.387936	-1.93693	-5.78511	-2.80402	0.482584	0.628445	0.181697			0.133762	0.907222	0.0422862
BAG3	BAG family molecular chaperone regulator 3	O95817	173	SQS(1)PAASDCSSSSSSASLPSSGR	UID128	-0.374369	-4.34176	0.645005	-0.218173	-2.09416	0.127032	0	1.41828	-1.49752	-0.527465	-1.15582	-0.894169	-1.4926	-0.368825	0.0881839	-3.9761	0.0242661	-1.72627	-1.93684	0.200238	0.449981	0.57826	0.226828			-0.0565981	0.950615	0.0219953
CRACR2A	EF-hand calcium-binding domain-containing protein 4B	Q9BSW2-2	473	IIS(1)VEEDPLPQLLDGGFEQPLSK	UID761	-3.97349	-3.95995	-3.45251	-3.16592	-4.20749	-2.83192	-3.84162	-2.063	-3.63249	-3.07932	-3.08828	-3.45037	-3.02941	-2.45683	-3.96142	-4.7311	-4.61206	-3.21687	-3.89173	-4.31335	0.429334	0.372053	0.709706			-0.284789	0.600394	0.221564
SOCS7	Suppressor of cytokine signaling 7	O14512	176	LLLQPPGPELPPVPFPLQDLVPLGRLS(1)R	UID37	0.972959	-2.97094	1.17943	-2.22359	-3.97663	-3.3679	-4.36648	1.81066	1.43318	2.85205	-3.4608	-4.33391	-3.06801	1.36735	-3.26524	-4.57263	0.692684	-1.94238	-4.56305	-2.51411	0.426354	0.760222	0.102817			-0.382798	0.746531	0.126952
VDAC1	Voltage-dependent anion-selective channel protein 1	P21796	104	LTFDSSFS(0.999)PNT(0.001)GKK	UID270	-3.01945	-2.33281	-3.50862	-2.07772	-3.89943	-4.62411	-3.61392	-4.17311	-2.68787	-1.92387	-1.52403	-3.77577	-2.03295	-4.20171	-2.79692	-1.01699	-2.2365	-3.58572	-2.70053	-2.03324	0.4249	0.497082	0.333629			0.590604	0.36465	0.438124
TNNI3	Troponin I, cardiac muscle	P19429	24	S(0.202)S(0.798)NYRAYATEPHAK	UID257	1.29698	-4.17293	-2.99482	2.10281	1.39953	0.62575	1.71125	-2.75619	-2.26434	2.90558	3.45278	1.11077	-3.22709	1.31445	-3.92211	-0.479349	0.309865	2.74592	-0.239484	0.339332	0.423698	0.756308	0.104961			0.300251	0.800656	0.0965542
TNS1	Tensin-1	Q9HBL0	1307	HLGGS(1)GSVVPGS(1)PCLDR	UID1968	-0.263892	-3.80931	-0.469227	-3.52957	-0.716411	-1.12956	-2.73361	-1.0924	-1.24165	-1.54286	-1.18597	-0.5203	-0.341501	-3.82907	-1.32548	-0.949311	-0.247413	-3.27184	-4.49671	-1.03927	0.416096	0.555927	0.258251			-0.512589	0.565214	0.247787
MYBPC3	Myosin-binding protein C, cardiac-type	Q14896	607;606	VHKLTIDDVT(1)PADEADYSFVPEGFACNLSAK	UID1034	-1.8167	-3.95902	-1.30816	-4.84305	-5.29632	-4.03447	-0.98581	-2.89872	-2.46096	-3.76757	-3.72552	-4.33951	-3.72477	-3.83766	-1.5889	-3.48556	-3.61101	-2.89554	-3.27346	-4.13174	0.413973	0.59085	0.222229			0.282403	0.701599	0.153911
IRF2BP2	Interferon regulatory factor 2-binding protein 2	Q7Z5L9	175;175	LEEPPELNRQS(1)PNPR	UID619	-3.46925	-3.62121	-1.48243	-4.37113	-2.62238	-2.69573	-2.10445	-4.09088	-1.33051	-1.50541	-3.257	-2.64185	-3.54599	-5.15623	-1.5813	-3.94184	-0.891143	-1.42192	-4.89154	-3.73304	0.404248	0.523067	0.3062			-0.044456	0.956655	0.0192447
HRC	Sarcoplasmic reticulum histidine-rich calcium-binding protein	P23327	358	HQGHRDEEEDEDVS(0.994)T(0.006)ER	UID281	-2.80552	1.82565	-3.76799	-4.96416	0.125321	-0.520537	-4.77119	-3.90379	0.0599667	0.590582	1.31844	1.09139	-3.51566	-4.0112	-0.0536261	-2.81993	-2.72282	-3.85695	-2.85294	-3.25816	0.380218	0.77193	0.0977676			-1.11198	0.294364	0.531115
		Q5VWP3-3;Q5VWP3-4	443;432	SNPSHQRPFSPASCPTFSLNS(0.999)PASSTLTLDQK	UID578	-0.942575	0.0193248	-2.46855	-1.6661	-3.98917	-0.901194	-0.647643	-0.600673	-0.578787	-1.08629	-3.47909	-1.41693	-1.17273	-3.95881	-3.6043	-2.55825	-3.75594	-3.20343	-3.74353	-1.64825	0.37488	0.594704	0.228882			-1.55232	0.0364449	1.43836	Upregulated in LA
SERBP1	Plasminogen activator inhibitor 1 RNA-binding protein	Q8NC51	330;315;324;309	SKS(1)EEAHAEDSVMDHHFR	UID661	-3.51901	1.53071	2.29674	-1.5387	-0.855788	-3.56683	-3.61402	2.08163	0.847381	0.295081	0.171826	-4.20449	0.42973	-4.82182	2.89663	-2.66652	2.02652	0.515766	-4.23243	1.51583	0.371735	0.761272	0.103797			0.261284	0.855408	0.0678268
RNF8	E3 ubiquitin-protein ligase RNF8	O76064-2	47;47;47	GFGVT(0.583)Y(0.417)QLVS(1)KICPLMIS(1)R	UID3269	-3.1167	-4.35278	-4.97584	-3.03733	-3.20004	-4.05295	-3.23508	-2.95616	-3.012	-3.97031	-4.16832	-2.50651	-4.10767	-4.34149	-5.17485	-2.94949	-3.01036	-4.23607	-5.37769	-4.2646	0.36698	0.486163	0.419091			-0.404233	0.502394	0.298955
TNNI3	Troponin I, cardiac muscle	P19429	23	S(0.891)S(0.109)NYRAYATEPHAK	UID256	-0.785599	-0.336108	-3.60041	0.774598	-1.31767	-3.76854	2.22298	0.818349	-3.86115	-4.05263	1.28363	-4.35268	-0.0381541	-0.855798	-2.79271	-3.96367	-0.103663	2.02728	-0.543822	0.157287	0.365668	0.766237	0.101284			0.637749	0.528315	0.277107
EEF1D	Elongation factor 1-delta	P29692-2;P29692-3	499;133;114;109	ATAPQTQHVS(1)PMR	UID302	-4.60992	-4.193	-2.02487	-3.0762	-2.73474	-3.54719	-3.35568	-3.45665	-2.63453	-2.52778	-4.42208	-3.15234	-1.46341	-3.50233	-0.305626	-3.99563	-0.446221	-2.90957	-2.94142	-3.11687	0.362537	0.544974	0.300257			0.904652	0.231449	0.635544
JPH2	Junctophilin-2	Q9BR39	486	ETPRPEGGS(0.001)PS(0.999)PAGT(1)PPQPK	UID1919	-3.04094	-3.31318	-1.50208	-2.18659	-4.32877	-3.69572	-2.3815	-3.32062	-2.57818	-3.3067	-3.41509	-0.877998	-2.68821	-3.85811	-3.4893	-4.21841	-3.36885	-3.09233	-4.77805	-1.77082	0.358598	0.552689	0.29096			-0.499625	0.436101	0.360413
TMPO	Lamina-associated polypeptide 2, isoform alpha;Thymopoietin;Thymopentin;Lamina-associated polypeptide 2, isoforms beta/gamma;Thymopoietin;Thymopentin	P42166;P42167;P42167-2	74;74;74;74	GPPDFSSDEEREPT(1)PVLGSGAAAAGR	UID997	-3.967	-2.80979	-3.1408	-2.29455	-4.19859	-4.29147	-1.97059	-3.82903	-3.00636	-3.29357	-3.03969	-3.78505	-2.73394	-1.4318	-3.38941	-2.01933	-0.409339	-3.13159	-1.54848	-0.78564	0.356335	0.500151	0.400077			1.63386	0.0196237	1.70722	Upregulated in RA
TNS1	Tensin-1	Q9HBL0	1381	QGS(1)PTPALPEKR	UID820	0.666321	-3.84204	-0.177778	-3.5757	-5.20186	-0.625139	0.834601	-3.87495	0.358747	-2.56143	-3.15059	0.00441674	-4.102	-4.49846	-3.4644	-2.50221	-4.36029	-3.71114	-0.916894	-3.36268	0.341573	0.765115	0.102846			-1.13341	0.256387	0.591103
RNF8	E3 ubiquitin-protein ligase RNF8	O76064-2	60;60;60	GFGVT(0.583)Y(0.417)QLVS(1)KICPLMIS(1)R	UID2415	-3.1167	-4.00482	-4.97584	-3.41723	-3.20004	-4.05295	-4.11796	-2.87691	-2.96394	-5.16158	-2.91685	-2.66488	-3.55805	-4.34149	-5.17485	-2.94949	-3.01036	-3.88303	-5.37769	-2.85178	0.328857	0.554386	0.315506			-0.146647	0.810479	0.0912581
MAP4	Microtubule-associated protein 4	P27816;P27816-5	941;941;768;668	VGS(0.995)T(0.005)ENIKHQPGGGR	UID296	-2.3149	-3.24163	-3.91727	-3.39261	-3.05017	-3.06239	-1.15164	-3.25009	-3.32285	-2.06098	-3.43755	-3.47191	-3.17235	-2.79016	-3.21362	-4.60212	-2.47747	-4.03108	-4.49592	-2.53908	0.324965	0.541997	0.347538			-0.286762	0.610552	0.214277
TPM3;TPM1	Tropomyosin alpha-3 chain;Tropomyosin alpha-1 chain	P06753;P06753-6;P09493;P09493-4;P09493-6	272;235;271;271;271	AIS(1)EELDHALNDMTSI	UID164	-2.87546	-3.99431	-1.26762	-3.89026	-4.72461	-2.87527	-2.56017	-2.09666	-2.6646	-4.19851	-3.60088	-3.15081	-2.49419	-2.96678	-1.7292	-3.64057	-1.78772	-4.55436	-3.6626	-3.60593	0.30471	0.619253	0.231395			0.135949	0.842928	0.0742096
SDPR	Serum deprivation-response protein	O95810	293	SSPFKVS(1)PLTFGR	UID125	0.288585	0.938961	0.200526	-2.35048	0.944073	0.517923	0.425469	-1.27873	0.83913	0.344099	0.51179	1.4631	0.338946	0.415324	0.613383	1.58347	1.15801	1.26151	2.21271	1.20476	0.287754	0.649928	0.202505			1.11709	0.086341	1.06378
DPYSL2	Dihydropyrimidinase-related protein 2	Q16555	542;506	NLHQSGFS(0.001)LS(0.999)GAQIDDNIPR	UID531	-0.152856	-3.30734	-0.87084	-3.50947	-3.95401	-2.18044	-0.0652844	-1.29771	0.354959	-1.27194	-3.91649	-3.52305	-4.58543	0.264269	-4.24365	-2.61767	-0.968424	-3.80119	-5.16046	-3.54473	0.285597	0.761034	0.108795			-0.538247	0.568479	0.245285
DES	Desmin	P17661	432	INLPIQTYSALNFRET(0.014)S(0.986)PEQR	UID242	-2.68027	0.793795	-3.29494	0.156094	0.932506	-4.32407	-3.60022	-3.47201	-2.65929	0.814067	1.45525	1.59438	-1.98662	-3.96357	-0.0383114	0.772135	0.472698	0.420191	2.36757	0.593714	0.280751	0.811416	0.0801376			1.49202	0.185222	0.732306
GAPDH	Glyceraldehyde-3-phosphate dehydrogenase	P04406;P04406-2	184;142	VIHDNFGIVEGLMTTVHAITAT(1)QKTVDGPSGK	UID958	2.66597	3.46219	2.37293	2.10082	3.6092	3.14854	2.21475	3.7445	1.66211	2.73281	3.91692	3.90486	4.00555	2.41602	1.70487	2.18673	1.99861	0.60466	3.71675	3.54271	0.275512	0.620283	0.254095			-0.583225	0.34031	0.468126
TNS1	Tensin-1	Q9HBL0	338	WDS(1)YDNFSGHRDDGMEEVVGHTQGPLDGSLYAK	UID831	-3.35954	-4.49326	-3.24285	-3.90988	-2.958	-1.02639	-4.12484	-2.71961	-3.18666	-3.66641	-2.92727	-2.79601	-0.833491	-5.49902	-0.521944	-1.65996	-3.69979	-5.02461	-0.982887	-0.83402	0.271515	0.681043	0.175441			0.56181	0.549884	0.259729
RPRD1B	Regulation of nuclear pre-mRNA domain-containing protein 1B	Q9NQG5	166	TFQQIQEEEDDDYPGS(0.037)Y(0.031)S(0.931)PQDPS(0.001)AGPLLTEELIK	UID834	-4.36331	-4.21216	-0.458296	-3.64107	-4.16003	-1.88	-2.93683	-2.49119	-0.915468	-1.91063	-4.04865	-3.01308	-4.75173	-4.08454	-0.21074	-3.39691	-0.289686	-4.37012	-2.95795	-3.9055	0.252348	0.749623	0.120704			0.374081	0.682427	0.165944
MIA2	Melanoma inhibitory activity protein 2	Q96PC5	1144;456;536;507;524;536;498;461;541	AFLS(1)PPTLLEGPLR	UID739	-3.53108	-4.22216	-4.19944	-3.63917	-3.52273	-3.40621	-3.27261	-3.4592	-2.3065	-3.90797	-3.06816	-4.91417	-3.58733	-4.1595	-3.45793	-3.89242	-3.18924	-2.78476	-3.09169	-2.93382	0.251189	0.614848	0.30574			0.394987	0.412989	0.384062
TTN	Titin	Q8WZ42-3;Q8WZ42-12;Q8WZ42-2	25647;25772;25839;34712;33071;33196;33205;31621;32144;32166;32336;32979	YSS(1)PQAHVK	UID709	-1.85495	-3.29779	0.648147	-3.82363	-4.10608	-2.7438	-0.221268	-1.99837	0.263722	-3.06663	-3.62058	-3.15098	-4.26949	-0.241326	-2.22672	1.38545	-3.82728	-0.46763	-5.5165	-2.58942	0.234886	0.798674	0.0900952			0.603481	0.58051	0.23619
ATP5B	ATP synthase subunit beta, mitochondrial	P06576	528	ADKLAEEHS(0.981)S(0.019)	UID159	-1.24658	-2.23153	0.0730259	-0.882994	-1.38059	-2.80656	-1.51791	-3.49458	-1.31702	-0.274037	-0.676351	-0.914365	-0.107504	-0.264918	-0.208051	0.520407	-4.42443	-0.58711	-1.51203	0.979633	0.226571	0.727928	0.14619			0.627325	0.452903	0.343995
WFS1	Wolframin	O76024	32	SRLNATAS(1)LEQER	UID85	-0.776778	-2.86593	-0.660133	-0.860509	-4.30006	-3.83354	-3.21174	0.184527	-1.00733	-2.53937	-1.81343	-1.64968	-4.02023	-0.714199	-2.59959	-0.709377	0.166609	-3.52007	-3.67948	-3.60978	0.207979	0.801622	0.0912745			0.121032	0.892171	0.0495519
MYO18B	Unconventional myosin-XVIIIb	Q8IUG5-3	2248;2247;1760	EKLPS(0.5)PS(0.5)AALSEFVEGLR	UID640	-2.25016	-4.99421	-3.32268	-4.54655	-3.55024	-4.09	-4.41264	-3.46065	-2.73799	-3.4132	-3.44946	-3.00297	-4.66673	-5.18552	-3.74514	-4.15646	-2.89264	-2.84627	-5.02016	-4.44272	0.200362	0.721487	0.170151			-0.248964	0.690741	0.160685
MYPN	Myopalladin	Q86TC9	928;653	TPVDES(1)DDEIQHDEIPTGK	UID625	-0.353948	-0.552055	0.414042	-0.834009	-0.801203	-0.316987	0.149723	-0.623167	-0.404743	0.331876	0.104688	-0.0714981	-1.23816	-4.78503	-0.784708	-0.406589	0.0368171	-1.51097	0.154534	-1.44062	0.157177	0.733738	0.22966			-0.840721	0.270188	0.568334
C2orf81	Uncharacterized protein C2orf81	A6NN90	521	WPRTTPPVLEAT(0.5)S(0.5)QVMWK	UID6	-3.46796	-0.641894	-2.95874	-1.67932	-0.201625	-3.58328	-0.506637	0.172247	-1.51479	-3.43876	-1.1271	-3.23461	-3.89344	-2.27019	-1.92631	-4.00614	-3.71269	-3.14256	-4.49139	-5.51712	0.154073	0.853033	0.0655925			-1.49211	0.0681938	1.16626
MAP2K2	Dual specificity mitogen-activated protein kinase kinase 2	P36507	394	TLRLNQPGT(1)PTR	UID995	-0.891552	-3.43742	-1.21686	-0.544466	-1.40637	-1.54992	-3.25087	-1.02009	0.416808	-1.61112	-0.0686563	-0.344846	-3.60473	-4.36014	-2.47878	-1.39244	0.399324	-0.0813656	-3.64849	-3.91219	0.152979	0.838879	0.0750708			-0.70282	0.417705	0.37913
BLOC1S6	Biogenesis of lysosome-related organelles complex 1 subunit 6	Q9UL45	75	QALQELT(0.999)QNQVVLLDT(0.572)LEQEIS(0.429)KFK	UID2292	2.95047	0.669263	1.81967	0.683974	2.1469	-3.46365	1.67315	0.589485	2.57414	2.82075	-2.63019	1.78994	-0.165432	1.76821	3.12637	1.88458	0	-4.02751	1.82915	0.869814	0.149159	0.888797	0.0460454			-0.0224446	0.984784	0.006659
MYBPC3	Myosin-binding protein C, cardiac-type	Q14896	133;133	VIEAEKAEPMLAPAPAPAEATGAPGEAPAPAAELGES(0.022)APS(0.978)PK	UID500	0.129968	-0.857556	0.849427	-1.12152	-0.286145	0.929802	-1.40242	1.05007	-0.0274414	-0.41816	-0.184535	0.220725	1.38709	-1.51811	1.20284	0.952096	0.514704	-1.2131	-0.0249265	0.665363	0.14867	0.798348	0.112747			0.142032	0.822025	0.0851152
PFKL	ATP-dependent 6-phosphofructokinase, liver type	P17858	398;445	S(0.591)NFS(0.409)LAILNVGAPAAGMNAAVR	UID248	2.73769	1.15334	1.70923	1.54376	1.36521	2.72377	0.365223	2.55665	1.16798	1.83988	2.82153	2.30933	3.08259	2.27992	1.94287	2.90768	0.544467	1.57057	1.95802	2.82184	0.14829	0.793629	0.118734			0.131458	0.814014	0.0893683
MYBPC3	Myosin-binding protein C, cardiac-type	Q14896	286;286	RIS(0.006)DS(0.994)HEDTGILDFSSLLK	UID502	-0.225344	-3.81384	5.70702	-3.61427	-5.35068	2.39049	-1.93716	-3.54976	-4.27109	6.80562	-2.81329	-4.09861	5.00271	-4.4949	-3.50325	-2.13754	-3.45239	-3.80187	5.01674	0.34264	0.123261	0.954608	0.017193			-0.900882	0.62942	0.201059
HSPB1	Heat shock protein beta-1	P04792	15	GPS(1)WDPFRDWYPHSR	UID155	-4.06034	-2.94644	-3.27178	-1.0568	-3.79509	0.427564	-3.4231	-2.0245	-3.58595	-3.6919	-0.566126	-2.12757	-0.900417	-4.65883	-1.50907	-3.03037	-0.902119	0.828758	-3.69183	-0.0110169	0.119113	0.885494	0.0503013			0.596983	0.553691	0.256733
JPH2	Junctophilin-2	Q9BR39	490	ETPRPEGGS(0.001)PS(0.999)PAGT(1)PPQPK	UID2261	-3.53996	-3.4457	-1.50208	-2.18659	-3.75092	-3.67192	-4.49373	-3.74689	-2.57818	-2.53587	-3.37785	-0.877998	-2.68821	-3.65795	-3.54727	-3.91785	-4.22006	-5.11245	-4.93345	-1.77082	0.11638	0.855664	0.0723352			-0.86378	0.197634	0.704139
PDLIM2	PDZ and LIM domain protein 2	Q96JY6	279;529;279	ALAT(1)PPKLHTCEK	UID1092	-2.30393	-4.35726	-1.69856	-3.45231	-1.20676	-3.82132	-1.93123	-3.50974	-3.58651	-2.47377	-0.899854	-3.60436	-2.90524	-3.23946	-2.9497	-2.87454	-3.67597	-2.1438	-4.83345	-3.28669	0.105161	0.875013	0.0603191			-0.47954	0.468835	0.32898
IL17REL	Putative interleukin-17 receptor E-like	Q6ZVW7	252	KLQQS(1)S(1)QLVHR	UID1770	-4.21612	-0.912556	-1.49571	-1.74095	-4.58398	-2.38615	-2.88175	-0.552589	-1.00013	-2.56593	-3.47648	-3.48138	-3.23193	-3.32774	-0.176008	-0.915898	-4.17159	-2.9648	-3.65152	-1.09147	0.10017	0.894509	0.0475791			0.227477	0.789071	0.102884
UNC93B1	Protein unc-93 homolog B1	Q9H1C4	510	LAVLLVT(1)LVAAAVS(1)Y(1)LRMEQK	UID3110	-1.36669	-1.16586	-3.82508	-1.27275	-2.97237	-4.88569	-0.865358	-3.84234	-1.14278	-3.6721	-2.21584	-3.70246	-1.96877	-5.27374	-3.34965	-3.10464	-2.04692	-2.40345	-5.52339	-3.36269	0.0943122	0.90354	0.0428207			-0.999233	0.228345	0.641409
DMD	Dystrophin	P11532-4;P11532-5	3615;3623;2279;2282;542;555;542;555;445;445	SDS(1)SQPMLLR	UID193	-0.993947	-0.173738	0	0.0254295	-0.102013	-3.51396	0.00169582	-0.424091	-3.89866	-0.570591	-0.220034	0.779356	-0.617929	1.14049	-3.65578	0.0288333	0.752273	-0.193743	0.32499	-2.88313	0.0858592	0.913821	0.0377973			0.152171	0.865846	0.0625594
SPEG	Striated muscle preferentially expressed protein kinase	Q15772	453;453	GAPWGTPGAS(1)QEELRAPGSVAER	UID521	-2.98245	-4.09699	-1.70529	-2.56386	-2.851	-2.6312	-3.49787	-2.77611	-3.17409	-2.8686	-1.51157	-1.16798	-4.12961	-4.34617	-3.72765	-3.23338	-1.35299	-0.810003	-3.8376	-1.55208	0.0728688	0.902733	0.0498544			0.110863	0.874605	0.0581879
LDB3	LIM domain-binding protein 3	O75112-2	112	VVVNS(1)PANADYQER	UID75	-1.80352	-4.18999	-2.95344	-3.75196	-5.08838	-4.09547	-3.85892	-4.23476	-3.00429	-1.53942	-3.66904	-4.41156	-4.30337	-1.58246	-3.3599	-4.33823	-2.97959	-1.63988	-3.39287	-2.25596	0.0726449	0.910527	0.0431468			0.85443	0.211365	0.674967
NACA	Nascent polypeptide-associated complex subunit alpha, muscle-specific form	E9PAV3	1042	GASTPPAATPPS(0.998)PKGS(0.001)PAATPLPK	UID29	-3.8669	-4.03249	-3.23041	-0.398045	-0.718549	-3.81715	-2.88118	-3.82706	-0.749747	-4.09668	-2.71647	-2.34133	-1.71118	-0.610436	-1.4414	-3.52251	-1.17329	-3.96421	0.390314	-1.66404	0.0595944	0.939269	0.0264149			0.965034	0.279434	0.553721
LMNA	Prelamin-A/C;Lamin-A/C	P02545;P02545-2	22;22;22;22	SGAQASST(0.001)PLS(0.993)PT(0.006)RITR	UID146	-2.27969	-3.93903	-3.49288	-4.31273	-2.35537	-3.82528	-1.41546	-3.09707	-2.9353	-4.12349	-4.20897	-4.07035	-3.32185	-3.12388	-2.23195	-3.69213	-3.3191	-3.06352	-3.3514	-1.84298	0.0571413	0.923161	0.0391102			0.421074	0.455167	0.341829
TJP1	Tight junction protein ZO-1	Q07157;Q07157-2	1617;1537	AIPVS(0.974)PS(0.026)AVEEDEDEDGHTVVATAR	UID432	-3.46055	-2.25902	-2.78814	-2.18673	-3.31559	-3.86148	-2.85474	-3.17026	-2.51333	-1.6944	-3.44244	-4.54063	-2.23586	-3.40654	-1.91684	-2.85263	-2.42	-2.86015	-3.50827	-3.01559	0.0569198	0.918299	0.0442953			0.124297	0.810279	0.0913655
PGRMC2	Membrane-associated progesterone receptor component 2	O15173	211;235	LLKPGEEPSEYT(1)DEEDTK	UID932	-2.79287	-1.39753	-3.53161	-4.08908	-3.16585	-2.16319	-3.80676	-4.18598	-2.87683	-3.58199	-2.66748	-1.48001	-1.11626	-4.23364	-1.47047	-0.432998	-1.53651	-4.0042	-2.01815	-1.22103	0.0402182	0.950559	0.0232687			0.725692	0.329279	0.482437
PFKL	ATP-dependent 6-phosphofructokinase, liver type	P17858	401;448	S(0.201)NFS(0.799)LAILNVGAPAAGMNAAVR	UID249	0.84811	1.49438	0.0948099	0.244722	0.429718	1.20086	0.586346	1.2083	-1.35608	0.981128	0.601254	1.84164	1.44478	-0.252304	0.0188463	1.4686	-1.09375	0.807032	1.33909	1.62462	0.0394297	0.944392	0.0291233			-0.15989	0.785602	0.104797
TTN	Titin	Q8WZ42-3;Q8WZ42-12;Q8WZ42-2;Q8WZ42-6	265;265;265;265;265;265;265;265;265;265;265;265;265	S(0.001)RS(0.999)PTPPSIAAK	UID707	2.13249	0.467358	2.35277	2.79111	2.40193	2.65755	2.84504	2.32436	2.53511	1.63705	1.87445	1.80274	2.17604	2.51848	1.6069	2.97326	3.54061	1.9325	2.50907	2.09501	0.0368169	0.941527	0.0355666			0.319822	0.567696	0.245884
AHNAK	Neuroblast differentiation-associated protein AHNAK	Q09666	5400	VSVGAPDLSLEAS(0.005)EGS(0.995)IKLPK	UID449	-3.85096	-1.4423	0.46466	-1.07586	0.550885	-0.00697638	0.667732	-1.37302	0.482395	-0.0367286	0.77617	-3.53843	-2.97633	-0.325132	-1.63249	0.38352	-1.13084	0.678931	-0.450334	-0.170591	0.0365378	0.968293	0.0129936			0.515291	0.489665	0.310101
TNKS1BP1	182 kDa tankyrase-1-binding protein	Q9C0C2	672;123	TEAQDLCRAS(1)PEPPGPESSSR	UID779	-3.58141	-3.35151	-1.97131	-2.7516	-3.42781	-3.17288	-1.88423	-2.98981	-3.61178	-2.68561	-2.15989	-3.82163	-4.09109	-1.93156	-2.06735	-1.60323	-3.28793	-2.34129	-1.93546	-2.75979	0.00789059	0.988099	0.00651864			0.767524	0.146417	0.834408
RBM20	RNA-binding protein 20	Q5T481	1047	GVESSDVHPAPTVQQMS(0.745)S(0.255)PKPAEER	UID554	-2.92469	-3.36839	-0.301622	-3.2992	-3.94074	-1.25144	-2.32301	-3.53421	-3.06664	-1.14106	-0.846116	-3.2571	-3.38988	-2.95753	-3.0411	-0.790516	-3.8713	-4.66623	-4.44952	-3.73088	0.00605786	0.993271	0.00294188			-0.843809	0.284966	0.545207
DYNC1I2	Cytoplasmic dynein 1 intermediate chain 2	Q13409-3	81;81;81	EAEALLQSMGLTPESPIVPPPMS(0.637)PS(0.144)S(0.219)K	UID463	-3.8392	-2.9278	-0.492927	-3.59575	-4.51427	-1.71201	-3.17814	-1.19556	-2.20797	-3.89138	-3.39891	-1.95902	-4.0659	-2.8261	-0.58934	-3.29262	-0.707922	-3.36088	-4.57931	-0.549589	0.0045807	0.994979	0.00218115			0.574742	0.508704	0.293535
TNS1	Tensin-1	Q9HBL0	1135	NYQSS(0.003)S(0.995)PLPT(0.002)VGSSYSSPDYSLQHFSSSPESQAR	UID817	0.987838	0.678722	0.740689	-3.72388	-1.8568	-0.333427	0.364326	0.736343	0.0151023	-2.00865	-3.9865	0.201027	0.615434	0.133265	-0.362538	0.729339	0.292782	0.509502	-0.121392	-0.178313	0.00405955	0.996593	0.00136797			0.727711	0.338254	0.470757
TNS1	Tensin-1	Q9HBL0	860	EATSDPS(0.013)RT(0.987)PEEEPLNLEGLVAHR	UID1112	-3.08262	-4.16856	-3.40781	-0.64714	0.607184	1.05219	-3.5322	-3.03046	-0.72736	1.58846	0.694101	-3.48252	-2.78549	1.36761	-3.79537	1.3319	-2.36411	-3.45751	-1.14374	-3.38209	-0.00299093	0.99785	0.000840029			-0.0269662	0.981192	0.00824621
MYCBP2	E3 ubiquitin-protein ligase MYCBP2	O75592-2	2789;2789	SLS(0.999)PNHNTLQTLK	UID83	-3.32405	-4.10489	-2.96726	-2.69639	-2.26944	-3.73646	-3.95113	-3.55946	-2.52703	-3.60885	-2.22129	-4.46806	-2.08398	-3.43941	-3.23233	-2.74531	-1.73474	-3.23669	-3.53395	-2.33301	-0.0197491	0.971615	0.0148893			0.289447	0.588653	0.230141
TPM3;TPM1	Tropomyosin alpha-3 chain;Tropomyosin alpha-1 chain	P06753;P06753-6;P09493;P09493-4;P09493-6	283;246;282;282;282	YKAISEELDHALNDMT(0.72)S(0.28)I	UID964	5.11954	4.88118	3.92234	-2.66281	4.19628	5.16907	3.6928	5.40129	-0.690955	4.86833	4.18519	1.81239	4.55322	-3.35757	5.15401	4.29286	5.55046	-4.30212	-4.39421	5.15682	-0.0344175	0.978825	0.00818902			-2.28042	0.267946	0.571952
SEC61B	Protein transport protein Sec61 subunit beta	P60468	17	PGPTPSGTNVGS(0.002)S(0.003)GRS(0.981)PS(0.014)K	UID396	-1.07376	-4.37824	-1.13298	-3.04734	-3.95612	-3.68108	-4.06764	-2.315	-2.86353	-2.44829	-3.97955	-2.77735	-1.98395	-1.20527	-4.22628	-3.24124	-0.983246	-1.81215	-3.14378	-0.683991	-0.0410759	0.951264	0.0224785			0.693117	0.386202	0.413186
MYO18B	Unconventional myosin-XVIIIb	Q8IUG5-3	2246;2245;1758	EKLPS(1)PSAALSEFVEGLR	UID639	-2.25016	-1.9173	-2.0926	-3.6182	-3.56025	-2.33152	-0.796771	-3.46065	-3.01104	-0.843861	-4.2674	-3.00297	-3.30968	-1.97329	-2.1631	-1.09024	-0.68012	-2.84627	-1.86718	-2.17417	-0.0420004	0.949241	0.0236731			0.800572	0.161822	0.790962
SEC31A	Protein transport protein Sec31A	O94979-3	799;794;799;799;799;760;760;760;532	AQGEPVAGHES(1)PKIPYEK	UID108	0.575813	-0.343454	1.09036	0.0485166	0.25578	-0.0656134	0.675122	-0.219788	0.913001	0.53514	-0.622821	0.723295	-0.541056	-1.46588	-1.32364	0.324864	1.15477	-0.479592	0.673278	0.947704	-0.0512487	0.915504	0.0561517			-0.284304	0.633108	0.198522
NACA	Nascent polypeptide-associated complex subunit alpha, muscle-specific form	E9PAV3	1018	GAPTPPAVT(0.005)PPS(0.988)PKGS(0.007)PAATPFPK	UID26	-0.492222	-0.420706	-3.90579	-0.641644	-3.60733	-3.2417	-0.811775	-3.70894	-3.39331	-0.657078	-0.771428	-3.12484	-2.26408	-1.40796	-3.38767	-2.19486	-0.562762	0.169545	-2.32607	-2.05191	-0.0529266	0.94876	0.0218146			0.371324	0.647249	0.188929
44081	Septin-7	Q16181;Q16181-2	426;425	ILEQQNS(0.001)S(0.004)RT(0.995)LEK	UID1036	-3.18511	-2.36121	0.322937	-1.60516	-1.27239	-0.187104	-0.68436	-0.788972	-0.225319	-2.44607	-2.7334	-1.97709	-1.19294	-0.283014	-0.507185	-3.07909	-3.39627	-2.6345	-0.813286	0.891861	-0.0541118	0.935526	0.0300672			-0.0217289	0.97913	0.00915957
MPST	3-mercaptopyruvate sulfurtransferase	P25325-2	15	ARS(1)PSVAAMASPQLCR	UID290	-0.977732	-3.67248	-0.436892	-4.05273	-1.72304	-2.09232	-3.30925	-1.4206	-2.28838	-4.45985	-2.33218	-0.680982	-1.08647	-1.19878	-0.282566	-0.242465	-4.07729	-4.94949	0.0176385	0.38352	-0.0661892	0.931318	0.0301913			0.680708	0.492148	0.307905
ASMTL	N-acetylserotonin O-methyltransferase-like protein	O95671	239;223;181	SVKHDSIPAADTFEDLS(1)DVEGGGSEPTQR	UID117	-1.5803	-1.49346	-1.6485	-2.93646	-3.09743	-2.66878	-1.31476	-1.23659	-2.82098	-1.59184	-3.2682	-3.52564	-2.38403	-4.08435	-0.995518	-0.967438	-4.12587	-3.80223	-3.19588	-3.92542	-0.0685181	0.903844	0.0514643			-0.776328	0.276656	0.55806
NEXN	Nexilin	Q0ZGT2;Q0ZGT2-2	80;16;80;80	EMLAS(1)DDEEDVSSKVEK	UID450	-0.799929	-0.658479	-0.400047	-1.91858	-1.75507	0.596972	-1.2565	-1.26066	-1.42663	-0.717224	0.148828	-1.12223	-0.68506	-2.08636	-0.180671	-0.105796	-0.52254	-2.14266	0.779797	0.702454	-0.0802608	0.879409	0.0708997			0.314554	0.639469	0.19418
SYNPO	Synaptopodin	Q8N3V7;Q8N3V7-2	833;589;589	AAS(1)PAKPSSLDLVPNLPK	UID653	0.693777	0.821468	-3.52173	1.02835	0.35152	0.524353	-1.21795	-0.0395578	-0.688466	-0.540333	0.718401	0.507835	0.54815	-0.640608	-0.0841902	-2.67641	-2.44216	0.477857	0.799658	1.2572	-0.0846594	0.907778	0.0418533			-0.455622	0.609875	0.214759
ASPM	Abnormal spindle-like microcephaly-associated protein	Q8IZT6	1532	IERT(1)NY(1)LQK	UID2239	-4.13446	-4.12538	-3.8942	-0.547817	-2.0508	-1.43487	-3.13269	-3.89416	0.437469	-2.96204	-3.75393	-1.41402	-4.82084	-1.5184	-3.25039	-2.54496	-0.86366	-3.70162	-3.12847	-4.23159	-0.0935375	0.916563	0.0353163			-0.0505223	0.948491	0.022967
PRKCE	Protein kinase C epsilon type	Q02156	710	DVNNFDQDFTREEPVLT(1)LVDEAIVK	UID1018	-3.30409	-2.25876	-1.82817	-3.73776	-3.97616	-3.64634	-2.45067	-1.63444	-2.27906	-3.4792	-3.91581	-4.93303	-3.89202	-0.385345	-2.68161	-3.91778	-3.84801	-1.72084	-4.51926	-3.88011	-0.101105	0.872808	0.063636			0.131933	0.856871	0.0670848
TRAFD1	TRAF-type zinc finger domain-containing protein 1	O14545	415	LDSQPQET(0.008)S(0.992)PELPR	UID38	-2.36585	-4.00552	-1.97297	-4.33943	-3.62749	-2.27866	-2.12299	-3.77695	-2.3634	-1.97005	-3.5133	-4.34558	-4.32229	-2.6136	-3.03433	-2.40061	-2.03183	-4.86754	-2.5263	-2.64567	-0.103758	0.868579	0.0662348			0.224056	0.721968	0.141482
YAP1	Transcriptional coactivator YAP1	P46937;P46937-8	127;127;127;127;127;127;127;127	AHS(0.95)S(0.049)PAS(0.001)LQLGAVSPGTLTPTGVVSGPAATPTAQHLR	UID341	-1.18616	-3.11479	-1.20547	-3.61668	-3.67913	-3.99352	-3.14112	-3.11395	-2.62514	-4.16213	-1.63734	-1.50704	-4.25485	-0.788804	-2.9501	-0.607109	-4.04281	-3.71679	-0.352685	-4.70197	-0.120933	0.86021	0.0670725			0.347825	0.691313	0.160325
CANX	Calnexin	P27824-2	618;583;475	AEEDEILNRS(1)PR	UID298	2.80023	1.19357	3.29645	2.97552	1.95936	2.17769	2.5795	2.21205	1.55062	2.24804	2.69687	2.54551	2.09795	2.34222	3.19621	3.09778	2.4329	2.69506	3.40195	3.44105	-0.124679	0.797138	0.146448			0.54341	0.30369	0.51757
TBC1D15	TBC1 domain family member 15	Q8TC07-2	205;213	SLS(0.004)QS(0.996)FENLLDEPAYGLIQK	UID679	-2.34677	-1.91278	-3.49486	-2.73749	-3.1281	-1.91835	-2.40198	-2.64199	-3.43391	-3.89973	-2.63364	-1.751	-2.26789	-4.41505	-4.28149	-1.57433	-1.95478	-4.71824	-0.348676	-1.56597	-0.128868	0.801815	0.128477			-0.104352	0.892919	0.0491879
BAG3	BAG family molecular chaperone regulator 3	O95817	279	SSVQGAS(0.198)S(0.802)REGS(1)PAR	UID1291	-3.42581	-3.66847	-3.24844	-3.94455	-2.40485	-1.4596	-3.70301	-4.70594	-3.98066	-2.25525	-1.10112	-2.6869	-3.73654	-3.4603	-3.005	-1.03528	-2.75719	-4.04745	-4.09603	0.40123	-0.141774	0.828958	0.0857443			0.453856	0.565352	0.247681
MB	Myoglobin	P02144	145	DMAS(1)NYKELGFQG	UID137	-3.37818	-3.15396	-3.52455	-4.10722	-4.15064	-1.04189	-3.80631	-3.3875	-3.60315	-4.29461	-2.53822	-3.64396	-2.32649	-5.29351	-3.42934	-3.5844	-3.24056	-4.95646	-1.54396	-1.09721	-0.145391	0.806289	0.105963			-0.080419	0.918777	0.0367898
MYO18A	Unconventional myosin-XVIIIa	Q92614-4	1067;1067;1067;736;609	RVS(0.956)S(0.038)S(0.002)S(0.004)ELDLPSGDHCEAGLLQLDVPLLR	UID717	-0.950669	-4.4506	-0.147412	-3.2835	-3.52952	-3.40454	-0.510129	-2.94445	-4.71524	-0.203056	-3.62723	-3.34017	-4.07675	0.315542	-3.10732	-3.75936	-0.314716	-3.80265	-4.25461	-2.86266	-0.146154	0.872477	0.0549562			0.0868823	0.926141	0.0333227
EIF2A	Eukaryotic translation initiation factor 2A;Eukaryotic translation initiation factor 2A, N-terminally processed	Q9BY44-3	481;506;445;292	SDKS(1)PDLAPTPAPQSTPR	UID776	-3.03288	-3.48736	-2.2628	-2.35951	-1.45944	-1.95578	-1.64031	-3.39524	-2.09705	-1.45953	-3.30952	-1.7528	-4.53933	-3.45002	-3.28365	-1.60493	-1.65709	-2.14826	-2.00053	-2.2826	-0.172816	0.778873	0.119497			0.0795703	0.885558	0.0527832
DENND4C	DENN domain-containing protein 4C	Q5VZ89-3	1099;1099;1148;1099	THS(1)FENVSCHLPDSR	UID586	-2.24095	-3.69401	-0.496636	-2.67366	-4.44705	-3.44986	-3.26824	-1.05267	-3.11916	-3.39432	-3.22721	-2.58266	-4.40731	-1.16186	-0.455658	-3.052	-0.522141	-3.69242	-3.92403	-4.22341	-0.173671	0.80278	0.0972768			0.400621	0.638567	0.194793
TPM1	Tropomyosin alpha-1 chain	P09493;P09493-4;P09493-6	252;252;252;252	LEKS(1)IDDLEDELYAQK	UID181	-3.11511	-1.90266	-2.30134	-2.55645	-3.39197	-3.29138	-2.77738	-1.94351	-1.89923	-3.39871	-3.91851	-2.35557	-4.24963	-3.64615	-0.254942	-1.04707	-1.68946	-3.7671	-5.38442	-1.87432	-0.17483	0.750725	0.152681			0.236466	0.764426	0.116664
HNRNPU	Heterogeneous nuclear ribonucleoprotein U	Q00839;Q00839-2	271;252	AKS(1)PQPPVEEEDEHFDDTVVCLDTYNCDLHFK	UID409	1.06009	2.0685	1.81317	0.744274	1.65806	0.881226	1.59775	1.45732	0.937843	0.0711784	-0.0422994	1.58954	2.72018	1.25113	3.55361	2.22931	1.98547	0.422455	0.932406	0.578842	-0.180672	0.742241	0.159192			0.193856	0.748681	0.125703
NAP1L4	Nucleosome assembly protein 1-like 4	Q99733	125;125	EFITGDVEPTDAESEWHS(1)ENEEEEKLAGDMK	UID747	-3.63708	-0.42672	-0.822669	-3.13957	-4.14857	-3.46735	-3.45394	0.640241	-3.88381	-0.467907	-3.50271	-4.10205	-4.84998	-3.67325	-0.325811	-0.762386	0.375064	-2.72105	-4.43767	-3.26944	-0.195887	0.839804	0.0692745			0.49063	0.599946	0.221888
UNC93B1	Protein unc-93 homolog B1	Q9H1C4	503	LAVLLVT(1)LVAAAVS(1)Y(1)LRMEQK	UID3429	-1.36669	-1.16586	-4.47437	-1.27275	-2.87698	-2.90112	-0.865358	-4.08463	-1.14278	-3.89405	-2.21584	-3.70246	-1.96877	-5.27374	-3.75679	-2.76533	-2.04692	-2.40345	-4.45371	-3.31981	-0.210453	0.778255	0.107375			-1.08843	0.147072	0.83247
RBM20	RNA-binding protein 20	Q5T481	1048	GVESSDVHPAPTVQQMS(0.052)S(0.948)PKPAEER	UID555	-0.29942	-3.03116	-3.80028	-2.73432	-1.28042	-1.25144	-1.10834	-0.555705	-3.16111	-3.36493	-3.65898	-0.857859	-3.24315	-3.27333	-0.631853	-3.67671	-0.604223	-4.29587	-3.17197	-4.57674	-0.21241	0.778481	0.106795			-0.823929	0.33033	0.481052
XIRP1	Xin actin-binding repeat-containing protein 1	Q702N8	1042;1042	SEGAT(0.001)T(0.032)T(0.967)PPGPGAPDLLAAMQSLR	UID1067	-3.72838	-2.82287	-1.16423	-2.7412	-3.8428	-2.06464	-3.30409	-3.9798	-1.03546	-3.35774	-3.43968	-3.48247	-2.03571	-3.59648	-3.58784	-2.88733	-4.80435	-3.15159	-3.7742	-3.64593	-0.220496	0.725688	0.151272			-0.908034	0.130239	0.885258
TIGD7	Tigger transposable element-derived protein 7	Q6NT04	522	QFQS(0.294)KIHS(0.706)R	UID597	1.00125	-2.80328	-0.602535	-4.8539	1.1029	-0.536935	-0.290229	-2.87968	-2.75407	-3.01782	-1.15768	-0.0716513	0.795628	-4.22867	-2.52718	-3.18872	-2.00078	-3.16685	-5.89391	-0.709516	-0.223942	0.824128	0.0761041			-1.98682	0.0697474	1.15647
PPP1R12B	Protein phosphatase 1 regulatory subunit 12B	O60237	621;682	S(0.009)Y(0.381)LT(0.61)PVRDEEAESLR	UID938	-3.59032	-4.01103	-4.90613	-3.83113	-1.69731	-0.684606	-4.34944	-4.79887	-3.52004	-0.540737	-4.19956	-4.23666	-1.77486	-4.48814	-3.36882	-3.58533	-0.714569	-1.49989	-4.7833	-3.1429	-0.225649	0.7919	0.0953417			0.0368081	0.965377	0.0153028
PRRC2C	Protein PRRC2C	Q9Y520-7	2675;2673;2626;2673;2673;2608;2430	AFGSGIDIKPGT(1)PPIAGR	UID1139	-2.70159	-2.5982	-3.42368	-3.55442	-1.8085	-2.69496	-3.67334	-3.4133	-2.02979	-2.43542	-3.5368	-1.4035	-4.74227	-3.53285	-3.00472	-3.8885	-4.27611	-3.41295	-1.97455	-2.28494	-0.236594	0.692717	0.180269			-0.399483	0.47652	0.321919
VCL	Vinculin	P18206	346;346	ARGQGS(0.03)S(0.97)PVAMQK	UID251	-3.11574	-3.54362	0.52895	-2.65966	-2.91701	-2.49229	0.824586	-3.88318	-3.34094	0.0180278	-3.20905	-4.29034	-4.34904	-4.77327	-4.23543	-3.04996	-2.38672	-0.30024	-2.7199	-4.10244	-0.237713	0.806561	0.0851598			-0.714574	0.393557	0.404992
ALDOA	Fructose-bisphosphate aldolase A	P04075	39;93	GILAADESTGS(1)IAKR	UID153	1.82457	1.31189	-0.0670739	0.867815	0.737312	0.444767	0.801282	2.46192	-0.828494	0.759594	0.160856	0.280917	0.513608	1.53306	0.644389	1.34283	0.94117	1.36196	0.937591	0.980015	-0.2604	0.647106	0.225222			0.252647	0.607191	0.216674
PGM5	Phosphoglucomutase-like protein 5	Q15124	122;122	AAGGIILTAS(1)HCPGGPGGEFGVK	UID508	1.08868	0.593795	1.69285	0.229114	0.995703	-1.40294	0.483739	1.17287	1.68286	0.0787925	-3.65512	0.952613	1.1837	1.46274	2.58519	2.53449	-0.0134382	-1.03441	0.795206	0.818293	-0.261514	0.751647	0.117786			0.488288	0.498844	0.302036
BAG3	BAG family molecular chaperone regulator 3	O95817	275	SSVQGAS(0.161)S(0.839)REGS(1)PAR	UID1288	-2.77035	-2.4888	-4.69804	-2.22938	-2.40485	-1.4596	-3.10789	-4.10942	-3.13593	-2.25525	-1.10112	-3.92686	-2.96479	-3.87747	-4.3901	-1.03528	-3.69347	-2.71444	-4.65615	0.40123	-0.267867	0.67525	0.183291			-0.177073	0.837403	0.0770654
TIGD7	Tigger transposable element-derived protein 7	Q6NT04	518	QFQS(0.5)KIHS(0.5)R	UID596	-0.25688	-4.19517	-0.602535	-3.84754	1.1029	-0.536935	-0.290229	-2.90712	-4.01965	-4.10713	-1.15768	-0.0716513	0.795628	-3.56283	-3.08255	-3.69494	-2.00078	-3.93199	-3.52441	-0.709516	-0.29033	0.784336	0.0945202			-1.54021	0.103955	0.983154
AGFG1	Arf-GAP domain and FG repeat-containing protein 1	P52594-2	177;177;177;177	SLLGDS(0.001)APT(0.003)LHLNKGT(0.989)PS(0.727)QS(0.279)PVVGR	UID2172	-0.954446	-2.69256	-0.238834	-3.24333	-4.11438	-3.49475	-3.5528	-2.64253	-1.05123	-1.1801	-3.0025	-4.68766	-3.14805	-3.97339	-3.42884	-3.91671	-0.238364	-1.88415	-4.49654	-4.32941	-0.29574	0.704345	0.147505			-0.724676	0.400432	0.397471
PLEKHO2	Pleckstrin homology domain-containing family O member 2	Q8TD55-2	389;439	VLGSEPAPVS(1)AETLLSQAVEQLR	UID681	-3.17031	-4.23114	-2.78371	-4.44634	-3.63243	-3.93013	-3.15882	-3.71494	-3.38687	-2.97088	-3.27647	-7.93317	-3.60244	-4.81992	-7.30729	-2.87538	-3.66211	-3.99389	-4.49872	-3.52223	-0.307217	0.68698	0.159371			-0.683782	0.331709	0.479243
MYH7;MYH6	Myosin-7;Myosin-6	P12883;P13533	1491;1493	NAYEES(1)LEHLETFKR	UID208	-3.40296	-4.69964	-4.05131	-3.28672	-1.76031	-1.63899	-3.7999	-3.67029	-2.98114	-3.5777	-3.2855	-4.35354	-2.49585	-3.19381	-0.0523741	0.297633	-0.618326	-4.68292	-4.26048	-0.667672	-0.311999	0.602136	0.250345			1.25742	0.193252	0.713875
TBC1D15	TBC1 domain family member 15	Q8TC07-2	203;211	S(0.021)LS(0.798)QS(0.181)FENLLDEPAYGLIQK	UID678	-4.08	-4.39284	-2.17632	-3.88709	-2.48315	-1.96396	-3.53805	-3.23898	-3.11536	-3.42071	-3.71552	-4.14501	-3.21922	-3.63062	-1.43844	0.977143	-4.5178	-3.38673	-1.65152	-1.01102	-0.320798	0.553164	0.32844			1.06975	0.224322	0.649128
AHSG	Alpha-2-HS-glycoprotein;Alpha-2-HS-glycoprotein chain A;Alpha-2-HS-glycoprotein chain B	P02765	330	HTFMGVVSLGSPS(1)GEVSHPR	UID149	1.0617	1.75708	1.48819	-4.5796	-0.78992	-4.12537	0.653618	0.396027	0.388671	-0.297741	-3.87908	-1.4268	-4.14532	1.21106	1.68551	1.57023	0.810942	-3.11611	0.240283	-4.57158	-0.322578	0.794032	0.0878109			0.554699	0.679575	0.167763
TNS1	Tensin-1	Q9HBL0	1285	VATTPGS(0.002)PS(0.001)LGRHPGAHQGNLAS(0.967)GLHS(0.03)NAIAS(0.01)PGS(0.942)PS(0.048)LGR	UID1971	-3.0456	0.289248	1.19169	-4.0497	0.483359	-5.00524	2.39338	1.91046	-2.97338	-4.25945	-4.08344	-3.30211	-3.89449	-5.39	1.05045	-3.27721	-4.60107	-3.29146	1.9091	0.624387	-0.34049	0.806864	0.0807278			-0.164312	0.907637	0.0420876
BARD1	BRCA1-associated RING domain protein 1	Q99728-3	113;191;210	T(1)LAEINQKWNLEAEK	UID1097	-3.4592	-4.59961	-2.66736	-0.655744	-3.84145	-3.1324	-4.75064	-3.1282	-1.73825	-3.06575	-4.24496	-3.48469	-3.4746	-4.17822	-3.00736	-2.93247	-4.58121	-4.97945	-3.34637	-3.25206	-0.353149	0.603061	0.2274			-0.694584	0.31026	0.508275
PHKA2	Phosphorylase b kinase regulatory subunit alpha, liver isoform	P46019	1015	RFS(1)ADEQFFSVGQAASSSAHSSK	UID328	-2.65345	-2.24278	-4.03857	-0.855344	-2.83358	-2.65889	-2.33482	-2.92084	-1.36652	-2.57309	-3.2313	-3.74854	-4.1688	-3.64952	-4.2322	-0.554948	-0.476196	-3.78306	-4.60428	-2.57498	-0.35917	0.558324	0.281993			-0.29221	0.718106	0.143811
ADD1	Alpha-adducin	P35611;P35611-4	436;436;436;436;436;436	YSDVEVPASVTGYSFASDGDS(0.002)GT(0.012)CS(0.035)PLRHS(0.951)FQK	UID313	-3.32353	-3.26604	-0.999154	-3.88359	-3.92803	-0.866492	-3.55816	-3.50931	-2.50459	-2.79908	-2.94897	-1.65925	-4.54501	-3.02883	-0.35759	-3.52659	-0.368019	-4.52591	-4.67013	-1.5428	-0.363773	0.594783	0.232678			0.136872	0.878623	0.0561974
MAP4	Microtubule-associated protein 4	P27816;P27816-4;P27816-5	1073;1073;900;793;731	VGS(1)LDNVGHLPAGGAVK	UID297	1.25892	0.540849	1.61919	0.34344	0.65279	-0.547256	2.40583	0.045716	0.696354	2.07476	0.832129	-4.02968	-0.0801373	0.999291	1.08222	1.18307	0.64907	0	0.593368	-1.46175	-0.366802	0.677715	0.157058			-0.209616	0.722724	0.141028
EIF5B	Eukaryotic translation initiation factor 5B	O60841	214	NKPGPNIES(1)GNEDDDASFK	UID71	-2.46902	-4.45109	-1.54761	-3.87934	-2.84471	-4.42476	-4.46987	-3.26383	-3.65491	-3.87734	-3.75742	-3.07549	-3.36694	-4.52654	-3.02844	-2.86499	-2.03319	-4.19548	-3.4067	-2.82695	-0.368551	0.520171	0.338552			0.000522565	0.999353	0.000281021
PLEC	Plectin	Q15149-4;Q15149-8	4249;4217;4235;4249;4253;4276;4386;4272;4227	S(0.001)S(0.001)S(0.999)VGSSSSYPISPAVSR	UID510	-1.02529	0.323113	-0.30004	-0.289706	-1.03702	-0.372451	0.893254	-3.63939	-2.65584	0.442473	0.255393	-0.62361	-0.441558	-0.115869	-0.698928	-0.357639	-1.38517	-4.8896	-0.28404	-0.492879	-0.37395	0.612046	0.211372			-0.724642	0.341566	0.466526
NACA	Nascent polypeptide-associated complex subunit alpha, muscle-specific form	E9PAV3	585;585	NSPSFQSTSSSPEIPLS(0.994)PEAT(0.004)LAKK	UID35	-1.46012	-3.33657	-1.19855	-3.38778	-4.10753	-0.980936	-3.89271	-2.47389	-3.2046	-2.62137	-0.774011	-4.35836	-2.18332	-4.6902	-3.12761	-4.3412	-2.14289	-1.34835	-2.0787	-1.58776	-0.374977	0.604084	0.219041			-0.347614	0.651641	0.185992
TTN	Titin	Q8WZ42-3;Q8WZ42-12;Q8WZ42-2	5618;5743;5810;14683;13042;13167;13176;11592;12115;12137;12307;12950	LVRPLHS(1)VEVMETETAR	UID703	1.42503	-3.42359	0.860391	0.427023	0.775446	-2.82062	-3.37517	0.716566	-2.86043	-3.76138	1.03946	1.31036	1.05118	1.0598	2.09612	2.2462	-3.34614	-0.173697	0.245167	1.43712	-0.380527	0.739239	0.115916			0.968612	0.360789	0.442747
HRC	Sarcoplasmic reticulum histidine-rich calcium-binding protein	P23327	312	SHEEDDNDDDDVS(0.402)T(0.598)EYGHQAHRHQDHR	UID987	-0.753992	-1.92746	-2.70745	-4.29352	-0.69681	-2.69625	-3.99739	-0.0368866	-3.11647	-3.02931	-2.76505	-0.454309	-4.56928	-3.42573	-3.51729	-2.75135	-1.51076	-4.59688	-3.03844	-2.01197	-0.38771	0.64686	0.177945			-0.799673	0.269574	0.569322
PEA15	Astrocytic phosphoprotein PEA-15	Q15121	116;137	DIIRQPS(1)EEEIIK	UID507	-0.85411	-4.1771	-2.13835	-2.34237	-4.15894	-1.14247	-3.35412	-3.52096	-1.84368	-4.13417	-3.08411	-2.5219	-1.66755	-1.29665	-0.349429	-0.355358	-4.0445	-3.65345	-5.81926	-3.44839	-0.406321	0.555611	0.262077			-0.240686	0.803257	0.0951457
MYH7;MYH6	Myosin-7;Myosin-6	P12883;P13533	1648;1650	SLQS(1)LLKDTQIQLDDAVR	UID211	-1.51156	-2.82119	-1.73637	-3.1976	-2.91576	-1.47425	-2.76704	-3.25709	-3.05097	-2.2756	-4.05225	-1.52659	-1.86142	-1.84104	-4.35955	-2.99019	-3.69043	-2.19607	-2.2228	-2.73239	-0.408301	0.468565	0.402146			-0.585659	0.327194	0.485195
NPHS1	Nephrin	O60500-2	546;546	FT(0.01)CKAGQLS(0.013)AS(0.022)T(0.021)QLAVQFPPT(0.967)NVT(0.967)ILANASALR	UID2102	5.24105	-3.86328	4.96419	3.82412	1.37491	4.43585	1.21712	4.20676	-2.49309	3.04074	3.20631	3.57201	2.99102	-4.36512	3.20992	4.15917	1.01149	5.59923	4.40927	1.97072	-0.414113	0.773632	0.0960717			-0.377851	0.821359	0.0854672
MYEF2	Myelin expression factor 2	Q9P2K5-2	17;17;17	ADANKAEVPGATGGDS(1)PHLQPAEPPGEPR	UID848	-1.05178	-2.88167	-2.14194	-3.71582	-1.41081	-3.16611	-0.924156	-3.71328	-3.99489	-0.775821	-1.86061	-4.0764	-4.35758	-0.470819	-1.40205	-3.16705	-1.49971	-2.22523	-3.92536	-4.58129	-0.419987	0.581495	0.229973			-0.0726693	0.923111	0.0347459
CKM	Creatine kinase M-type;Creatine kinase M-type, N-terminally processed	P06732	332	RGTGGVDTAAVGS(1)VFDVSNADR	UID162	-1.12215	-1.79413	-1.79181	-2.88372	-4.42038	-4.46492	-3.29989	-3.0441	-2.3049	-3.20028	-3.01337	-4.01281	-3.3078	-1.5227	-1.75183	-3.16652	-3.57248	-2.97902	-4.73506	-3.05229	-0.422839	0.506149	0.320751			-0.222373	0.762597	0.117705
BCS1L	Mitochondrial chaperone BCS1	Q9Y276	50	HY(1)MIT(1)LEVPARDR	UID2296	1.7345	-0.162897	-3.72128	-2.11727	-0.792384	1.3256	-3.60547	-1.02978	0.448729	-2.96744	-0.596176	0.337833	0.00514172	-3.92216	-4.14804	1.55438	-0.184058	-3.46943	1.27838	-0.519523	-0.435878	0.651779	0.16877			-0.722061	0.540633	0.267097
44076	Septin-2	Q15019;Q15019-3	218;253;228	IYHLPDAES(1)DEDEDFKEQTR	UID506	0.693567	0.0214166	0.761222	0.00853084	-0.447869	0.869845	-0.445134	-0.561907	0.245239	0.61307	0.00465162	-0.676119	-0.0135513	-0.67843	1.09798	-0.186402	0.493666	0.665791	0.924274	-0.0205829	-0.436892	0.347777	0.845853			0.010257	0.984037	0.00698878
ANK1	Ankyrin-1	P16157;P16157-3	1686;1686;1686;1686;1524;1524;1524;1524;1727;1686;1686;1686;1686;1524;1524;1524	ITHS(1)PTVSQVTER	UID234	0.401634	-3.19916	-1.84641	0.31929	1.87165	-3.83186	-0.170327	-1.764	-2.95991	-4.13294	0.353998	-2.40085	0.663438	-1.14476	-3.17341	-3.01355	-2.33015	-3.32855	-4.44931	-3.67402	-0.43975	0.67556	0.152141			-1.96877	0.0453975	1.34297	Upregulated in LA
OBSCN	Obscurin	Q5VST9-3;Q5VST9-6	4076;4591;4076;4076	LQS(1)LEQETGDIAR	UID564	-0.464387	-0.352114	0.360633	0.712939	0.463336	-2.63158	-0.557747	-0.120855	0.347007	0.685539	-0.8338	-1.33942	-3.49375	0.178749	0.171875	-3.22613	0.0934309	-1.57548	-4.99999	-3.32221	-0.440475	0.555216	0.251806			-1.49286	0.125034	0.902973
		Q5VWP3-3;Q5VWP3-4	78;67	IPEESSDKS(1)PETVNR	UID573	-1.2581	-2.39077	-2.99631	-4.18861	-1.9197	-0.640089	-3.29589	-3.08903	-3.63642	-1.38328	-0.691918	-4.17822	-2.47865	-3.43181	-3.66984	-0.246273	-1.43317	-3.49034	-0.408461	-3.05329	-0.446795	0.536481	0.270692			-0.0153353	0.984589	0.00674524
PSMD12	26S proteasome non-ATPase regulatory subunit 12	O00232	442;422	LNS(0.001)LMS(0.007)LVNKT(0.996)T(0.996)HLIAK	UID2090	0.600699	-3.95311	1.4204	1.27244	-2.63878	2.18508	-1.29673	2.15224	-2.7477	-3.56972	2.42478	-4.13113	2.71872	1.49677	1.28147	0.572722	-2.83268	-3.74561	1.17123	1.9058	-0.450104	0.746302	0.109702			0.164073	0.892452	0.049415
TLN1	Talin-1	Q9Y490	2040	VLVQNAAGS(1)QEKLAQAAQSSVATITR	UID902	-0.0462512	-3.49545	1.53985	-3.81618	-0.246237	-0.801165	-0.18101	-1.56241	-1.06217	0.834655	-1.35192	-4.62367	-3.29918	-1.90852	-4.07427	-0.863591	-4.04494	-3.10763	-1.78231	-2.83404	-0.462291	0.650616	0.167483			-1.51509	0.108414	0.964916
BIRC6	Baculoviral IAP repeat-containing protein 6	Q9NR09	2700	IPVIS(0.446)LNQAS(0.554)ITSFLTVLAWY(0.472)PNT(0.527)LLR	UID1999	4.82469	4.3745	3.76626	1.90622	2.63706	1.00066	3.45788	3.23604	1.38949	2.31083	1.54003	2.70135	3.71711	4.29125	5.62318	4.26211	3.06763	1.5858	4.73525	1.67675	-0.463078	0.511295	0.295487			0.521099	0.538131	0.269112
SPHKAP	A-kinase anchor protein SPHKAP	Q2M3C7-2	872;872	SGS(1)QEAEESIHPNTQEKYNCATSR	UID536	-0.941434	-3.44518	-1.50004	-0.951913	-1.47382	-2.68824	-0.74648	-0.841242	-1.54443	-3.80006	-1.78955	-4.40804	-3.01845	-3.36112	-2.8231	-2.73125	-4.3599	-0.760134	-5.84113	-3.7108	-0.473457	0.515487	0.286997			-1.5362	0.0601243	1.22095
IL17REL	Putative interleukin-17 receptor E-like	Q6ZVW7	251	KLQQS(1)S(1)QLVHR	UID1769	-4.2859	-0.912556	-1.49571	-1.74095	-3.83364	-3.36586	-3.88394	-0.552589	-1.00013	-5.76975	-3.6608	-3.72981	-2.98862	-3.38045	-0.176008	-0.915898	-4.13829	-3.27426	-3.65152	-1.09147	-0.477896	0.585387	0.216088			0.230354	0.782901	0.106293
SEC22B	Vesicle-trafficking protein SEC22b	O75396	137	NLGS(1)INTELQDVQR	UID82	-2.57478	-4.70527	-1.82228	-0.930734	-2.45251	-3.94553	-3.7382	-3.76345	-2.3957	-3.47573	-1.8333	-3.649	-3.73013	-3.00795	-4.05237	-1.77519	-1.97224	-2.61458	-3.35226	-3.33178	-0.487983	0.460224	0.356012			-0.13382	0.84378	0.0737708
PSMD12	26S proteasome non-ATPase regulatory subunit 12	O00232	443;423	LNS(0.001)LMS(0.007)LVNKT(0.996)T(0.996)HLIAK	UID2091	0.600699	-4.11305	1.4204	1.27244	-2.63878	2.18508	-1.29673	2.15224	-2.90151	-3.66309	2.42478	-4.46928	2.71872	1.49677	1.28147	0.572722	-4.44095	-2.89385	1.17123	1.9058	-0.507066	0.722523	0.121377			0.0826589	0.948217	0.0230923
AHNAK	Neuroblast differentiation-associated protein AHNAK	Q09666	135	LKS(1)EDGVEGDLGETQSR	UID444	-1.06423	-1.98169	-0.642566	-0.312092	-1.1758	-1.31738	-0.824762	-1.82018	-1.69814	-1.86274	-0.891415	-2.00482	-2.22155	-0.779082	-0.644588	-1.43271	-0.148208	1.24172	-0.870844	1.12713	-0.535365	0.269024	0.946259			0.867068	0.155095	0.809401
ABLIM1	Actin-binding LIM protein 1	O14639-5;O14639-6	164;136;110;420;392;452	STS(1)QGSINSPVYSR	UID41	-1.25952	-5.40535	-3.72477	-0.136043	-1.06291	-2.89567	-2.82026	-3.61157	-2.08191	-1.85871	-3.04149	-3.32623	-3.96595	-1.94499	-3.38261	-1.99782	-4.61038	-3.53639	-4.48718	-3.35707	-0.543975	0.496067	0.291305			-0.916879	0.288481	0.539884
ALDOA	Fructose-bisphosphate aldolase A	P04075	36;90	IVAPGKGILAADES(0.984)T(0.015)GSIAK	UID152	2.70612	3.1462	1.44638	2.29251	3.44793	2.10199	1.37978	2.33077	1.70399	1.42894	1.96322	2.35945	2.68048	1.85163	1.17808	0.894166	1.7766	2.82673	3.28995	0.414187	-0.545432	0.275425	0.855707			-0.776188	0.213237	0.671138
MAP1B	Microtubule-associated protein 1B;MAP1B heavy chain;MAP1 light chain LC1	P46821	2098	T(0.124)ELS(0.753)PS(0.124)FINPNPLEWFASEEPTEESEKPLTQSGGAPPPPGGK	UID334	-2.18782	-3.98079	-3.73949	-2.50979	-0.685465	-1.97321	-2.43632	-3.1472	-3.46962	-4.2196	-2.58713	-3.18206	-2.40584	-2.77557	-2.58488	-2.5334	-1.18728	-3.54042	-3.22592	-1.71741	-0.551209	0.365633	0.494334			0.00348961	0.995695	0.00187386
TPM3;TPM1	Tropomyosin alpha-3 chain;Tropomyosin alpha-1 chain	P06753;P06753-6;P09493;P09493-4;P09493-6	284;247;283;283;283	AISEELDHALNDMT(0.001)S(0.999)I	UID165	5.8296	6.19578	5.93964	5.22538	5.2697	6.74594	5.05929	6.8396	4.61008	6.04236	4.88908	4.67962	5.09191	5.8951	6.63915	6.82985	6.45067	4.7434	5.87936	6.0588	-0.55168	0.299229	0.707827			0.203233	0.69945	0.155243
NPHS1	Nephrin	O60500-2	549;549	FT(0.01)CKAGQLS(0.013)AS(0.022)T(0.021)QLAVQFPPT(0.967)NVT(0.967)ILANASALR	UID2103	5.24105	-3.84138	4.96419	3.82412	1.37491	4.43585	1.21712	4.20676	-3.45341	3.04074	3.20631	3.57201	2.99102	-4.63809	3.20992	4.15917	1.01149	5.59923	4.40927	1.97072	-0.554952	0.713081	0.12562			-0.420497	0.804032	0.0947265
BIRC6	Baculoviral IAP repeat-containing protein 6	Q9NR09	2695	IPVIS(0.845)LNQAS(0.155)ITSFLTVLAWY(0.469)PNT(0.531)LLR	UID1998	4.82469	4.3745	3.76626	1.01755	4.11644	1.00066	3.45788	3.23604	1.38949	2.31083	1.54003	2.70135	3.71711	4.29125	5.62318	4.26211	3.06763	1.5858	4.73525	1.67675	-0.56153	0.459852	0.329598			0.422648	0.634338	0.197679
MYPN	Myopalladin	Q86TC9	759;484	TVS(1)KESLLVSHPSVQTK	UID626	-3.38891	0.619401	-3.58957	-1.3098	-1.44909	-1.33548	-3.85028	-4.13949	-1.69937	-1.2233	-1.49713	-1.7311	-1.9884	-1.37945	-3.77905	-2.89255	-0.716761	-1.41321	-1.09825	-2.54183	-0.56191	0.46487	0.323289			-0.232201	0.762129	0.117972
TPI1	Triosephosphate isomerase	P60174	58;21	KQS(1)LGELIGTLNAAK	UID393	2.69823	2.70413	2.94887	1.66787	1.91276	2.95612	1.36008	3.38999	1.47831	2.03287	0.961255	1.7879	2.39561	2.65175	3.72451	2.97304	2.94386	1.45033	2.17198	3.01043	-0.566186	0.281126	0.76143			0.222369	0.674235	0.171189
TJP1	Tight junction protein ZO-1	Q07157	927	AEAS(0.181)S(0.819)PVPYLSPETNPASSTSAVNHNVNLTNVR	UID431	-3.55259	-4.2981	-2.1651	-2.16363	-2.50811	-2.53093	-3.92208	-2.61238	-3.79729	-3.48089	-3.04955	-2.95079	-4.26671	-1.36755	-3.47935	-0.0253261	0.21353	-3.9301	-0.741107	-1.66622	-0.570211	0.286734	0.725453			1.29887	0.102992	0.987197
AKAP12	A-kinase anchor protein 12	Q02952	371;266;273	LTASEQAHPQEPAESAHEPRLS(1)AEYEK	UID419	-3.7338	-0.968091	-0.906863	-2.99364	-4.71024	-3.43228	-3.08515	-3.43232	-3.43166	-2.84338	-3.70933	-3.29838	-3.7454	-0.833503	-0.40993	-3.53567	-1.33569	-3.02523	-2.29003	-0.755535	-0.572842	0.379679	0.449393			1.05002	0.192031	0.716628
ITIH2	Inter-alpha-trypsin inhibitor heavy chain H2	P19823	60	SLPGES(1)EEMMEEVDQVTLYSYKVQSTITSR	UID260	-3.12121	-2.81093	-1.35171	-2.47736	-2.8293	-3.34363	-4.15734	-1.82236	-4.09712	-2.716	-2.50186	-4.28661	-3.20832	-4.57684	-4.35962	-3.48336	-3.05136	0.834704	-3.75953	-2.74813	-0.599968	0.297407	0.635401			-0.3649	0.650626	0.186668
TNS1	Tensin-1	Q9HBL0	794	SYS(1)PYDYQPCLAGPNQDFHSK	UID826	0.600951	-0.201456	0.612343	-1.23846	-0.106439	0.600935	-1.16041	-1.93446	-1.11304	-0.627919	0.462573	0.690342	-0.367468	0.218405	0.254237	0.731319	0.729259	-3.34635	-0.0180547	-0.70604	-0.623271	0.278176	0.672976			-0.349964	0.618525	0.208643
SSB	Lupus La protein	P05455	366	FAS(1)DDEHDEHDENGATGPVKR	UID157	-3.39901	-0.56799	-3.37458	-3.22283	-3.08522	0.314599	-3.32309	-3.07856	-3.66103	0.74703	-0.681588	-4.65634	-5.32535	-4.57924	-0.975066	0.887873	-4.38347	0.806313	-4.79061	0.109744	-0.631626	0.53427	0.243279			0.376155	0.744245	0.128284
SYNPO2L	Synaptopodin 2-like protein	Q9H987	400;176	QRADS(1)STQELAR	UID796	-3.21641	-3.4615	-0.0691101	0.729551	-3.68376	-3.62102	-2.7105	-2.61628	-1.5777	-2.46234	-1.62092	-3.90482	-5.08258	-1.27016	-3.61691	-3.48521	-1.95575	-1.1428	-4.08595	-2.72673	-0.633219	0.473198	0.300274			-0.391556	0.655902	0.183161
SERPINC1	Antithrombin-III	P01008	68	ATEDEGS(1)EQKIPEATNR	UID134	-1.26348	-3.77426	-3.95052	-2.66279	-3.77828	-2.23642	-4.18041	-2.77237	-3.39084	-3.69672	-3.32076	-2.77713	-4.92915	-5.71491	-2.81638	-4.88792	-3.45161	-3.76645	-3.98638	-1.65236	-0.63676	0.290295	0.617328			-0.809422	0.271545	0.566158
PALLD	Palladin	Q8WX93;Q8WX93-9	1121;739;897;410;515;123;914	SRDS(1)GDENEPIQER	UID694	-1.6958	-1.08254	-1.45417	-0.169826	-0.745855	-1.26296	-1.83316	-1.72545	-1.67633	-1.01173	-0.251902	-1.33066	-4.17056	-3.36422	-4.02989	-0.616829	-1.75262	-0.200734	-2.10577	-2.94419	-0.645732	0.296259	0.591775			-1.07637	0.126935	0.89642
MAP4	Microtubule-associated protein 4	P27816;P27816-5	280;280;280;280	DMES(1)PTKLDVTLAK	UID293	0.603103	0.808772	1.94984	-0.46666	1.01679	1.24908	-0.43168	-0.237838	-0.00226958	0.344017	0.462304	0.473464	0.883901	-0.21507	1.10086	-0.0752893	1.12995	-0.610171	0.800908	1.49088	-0.647025	0.204523	1.02294			-0.342715	0.552377	0.257765
CSRP3	Cysteine and glycine-rich protein 3	P50461	95	GIGYGQGAGCLSTDTGEHLGLQFQQS(1)PKPAR	UID1529	1.62791	-1.47275	0.87734	-2.86928	-3.26319	-3.05301	-0.343974	-1.50873	0.0372792	-1.28991	-3.70316	-3.61605	-3.73386	0.922161	-3.63588	-0.346712	0.591879	-3.91699	-4.40842	-1.65293	-0.663799	0.501947	0.268757			-0.419296	0.710425	0.148482
TTN	Titin	Q8WZ42-12;Q8WZ42-2	10633;10316;10441;10316;10316;9389;9389;9581;10224	ITIVT(0.662)QREES(0.338)PPPAVPEIPK	UID1088	-2.23377	-3.14311	-2.37329	-3.85427	-2.56468	-1.35479	-3.84183	-2.68278	-3.66388	-2.46194	-3.39882	-2.20196	-4.67927	-5.7969	-3.91893	-1.58676	-2.57309	-2.81863	-3.59702	-2.76215	-0.688465	0.238039	0.744098			-0.706036	0.315058	0.501609
DES	Desmin	P17661	31	TFGGAPGFPLGS(1)PLS(0.793)S(0.207)PVFPR	UID1406	-3.1567	-2.80861	-1.93948	-3.54088	0.342466	-3.64312	-2.92225	-3.50268	-3.68946	-0.447451	-3.98982	-4.02193	-3.48837	-4.14866	-3.87951	-3.17284	-2.45826	-3.7164	-0.0787358	-3.94556	-0.693991	0.370074	0.417794			-0.599419	0.468045	0.329712
AHNAK	Neuroblast differentiation-associated protein AHNAK	Q09666	212	TVIRLPS(0.304)GS(0.696)GAASPTGSAVDIR	UID446	-3.79869	-4.22275	-1.72701	-0.36397	-0.807637	-3.3942	-4.85354	-3.3484	-1.54131	-3.39811	-1.87604	-4.16398	-2.45855	-3.53638	-1.66993	-1.48535	-0.699814	0.400673	-1.79274	0.494186	-0.705709	0.373983	0.408984			1.20151	0.165197	0.781997
PRKAR1A	cAMP-dependent protein kinase type I-alpha regulatory subunit;cAMP-dependent protein kinase type I-alpha regulatory subunit, N-terminally processed	P10644	83;83	TDSREDEIS(1)PPPPNPVVK	UID187	-0.510355	-0.864682	-0.653071	0.148801	-0.011175	1.16714	-1.11615	-0.120483	-3.44706	-2.02368	0.151191	0.462376	-0.0130648	-1.92767	0.015385	-0.960962	-0.175428	-4.17731	0.0215743	0.211055	-0.751853	0.278826	0.568899			-0.878494	0.247654	0.606155
MYBPHL	Myosin-binding protein H-like	A2RUH7-2	31;31	VKEASPADAEPPQAS(1)PGQGAGS(0.847)PT(0.153)PQLLPPIEEHPK	UID1	-2.75186	-2.673	-3.14398	-2.01611	-2.8583	-3.36304	-3.70848	-4.29155	-3.1665	-2.72355	-3.84318	-2.78907	-4.43478	-2.41656	-2.3801	-2.24709	-2.74531	-2.95159	-1.67472	-4.47886	-0.764253	0.129616	1.37664			0.101873	0.852722	0.0691923
MYH7;MYH6	Myosin-7;Myosin-6	P12883;P13533	1476;1478	EARS(1)LSTELFK	UID202	-2.47741	-0.969423	-0.887608	-3.21583	-3.90144	-0.380658	-4.19559	-2.18173	-2.40652	-2.3069	-4.00466	-3.9829	-0.078847	-3.89027	0.199615	-2.94855	-1.06455	-4.44343	-5.07812	-3.12386	-0.764674	0.345042	0.438658			-0.93496	0.313097	0.504321
TNS1	Tensin-1	Q9HBL0	1294	VATTPGS(0.033)PS(0.004)LGRHPGAHQGNLAS(0.65)GLHS(0.313)NAIAS(0.939)PGS(0.057)PS(0.004)LGR	UID811	-0.233151	-1.14996	-3.61577	-3.0512	-3.89767	-1.1149	-3.28894	-2.87491	-1.68461	-3.17165	-3.70685	-2.94316	-2.94584	-4.23173	-3.52299	-2.43569	-3.88394	-3.68091	-2.18404	-0.963764	-0.76803	0.260844	0.605158			-0.809044	0.302321	0.519532
SYNPO2L	Synaptopodin 2-like protein	Q9H987	374;150	ASEGQGS(1)GLGGQLSEVSGR	UID794	-1.27761	-1.43233	-1.46936	-3.66228	-1.23162	-1.50918	-3.72785	-2.31103	-0.761126	-1.2615	-1.85803	-2.44604	-5.3958	-1.77821	-2.7713	-1.50188	-0.694224	-4.59148	-2.41534	-1.44	-0.773612	0.307497	0.500222			-0.406621	0.555824	0.255063
HSP90AA1	Heat shock protein HSP 90-alpha	P07900	231;353	DKEVS(1)DDEAEEK	UID166	-3.58957	-1.17867	-3.41998	-3.34735	-3.24195	-1.03919	-3.41261	-3.5169	-3.39489	-3.30979	-2.70989	-4.17795	-3.39964	-4.03806	-1.91739	-0.930542	-3.48358	-3.63677	-4.64981	-0.514557	-0.781263	0.182662	0.88094			-0.102554	0.898839	0.0463182
TBC1D4	TBC1 domain family member 4	O60343-3	725	SFYQNSGRLS(1)PQYENEISDGEGR	UID65	-1.60074	-3.29463	-2.08301	-2.93246	-1.68183	-1.74363	-2.20396	-3.16648	-3.29133	-3.39806	-2.87408	-1.05156	-5.19861	-3.74149	-2.57551	-3.95929	-3.06001	-2.8943	-2.2994	-2.03376	-0.803578	0.218944	0.707069			-0.714958	0.203022	0.692456
NPY	Pro-neuropeptide Y;Neuropeptide Y;C-flanking peptide of NPY	P01303	82	SSPETLISDLLMRES(0.87)T(0.13)ENVPR	UID136	-1.10517	-2.60435	-2.97107	-2.34699	-4.07423	-3.86385	-3.42425	-3.65326	-2.87523	-3.16929	-3.59137	-4.12082	-4.64838	-0.439115	-1.95673	-0.4466	-1.77206	-3.81803	-0.390822	-3.06316	-0.812761	0.164424	0.94042			1.12954	0.137541	0.861568
LARP1	La-related protein 1	Q6PKG0	526;449	AVT(1)PVPTKTEEVSNLK	UID1062	-1.68178	-1.17342	-3.91981	-3.18427	-0.853325	-2.57578	-3.59064	-3.79722	-2.26837	-3.81241	-3.8307	-1.85127	-2.16708	-3.90237	-3.49204	-4.02452	-2.52774	-2.39919	-2.57763	-3.39693	-0.813982	0.21265	0.721296			-0.957232	0.138687	0.857964
CYBRD1	Cytochrome b reductase 1	Q53TN4-3	226;284	NLALDEAGQRS(0.803)T(0.197)M	UID544	-2.10342	-1.53659	-2.00776	-3.8548	-3.54512	-1.66579	-3.55596	-3.43596	-3.55759	-4.29	-1.89245	-1.84768	-4.34795	-2.33803	-2.56435	-3.23228	-1.11648	-0.476446	-3.58847	-1.67591	-0.823122	0.19866	0.765742			0.310536	0.640882	0.193222
DNAJC5	DnaJ homolog subfamily C member 5	Q9H3Z4-2	10;10	SLS(1)TSGESLYHVLGLDK	UID790	0.29465	0.675969	0.960637	-3.91297	-1.48512	1.56584	-0.268496	0.0772042	-2.09987	-2.91182	-2.94062	0.271866	-0.123904	0.957288	1.71692	1.25387	0.95667	-4.69271	-5.38608	-2.06342	-0.8254	0.376633	0.384354			-0.719948	0.586046	0.232068
SORBS1	Sorbin and SH3 domain-containing protein 1	Q9BX66;Q9BX66-11;Q9BX66-3;Q9BX66-5	242;242;242;173;233	ASGSFAPISQT(0.001)PPS(0.012)FS(0.987)PPPPLVPPAPEDLRR	UID766	-1.01488	-4.07417	0.137956	-3.22478	-1.35772	-1.1325	-1.30322	-2.97033	-3.60593	-0.725295	-3.02538	-3.54325	-3.1486	-0.921023	-0.315518	-3.5135	-2.89163	-2.32585	-4.72739	-3.17236	-0.839745	0.274973	0.543659			-0.774783	0.368019	0.434129
SORBS1	Sorbin and SH3 domain-containing protein 1	Q9BX66;Q9BX66-11	1004;958	SLALT(1)PPLPPLPEASIYNTDHLALSPR	UID1100	1.55688	1.09973	1.47833	1.43914	1.48074	0.606901	1.99218	1.88167	1.72644	-2.26236	1.2723	-2.1286	0.559337	1.2408	-0.0377372	0.286503	1.38504	0.57843	1.4239	-0.242167	-0.842529	0.285735	0.52144			-0.614843	0.235046	0.628848
CSRP3	Cysteine and glycine-rich protein 3	P50461	81	GIGYGQGAGCLS(0.994)T(0.005)DT(0.001)GEHLGLQFQQSPKPAR	UID1528	1.62791	-1.47275	0.87734	-3.99748	-3.62317	-3.14047	-0.343974	-1.50873	0.0372792	-2.07011	-3.56258	-5.70212	-4.1442	0.922161	-2.80722	-0.346712	0.591879	-3.44211	-3.17801	-3.98566	-0.849198	0.460686	0.29293			-0.127946	0.910876	0.0405409
CIT	Citron Rho-interacting kinase	O14578-4	1300;1258	KEDPALPT(0.007)QVPLQY(0.993)NELK	UID1143	-2.90644	-2.80795	-2.33497	-4.11515	-0.817532	-3.84374	-5.04539	-4.35798	-3.55088	-3.23939	-3.78358	-1.36093	-4.27013	-4.95179	-3.61659	0.957396	-0.216745	-4.11012	-0.319658	-0.54471	-0.854027	0.22478	0.659783			0.975408	0.335991	0.473673
GJA1	Gap junction alpha-1 protein	P17302	365	LAAGHELQPLAIVDQRPS(0.401)S(0.599)R	UID237	-1.54114	-1.64021	-1.98327	-3.5381	-3.84281	-1.95601	-3.70649	-4.13594	-2.97685	-3.10825	-3.05059	-2.42483	-3.53836	-1.41892	-2.77477	-0.45094	-0.720605	-0.654582	-3.86583	-0.989926	-0.860407	0.129648	1.10987			0.863268	0.229199	0.639787
KANK2	KN motif and ankyrin repeat domain-containing protein 2	Q63ZY3-3;Q63ZY3-2	375;375;375	ALAMPGRPES(1)PPVFR	UID589	0.634676	-3.2759	1.97341	-0.416302	0.98467	-3.5369	0.39973	-1.53398	-2.35921	-3.70922	0.386816	-0.0406962	-3.46917	-0.669585	0.459211	0.253528	1.51809	0.266638	-2.91545	-3.33001	-0.869046	0.411782	0.339591			-0.0250246	0.981304	0.00819638
MYH11	Myosin-11	P35749;P35749-2	1954;1961	RVIENADGS(1)EEETDTR	UID315	-2.27874	-2.58738	-1.33755	-3.9241	-2.34146	-2.55074	-3.25377	-1.86507	-3.55688	-4.28341	-3.10048	-3.56965	-3.98077	-3.7892	-2.93171	-0.757534	-3.99884	-3.71581	-3.85953	-3.56428	-0.869533	0.127745	1.10978			-0.727657	0.268947	0.570333
ANK2	Ankyrin-2	Q01484;Q01484-5	3845;1760;412;1751	KT(0.017)S(0.983)LVIVESADNQPETCER	UID417	-3.44668	-1.46677	-2.68398	-3.39156	-2.03346	-1.47949	-4.77915	-2.35092	-2.2878	-2.97008	-3.01286	-4.83404	-2.80085	-3.20669	-1.08997	-1.95582	-2.86765	-3.80789	-1.15786	-0.968369	-0.873825	0.170169	0.844105			0.266383	0.684941	0.164347
SMC4	Structural maintenance of chromosomes protein 4	Q9NTJ3-2	325;325	KNHVCQY(0.667)Y(0.667)IY(0.667)ELQK	UID2321	-4.02172	0.743229	-3.15298	-3.59471	-0.154831	-3.75148	-3.69441	-3.53507	-2.36481	-3.22534	-0.900314	-3.32053	-5.34192	-3.83387	0.198615	-0.498325	-2.9875	-4.94349	-3.27503	-0.223928	-0.875404	0.342648	0.42245			0.0987199	0.926006	0.0333863
GAPDH	Glyceraldehyde-3-phosphate dehydrogenase	P04406;P04406-2	153;111	IISNASCT(0.973)T(0.027)NCLAPLAK	UID956	-0.971979	-2.50014	-1.4278	-3.78538	-0.50537	-1.5099	-3.01843	-0.773384	-3.24504	-3.78389	-3.64768	-3.78134	-0.81037	-1.72136	-4.5921	-1.26807	-1.24109	-2.57048	-0.759819	-1.59367	-0.93945	0.20768	0.67192			-0.18037	0.804915	0.0942499
MYH3;MYH1;MYH7;MYH6;MYH2	Myosin-3;Myosin-1;Myosin-7;Myosin-6;Myosin-2	P11055;P12882;P12883;P13533;Q9UKX2	1200;1203;1199;1201;1205	KHADS(1)VAELGEQIDNLQR	UID190	0.895445	1.40563	0.0498189	-0.46023	0.583333	0.300331	0.261614	0.0732405	-1.06652	-1.17664	-0.352472	-0.801279	-0.366307	-4.83556	-0.322163	-0.773035	-0.053539	-0.970617	-0.953043	-0.0701443	-0.952155	0.064416	1.80422			-1.60212	0.047914	1.31954	Upregulated in LA
PRKAG1	5'-AMP-activated protein kinase subunit gamma-1	P54619-2	75;107;116	S(0.017)ALVQIY(0.983)ELEEHKIETWR	UID1153	-2.07198	0.338295	-1.19985	-4.22662	-3.60476	0.309816	-3.28785	-0.695046	-3.44444	-3.24481	-2.93202	-1.81319	-3.61056	-2.40434	-4.87207	-0.656924	0.493745	-0.108659	-5.26377	1.29759	-0.975757	0.248566	0.563069			0.0975972	0.93441	0.0294624
OBSCN	Obscurin	Q5VST9-3;Q5VST9-6	5563;6078;5563;5563	LQVPGGDS(1)DEDSKTPSASPR	UID565	0.588084	0.31493	0.382716	0.683813	0.779582	0.62635	-0.0905484	-0.0275064	-0.0220903	-1.10514	-0.0835534	-1.08938	-0.518738	0.0955617	-0.177705	-0.0183731	-1.6088	-1.37706	-0.573704	-3.58165	-0.982145	0.0354125	3.1149			-1.59711	0.0205705	1.68676	Upregulated in LA
EPS15L1	Epidermal growth factor receptor substrate 15-like 1	Q9UBC2-2	255;255;255;255	STPSHGSVSSLNSTGSLS(1)PK	UID853	-1.25	-1.16595	-4.05726	-3.36914	-1.34179	-1.78463	-1.67367	-4.4217	-3.59686	-3.24364	-3.86953	-0.985923	-4.44815	-3.81198	-1.41392	-0.433328	-1.00111	-3.67418	-1.33562	-3.38526	-1.01561	0.180109	0.726576			0.0106865	0.988906	0.00484501
SORBS2	Sorbin and SH3 domain-containing protein 2	O94875-10;O94875-11;O94875-12;O94875-2;O94875-7	529;350;378;278;436;396;366;396;371;182	T(0.059)S(0.941)PGRVDLPGSSTTLTK	UID107	-4.11374	0.461265	0.592784	-3.19294	-0.431411	0.757314	-3.53505	0.335494	-3.17651	-2.51969	-2.27367	0.725208	-3.58305	0.815865	0.0899825	0.462223	1.62743	-0.822787	0.487869	0.15043	-1.01611	0.324448	0.431394			1.38936	0.11574	0.936517
DEF6	Differentially expressed in FDCP 6 homolog	Q9H4E7	144	YPLIMVPDEVEY(1)LLKK	UID1158	0.550895	-0.222459	-0.0401847	-0.284287	-0.983949	-0.637851	0.414433	-0.952296	0.331422	-0.516397	-1.69292	-1.91409	-4.83818	-0.275007	-2.98155	-0.759899	-0.232144	-1.58213	-3.69895	-0.114718	-1.04008	0.186974	0.697252			-1.10813	0.120237	0.919961
EIF4G3	Eukaryotic translation initiation factor 4 gamma 3	O43432	1499;1505;1219	VPILLKY(1)LDS(1)DT(1)EK	UID3468	5.11281	4.98721	6.32632	5.45239	6.14611	5.44107	6.87706	6.93604	5.82989	6.14694	-0.0667484	2.35694	3.47653	6.65766	5.69044	5.94569	5.7408	4.10668	6.87455	6.19311	-1.06956	0.309659	0.446945			0.309339	0.582795	0.234484
EIF4G3	Eukaryotic translation initiation factor 4 gamma 3	O43432	1502;1508;1222	VPILLKY(1)LDS(1)DT(1)EK	UID2378	5.11281	4.98721	6.32632	5.45239	6.14611	5.44107	6.87706	6.93604	5.82989	6.14694	-0.0667484	2.35694	3.47653	6.65766	5.69044	5.94569	5.7408	4.10668	6.87455	6.19311	-1.06956	0.309659	0.446945			0.309339	0.582795	0.234484
EIF4G3	Eukaryotic translation initiation factor 4 gamma 3	O43432	1504;1510;1224	VPILLKY(1)LDS(1)DT(1)EK	UID3259	5.11281	4.98721	6.32632	5.45239	6.14611	5.44107	6.87706	6.93604	5.82989	6.14694	-0.0667484	2.35694	3.47653	6.65766	5.69044	5.94569	5.7408	4.10668	6.87455	6.19311	-1.06956	0.309659	0.446945			0.309339	0.582795	0.234484
HSPB6	Heat shock protein beta-6	O14558	16	RAS(1)APLPGLSAPGR	UID39	2.86519	5.11584	5.40787	6.895	2.49663	5.09076	3.20727	2.58739	4.43623	3.58108	6.49006	2.04791	2.67138	0.620286	-1.26191	5.03179	4.90828	3.81302	2.38689	4.04674	-1.07074	0.219546	0.605989			-1.85306	0.10003	0.99987
SLC25A40	Solute carrier family 25 member 40	Q8TBP6	194	KVSEDGWIS(1)LWR	UID676	2.23589	3.26214	0.48199	-3.95521	2.40614	-3.52929	1.18669	0.856544	1.37766	-2.24437	-4.56479	0.910435	-3.99183	3.40605	1.55756	3.19206	0.183652	-3.40487	1.81685	-2.32685	-1.07451	0.455429	0.288844			0.481787	0.738211	0.131819
SMC4	Structural maintenance of chromosomes protein 4	Q9NTJ3-2	326;326	KNHVCQY(0.667)Y(0.667)IY(0.667)ELQK	UID2322	-4.05143	0.743229	-3.9646	-2.82657	-0.154831	-3.68148	-3.07974	-3.68691	-3.45297	-4.35567	-0.900314	-2.97299	-5.34192	-3.83387	0.198615	-0.498325	-4.70931	-2.28798	-3.40722	-0.223928	-1.07603	0.252073	0.538753			0.213754	0.839188	0.0761408
MYH6	Myosin-6	P13533	1544	LELQS(1)ALEEAEASLEHEEGK	UID217	-3.26645	-2.32181	-3.52354	-2.83152	-1.6905	-1.03932	-2.20965	-4.0617	-3.23481	-4.0331	-3.16526	-4.99997	-2.96806	-3.87657	-0.325811	0.168878	-3.41479	-4.10586	-0.739572	-1.87685	-1.07913	0.0837832	1.21318			0.421156	0.608455	0.215771
SMC4	Structural maintenance of chromosomes protein 4	Q9NTJ3-2	328;328	KNHVCQY(0.667)Y(0.667)IY(0.667)ELQK	UID2323	-3.6599	0.743229	-3.71546	-2.62695	-0.154831	-2.76048	-2.68085	-2.84289	-1.84694	-4.52076	-0.900314	-3.92425	-5.34192	-3.83387	0.198615	-0.498325	-3.5061	-3.01671	-4.20279	-0.223928	-1.12207	0.226344	0.582364			-0.125665	0.899613	0.0459443
HSPB1	Heat shock protein beta-1	P04792	82	QLS(1)SGVSEIR	UID154	5.19211	-3.81269	-0.0558932	5.39663	5.73843	4.3916	3.73077	1.36996	-2.29993	4.27376	4.53703	3.57136	-3.57132	5.00468	-1.64837	-2.15467	4.87607	6.00945	3.93666	5.04256	-1.14956	0.517019	0.239274			0.201117	0.910291	0.0408196
EPB41L2	Band 4.1-like protein 2	O43491	683	ITPLSLQTQGS(0.011)S(0.978)HET(0.011)LNIVEEK	UID56	-0.0303078	0.074843	-0.0327626	-3.64401	-4.90272	-3.0781	-1.68543	-3.75781	-1.08017	-4.05005	-2.97053	-4.96093	-3.44191	0.522567	-3.6396	-0.359521	-0.45725	-2.11445	-4.80614	-1.52009	-1.19975	0.215019	0.595012			0.167728	0.875025	0.0579797
LMNA	Prelamin-A/C;Lamin-A/C	P02545;P02545-2	390;390;390;291;278;390	LRLS(1)PSPTSQR	UID144	-2.91169	3.32545	0.495897	-2.02067	-3.14935	2.1909	-3.05696	-0.240464	-3.03292	-4.5621	1.60375	2.15537	-3.71278	1.58012	0.384248	-3.98781	1.65268	1.65536	2.62778	-2.87651	-1.20453	0.381954	0.353447			0.492895	0.711745	0.147675
HBA1	Hemoglobin subunit alpha	P69905	4	VLS(1)PADKTNVK	UID401	2.40577	-4.77658	1.33406	2.82195	3.13602	1.00793	-5.57824	0.852777	1.55256	-2.24766	1.86499	-0.42618	2.19792	0.898836	-3.95896	0.779807	-2.62388	-3.28116	-2.84116	2.49164	-1.24303	0.390199	0.344013			-2.20746	0.12155	0.915246
PXN	Paxillin	P49023	85;85;85	FIHQQPQSS(0.012)S(0.987)PVYGSSAK	UID358	-2.22591	-1.20879	-1.78132	-1.36955	-2.85498	-3.37027	-4.19327	-3.5737	-2.52327	-3.87582	-3.61152	-4.12762	-1.78291	-0.807911	-2.90956	-3.52886	-1.41393	-3.82333	-3.37008	-1.16915	-1.24888	0.0426391	1.57581	Upregulated in LA		-0.296694	0.660577	0.180077
EVL	Ena/VASP-like protein	Q9UI08	331;333;331;337;333	SNS(1)VEKPVSSILSR	UID872	-0.592597	-0.224375	-0.99353	-1.00567	-0.970481	-2.59929	-2.06898	-3.80787	-3.38044	-1.46431	-1.43233	-2.23682	-1.91616	-0.687495	-3.5428	-0.331376	-1.36125	-0.363755	-1.21812	-0.370757	-1.26523	0.0399358	1.61023	Upregulated in LA		-0.0607563	0.924709	0.0339951
TP53I11	Tumor protein p53-inducible protein 11	O14683	14	KHS(1)QTDLVSR	UID44	-3.33331	0.776233	1.76015	-3.83595	-2.63062	-3.0943	-0.678917	-2.90679	-1.9768	-4.37466	-3.13414	-4.59279	-3.28813	-4.23188	-4.93754	-4.39742	-4.07385	1.69307	0.939988	-3.79937	-1.26688	0.209824	0.597717			-0.960415	0.466793	0.330875
OBSCN	Obscurin	Q5VST9-3;Q5VST9-6	4788;5303;4788;4788	SQRLPQEAEEVAPDLSEGYS(0.082)T(0.918)ADELAR	UID1052	-0.465617	-0.754485	-1.76526	-4.23599	-1.94237	-3.91355	-4.73315	-3.13362	-4.00015	-2.10319	-3.23617	-2.81786	-4.21566	-2.29981	-3.10548	-1.87572	-2.51078	-4.80092	-5.1131	-3.60773	-1.28328	0.088491	1.03055			-1.15096	0.161098	0.79291
BIRC6	Baculoviral IAP repeat-containing protein 6	Q9NR09	2714	IPVIS(0.5)LNQAS(0.5)ITSFLTVLAWY(0.459)PNT(0.541)LLR	UID2282	5.00002	4.40114	4.97359	2.01552	4.47218	3.42035	3.66407	3.75278	1.72768	2.67826	0.430421	3.16502	3.83186	4.92014	5.83954	4.33814	3.56184	2.91116	3.73766	3.6092	-1.29712	0.0789952	1.09127			0.0839657	0.89915	0.0461681
MYBPC3	Myosin-binding protein C, cardiac-type	Q14896	427;426	RTLTISQCS(1)LADDAAYQCVVGGEK	UID503	-1.11681	-1.46422	-1.52678	-2.60354	-3.22187	-1.20492	-2.70942	-2.79559	-2.79509	-2.9855	-3.38641	-3.44032	-4.02567	-3.93307	-1.50631	-2.18442	-2.44935	-1.10179	-0.647005	-3.5743	-1.30622	0.0193521	2.28084	Upregulated in LA		-0.343107	0.608492	0.215745
VIM	Vimentin	P08670	39	TYS(1)LGSALRPSTSR	UID180	-2.48418	-3.34455	-0.0994327	0.736232	-4.04567	-3.61347	-3.81296	-2.97973	-2.8407	-3.34348	-3.13414	-4.26517	-3.90346	-0.51126	-3.90391	-3.15636	-0.210328	-0.932	-4.27263	-2.7539	-1.32668	0.102079	0.934799			-0.106781	0.912272	0.0398757
GJA1	Gap junction alpha-1 protein	P17302	364	LAAGHELQPLAIVDQRPS(0.662)S(0.338)R	UID236	-3.12306	-1.64021	-0.203377	-2.96144	-0.36098	-1.95601	-3.05488	-3.08113	-3.85721	-3.40906	-3.31911	-1.31388	-3.45906	-1.41892	-3.58724	-0.45094	-0.720605	-0.654582	0.391218	-0.989926	-1.36311	0.0438771	1.43046	Upregulated in LA		0.645941	0.382476	0.417396
HSP90AB1;HSP90AB2P	Heat shock protein HSP 90-beta;Putative heat shock protein HSP 90-beta 2	P08238;Q58FF8	255;177	IEDVGS(1)DEEDDSGKDK	UID171	-1.69335	-0.615588	-1.09836	-3.49963	-3.84535	-2.20127	-3.31921	-3.83021	-3.17154	-3.69259	-2.84863	-3.35506	-4.47542	-4.04073	-1.28375	-0.819883	-2.92665	-3.60495	-6.15952	-3.98476	-1.3686	0.0351829	1.58748	Upregulated in LA		-1.10111	0.218349	0.660849
CAV1	Caveolin-1	Q03135	37	AMADELS(1)EKQVYDAHTK	UID425	-4.56189	-0.604834	0.411524	-1.20813	-4.72441	0.955071	-3.58462	-0.168108	-2.68094	-3.45522	-2.81672	-3.94501	-4.28857	-4.21476	-0.436013	-4.53626	0.457793	-0.326825	-0.231429	-2.30674	-1.3692	0.187502	0.63574			-0.0342081	0.976284	0.0104239
MYBPC3	Myosin-binding protein C, cardiac-type	Q14896	284;284	IS(0.998)DS(0.002)HEDTGILDFSSLLK	UID501	2.61162	7.60641	3.86703	6.86639	4.68774	3.83509	6.17518	1.19802	5.90103	7.54552	0.346227	2.23508	1.34445	7.94456	3.08045	1.90096	1.66291	6.78904	6.76676	1.91911	-1.37731	0.285359	0.461351			-0.617553	0.616341	0.210179
PKP2	Plakophilin-2	Q99959-2	329;329	AHLTVGQAAAGGS(1)GNLLTER	UID749	-1.52554	-3.53972	-1.96408	-3.1571	-1.19743	-1.70762	-2.94434	-3.48636	-4.52447	-3.29829	-3.5573	-3.19036	-4.24915	-3.96578	-2.32554	-3.56809	-1.51195	-1.7076	-5.24173	-1.43477	-1.42527	0.0161865	2.18591	Upregulated in LA		-0.640293	0.389407	0.409596
ATP2A2	Sarcoplasmic/endoplasmic reticulum calcium ATPase 2	P16615;P16615-2;P16615-3	663;663;636;663;663	EFDELNPS(1)AQRDACLNAR	UID235	1.89172	0.301545	0.563871	0.818155	0.802304	0.653377	-0.231489	-0.0246137	-0.281139	-0.00704809	-3.12746	-0.198218	-0.274628	1.6204	1.45565	2.36992	0.969792	0.771542	-0.0586015	0.99683	-1.43058	0.0249833	1.78557	Upregulated in LA		0.322294	0.548356	0.260938
VCAN	Versican core protein	P13611;P13611-2;P13611-5	2116;1129;2116	QEVNPVRQEIESETT(0.001)S(0.999)EEQIQEEK	UID225	1.95458	1.55544	-4.17948	0.950786	0.503152	0.84505	-2.92907	-1.27915	-0.172396	0.227237	-0.647741	-1.58934	-1.808	-4.30191	-0.914615	-1.53057	0.0606101	-2.92104	-2.26424	-2.96813	-1.4428	0.125861	0.804455			-2.39157	0.0252931	1.597	Upregulated in LA
CD200R1L	Cell surface glycoprotein CD200 receptor 2	Q6Q8B3-2	143;164	AVT(1)GKPAAQIS(1)WIPEGS(1)ILATK	UID3387	0.369979	-4.28223	-3.90919	1.97834	1.65835	2.56589	-2.1018	-2.16129	-3.22178	-0.137275	2.31515	-4.32325	-2.64633	1.74089	-3.90818	1.77216	-3.79191	1.69875	2.03851	-2.78132	-1.48399	0.268643	0.480538			-0.191777	0.896183	0.0476035
MSH3	DNA mismatch repair protein Msh3	P20585	230	S(0.183)KS(0.183)IY(0.716)T(0.919)PLELQYIEMK	UID2141	-3.65536	8.04077	-4.05764	-5.46914	8.00534	-0.834199	-3.03653	-3.39054	-2.73586	-3.83188	-2.34066	8.09989	-0.82846	-3.60687	-3.78539	-4.09642	-4.81628	-0.237501	8.20125	-3.13515	-1.4903	0.554105	0.211454			-1.97777	0.448225	0.348504
PRO1933	Putative uncharacterized protein PRO1933	Q9H354	31	LFLSQVT(0.003)T(0.999)IS(0.999)HIKR	UID2268	0.741827	2.18866	-1.82772	-3.88478	-2.83901	0.173182	-3.88597	-2.97049	-2.71822	-3.03766	-3.51353	2.9887	-3.81302	-4.55713	-3.35944	-3.74007	2.58751	-3.47226	-3.86668	-4.49641	-1.51348	0.220273	0.557507			-2.07838	0.105965	0.974839
RYR2	Ryanodine receptor 2	Q92736;Q92736-2	2808;2808	RIS(1)QTSQVSVDAAHGYSPR	UID1886	0.674531	-0.201594	-0.212278	0.732873	-3.1508	-0.739468	-2.70521	-1.85939	-1.03759	-3.93782	-0.44811	0.0889747	-4.09946	-5.05299	-1.22939	-3.79663	-2.89349	-0.0710251	-0.50083	-0.742823	-1.51701	0.0859281	0.970996			-1.55824	0.103102	0.986734
RYR2	Ryanodine receptor 2	Q92736;Q92736-2	2814;2814	RIS(0.997)QT(0.003)SQVS(1)VDAAHGYSPR	UID1887	0.674531	-0.201594	-0.212278	0.732873	-3.48258	-0.739468	-4.56514	-1.85939	-1.03759	-3.07748	-0.44811	0.0889747	-3.52026	-4.2156	-1.22939	-2.40721	-3.17347	-0.0710251	-0.50083	-0.742823	-1.52177	0.0984737	0.904742			-1.22482	0.163462	0.786584
EMILIN3	EMILIN-3	Q9NT22	114	VGY(0.553)KT(0.724)VT(0.724)DLAWR	UID2284	0.190995	0.873479	-1.65036	-4.15596	2.02715	-3.67656	-3.24448	-3.19201	0.302599	-2.95639	-3.73936	-2.83406	-2.74176	-3.34157	-3.99207	-0.831961	-3.99382	-3.52777	-1.3567	-3.86896	-1.56414	0.138353	0.74603			-1.92234	0.0756624	1.12112
MAP4	Microtubule-associated protein 4	P27816	521;521;521	DMSPLSETEMALGKDVT(1)PPPETEVVLIK	UID989	-3.39642	0.583574	2.07297	-3.10186	1.4213	1.36195	-2.89346	0.274857	-3.30043	-3.3873	1.35822	-3.0591	-1.2557	-3.1189	1.91645	-3.57542	-3.81332	-0.0199152	-0.666907	-3.579	-1.57543	0.168512	0.66213			-1.6603	0.176404	0.753491
NEBL	Nebulette	O76041;O76041-2	953;209	SMQHS(1)PNLR	UID89	-0.0182714	-3.40743	0.574471	0.230345	-2.29252	0.458704	-2.85412	-3.92616	0.350841	-2.46416	-0.919679	-3.87532	-3.27862	0.38418	-4.45529	-3.88551	1.26452	-0.632605	0.887235	1.49391	-1.68144	0.0692581	1.03848			0.0362273	0.973955	0.0114613
CD200R1L	Cell surface glycoprotein CD200 receptor 2	Q6Q8B3-2	151;172	AVT(1)GKPAAQIS(1)WIPEGS(1)ILATK	UID2925	0.369979	-3.22424	-3.86801	1.97834	1.65835	2.56589	-2.1018	-2.16129	-3.7124	-0.137275	2.31515	-3.89474	-3.18709	1.74089	-3.99766	1.77216	-4.3002	1.69875	2.03851	-4.70137	-1.75331	0.176404	0.632667			-0.734662	0.631318	0.199752
ADD1	Alpha-adducin	P35611;P35611-4	12;12;12;12;12;12	AAVVT(0.002)S(0.998)PPPTTAPHKER	UID310	0.597927	-3.60845	-3.18685	1.46846	0.0724565	0.205939	-0.73929	-0.65445	-2.87102	-3.76159	-2.36725	-3.01735	-4.43121	-4.72501	-0.740664	-3.46429	0.273149	0.710861	-0.0257632	0.582804	-1.80713	0.0680025	1.02448			-0.313806	0.776987	0.109586
MYH1;MYH7;MYH6;MYH8;MYH2;MYH4	Myosin-1;Myosin-7;Myosin-6;Myosin-8;Myosin-2;Myosin-4	P12882;P12883;P13533;P13535;Q9UKX2;Q9Y623	1144;1140;1142;1143;1146;1144	SDLS(1)RELEEISER	UID199	-4.30559	0	0.224615	-0.242486	-4.17766	0.103836	-3.19837	-2.65298	-3.02697	-3.77988	-2.08037	-4.10943	-3.88734	-2.31455	1.45555	-4.21249	-3.86017	-2.57917	0.21117	0.306007	-1.84836	0.0432714	1.22391			-0.170976	0.880749	0.0551477
		Q14195-2	655	NLHQSGFSLS(0.999)GTQVDEGVR	UID486	-4.58408	0.871117	-1.04251	-1.64453	0.011175	-2.15067	-3.91072	-3.96087	-2.59537	-3.16728	-3.06375	-3.03597	-3.19606	-4.15075	-4.21389	-3.1646	-3.44356	-3.08688	-5.30566	-3.31675	-1.85247	0.0233681	1.53113	Upregulated in LA		-2.38848	0.00789836	2.10246	Upregulated in LA
SYNPO	Synaptopodin	Q8N3V7;Q8N3V7-2	263;19;19	VAS(1)EEEEVPLVVYLK	UID655	2.12657	1.02122	0.522378	-0.366259	-3.71568	0.643457	-2.75628	-2.6665	-3.85675	-1.17116	-1.0328	-3.05562	1.75101	0.492565	0.0330405	1.12417	0.590403	-0.0603208	-0.298628	1.07641	-1.86549	0.0785569	0.953711			0.383905	0.631961	0.19931
CCDC14	Coiled-coil domain-containing protein 14	Q49A88-2	445;485;486;604;645	ELTRT(0.667)LQT(0.667)S(0.667)MAK	UID2207	0.939243	-3.57199	-0.541711	0.829529	-3.32927	-3.45179	-4.37263	-3.4956	-2.92676	-3.1275	-3.33218	-2.74242	-3.79839	-0.86438	1.46539	2.42463	0.150189	-4.16052	-4.60039	-4.09102	-1.87836	0.0355474	1.31057	Upregulated in LA		0.138699	0.915759	0.0382187
MYL7	Myosin regulatory light chain 2, atrial isoform	Q01449	22	QAQRGS(1)S(1)NVFSMFEQAQIQEFK	UID414	-1.25222	-1.24553	1.05067	0.568704	-4.52078	-3.35712	-2.94961	-3.75059	-3.2077	-2.1603	-2.91534	-3.89862	-4.49403	-3.69424	-0.681641	-0.0747373	-0.35409	-1.65098	-2.56429	-2.84294	-1.88008	0.0389166	1.26679			-0.235323	0.804845	0.0942879
CD200R1L	Cell surface glycoprotein CD200 receptor 2	Q6Q8B3-2	157;178	AVT(1)GKPAAQIS(1)WIPEGS(1)ILATK	UID2926	0.369979	-3.33835	-3.70046	1.97834	1.65835	2.56589	-2.1018	-2.16129	-3.15715	-0.137275	2.31515	-5.08547	-3.52296	1.74089	-3.86939	1.77216	-4.53635	1.69875	2.03851	-2.89333	-1.90098	0.156705	0.67159			-0.500687	0.730418	0.136428
SH3KBP1	SH3 domain-containing kinase-binding protein 1	Q96B97	587;550;349	ANS(1)PSLFGTEGKPK	UID733	0.226308	-1.14084	-0.955244	-1.4825	-0.455107	-1.04432	-2.50931	-0.76202	-2.75511	-3.43303	-1.64475	-4.20979	-3.79254	0.0570755	-0.795702	-2.51993	-1.16885	-4.77548	-5.17667	-4.55807	-1.92089	0.00608719	2.29787	Upregulated in LA		-1.89676	0.0458525	1.33864	Upregulated in LA
AHNAK	Neuroblast differentiation-associated protein AHNAK	Q09666	4995	ADIKS(0.169)PS(0.83)LDVT(0.001)VPEAELNLETPEISVGGK	UID438	-0.754994	-1.79997	0.44636	-3.46103	-3.45817	-2.57253	-4.31341	-3.40989	-3.66599	-3.23487	-3.34918	-4.66627	-4.52695	-0.491806	-0.578839	-0.782861	-0.968315	-4.42618	-3.31186	-3.6591	-1.94755	0.00983981	1.97024	Upregulated in LA		-0.0978913	0.912216	0.0399023
PRO1933	Putative uncharacterized protein PRO1933	Q9H354	33	LFLSQVT(0.003)T(0.999)IS(0.999)HIKR	UID1951	0.741827	2.18866	-1.82772	-3.00116	-2.38597	0.173182	-4.52056	-3.76317	-3.35199	-2.30213	-2.77224	2.9887	-4.81291	-2.47114	-4.08093	-3.4519	2.58751	-4.63789	-3.72733	-4.3631	-1.96256	0.118293	0.777918			-2.19263	0.0775759	1.11027
CCDC14	Coiled-coil domain-containing protein 14	Q49A88-2	442;482;483;601;642	ELTRT(0.667)LQT(0.667)S(0.667)MAK	UID2206	0.939243	-3.03289	-0.541711	0.829529	-3.33612	-3.52411	-2.55878	-4.35414	-3.08104	-4.42458	-2.16996	-3.86553	-4.48317	-0.86438	1.46539	2.42463	0.150189	-3.18859	-4.92331	-2.86666	-2.11811	0.0230888	1.45634	Upregulated in LA		0.329665	0.789497	0.10265
EMILIN3	EMILIN-3	Q9NT22	112	VGY(0.553)KT(0.724)VT(0.724)DLAWR	UID2283	0.190995	0.873479	-1.65036	-3.40349	2.02715	-2.36634	-3.41202	-2.54084	0.302599	-3.31754	-3.53915	-2.93983	-4.79706	-2.65556	-3.49434	-0.831961	-2.27082	-2.02307	-1.3567	-3.49153	-2.17055	0.0353292	1.25569			-1.582	0.0836958	1.0773
ALKBH6	Alpha-ketoglutarate-dependent dioxygenase alkB homolog 6	Q3KRA9	178;206	SLLVLRGPAY(1)T(1)R	UID2205	0.26844	0.359917	0.605956	0.675286	-0.494295	-4.08398	0.215377	-3.84665	-3.68402	-3.49676	-0.140948	-3.86266	-3.49614	-4.50843	0.252557	-0.71384	-0.521742	1.33395	-3.25702	0.253227	-2.17119	0.0355345	1.25309			-0.578264	0.578409	0.237765
NEB	Nebulin	P20929-4	208;208;208;208	KLY(0.391)T(0.609)EDWEADK	UID980	2.69954	-4.81217	-2.9306	-0.00853084	-2.02564	-3.15227	-3.40904	-3.55685	-2.64952	-3.82798	-3.50546	-4.0713	-6.15507	2.14992	-3.72394	-3.93722	1.90035	-4.8294	-0.315831	-3.1195	-2.17723	0.0465606	1.13754			0.0084266	0.995202	0.00208859
KNG1	Kininogen-1;Kininogen-1 heavy chain;T-kinin;Bradykinin;Lysyl-bradykinin;Kininogen-1 light chain;Low molecular weight growth-promoting factor	P01042;P01042-2	332;332;296	ETTCSKES(1)NEELTESCETK	UID135	3.83848	1.5948	1.62418	2.40391	2.37455	3.21352	0.427726	-0.577758	-0.680417	-0.517043	0.66168	1.23843	1.72995	2.95077	2.28661	3.6016	1.97772	1.99591	2.68176	2.94914	-2.18216	0.00184092	2.86304	Upregulated in LA		0.126546	0.819298	0.086558
LATS1	Serine/threonine-protein kinase LATS1	O95835-2	613;613	KQIT(0.593)T(0.648)S(0.593)PIT(0.167)VR	UID1293	-0.322522	-2.74164	-0.787798	-0.335298	-1.30186	-0.853511	-4.05105	-4.03937	-2.05981	-2.93035	-4.56823	-1.24954	-3.82201	-3.68753	0.129157	-1.57693	-4.08114	-4.78293	-1.95614	-2.95526	-2.18866	0.00367399	2.40236	Upregulated in LA		-1.64443	0.050273	1.29867
CCDC14	Coiled-coil domain-containing protein 14	Q49A88-2	446;486;487;605;646	ELTRT(0.667)LQT(0.667)S(0.667)MAK	UID1702	0.939243	-3.90212	-0.541711	0.829529	-4.48587	-2.62282	-4.16914	-3.71238	-3.54114	-3.76678	-4.14812	-3.88173	-3.61221	-0.86438	1.46539	2.42463	0.150189	-4.51204	-4.68873	-3.7822	-2.20245	0.0202175	1.49857	Upregulated in LA		0.229604	0.865351	0.0628079
PARVA	Alpha-parvin	Q9NVD7	19;19	SPTPKS(1)PPSR	UID840	-3.55123	-3.41444	-0.00860957	-2.95983	0.450753	0.181625	-4.06315	-3.69111	-3.17395	-3.36988	-3.77779	-3.86922	-4.52338	-4.89798	-3.44103	1.90395	-0.982641	-3.9583	-5.0893	1.8069	-2.23092	0.00875395	1.89589	Upregulated in LA		-0.543768	0.677405	0.169152
AHNAK	Neuroblast differentiation-associated protein AHNAK	Q09666	216	LPSGSGAAS(1)PTGSAVDIR	UID447	1.12362	0.763862	0.999483	0.0372717	0.78223	0.451437	0.773905	-0.403209	-1.14195	-3.86747	-1.36109	-0.659861	-4.16697	1.41507	0.348655	0.75074	0.804508	-1.02034	0.968811	0.880915	-2.23965	0.00921419	1.86658	Upregulated in LA		-0.100361	0.847869	0.0716714
MSH3	DNA mismatch repair protein Msh3	P20585	227	S(0.562)KS(0.562)IY(0.478)T(0.397)PLELQYIEMK	UID1424	-4.29193	8.04077	-3.5739	-2.96309	8.00534	-0.834199	-3.23455	-3.56834	-3.73246	-4.31196	-3.22676	8.09989	-0.82846	-5.17408	-3.5296	-4.46517	7.52255	-0.237501	8.20125	-2.90794	-2.27373	0.360974	0.359872			-0.814853	0.767462	0.114943
ULK2	Serine/threonine-protein kinase ULK2	Q8IYT8	933	FCIT(1)MCKK	UID1075	0.961329	-0.804715	2.64206	2.21076	0.860015	0.556361	-3.12113	0.625008	-2.80741	-0.0732289	0.682593	-0.157908	-3.70505	0.52375	-3.55467	0.994697	1.37167	-4.47548	-4.56992	-3.1567	-2.29341	0.0174024	1.54723	Upregulated in LA		-2.90906	0.0172011	1.76444	Upregulated in LA
CKM	Creatine kinase M-type;Creatine kinase M-type, N-terminally processed	P06732	199	EQQQLIDDHFLFDKPVS(1)PLLLASGMAR	UID161	-0.753562	-0.539841	-1.27708	-1.70093	-1.12806	0.364135	-4.42838	-2.14756	-3.36248	-2.56587	-3.22702	-3.03326	-3.58584	-1.32808	1.33658	0.609783	-0.429159	-3.98626	-0.724711	0.252924	-2.35369	0.000347431	3.94485	Upregulated in LA		0.229379	0.768699	0.114244
SYNPO2L	Synaptopodin 2-like protein	Q9H987	891;667	RFS(0.999)T(0.001)PAPQPTAEPLAPTVLAPR	UID797	2.02548	0.890659	2.98711	3.15044	0.0154997	2.50443	0.935943	-1.08556	-0.621808	1.9312	2.30807	-3.21457	-4.57884	1.95604	-3.40977	2.47973	3.13509	1.27183	-0.0519186	1.36052	-2.54687	0.0286332	1.29702			-0.96586	0.323902	0.489586
NES	Nestin	P48681	471	QEASTGQSPEDHASLAPPLS(0.997)PDHS(0.002)S(0.001)LEAK	UID354	1.56062	1.50005	1.69836	0.410522	0.877829	0.413705	-0.237393	-2.65421	0.331296	-2.98753	-0.911298	-3.40495	-0.535549	0.0323441	0.389021	0.565964	1.83949	0.585242	1.21063	1.20618	-2.56251	0.00165838	2.62754	Upregulated in LA		-0.244152	0.636291	0.196344
MSH3	DNA mismatch repair protein Msh3	P20585	225	S(0.562)KS(0.562)IY(0.478)T(0.397)PLELQYIEMK	UID1423	-2.66937	8.04077	-2.74402	-3.18488	8.00534	-0.834199	-3.65579	-3.62426	-3.14665	-3.84495	-3.41263	8.09989	-0.82846	-3.80448	-1.84362	-4.02374	7.52255	-0.237501	8.20125	-3.47608	-2.58982	0.282216	0.444413			-0.768219	0.767213	0.115084
MYL7	Myosin regulatory light chain 2, atrial isoform	Q01449	23	QAQRGS(1)S(1)NVFSMFEQAQIQEFK	UID415	-0.41169	-0.749631	1.88923	1.56581	-3.15556	-3.30809	-3.21423	-3.0502	-3.0295	-2.74767	-3.20923	-4.68544	-3.10473	1.49363	1.28111	1.06507	0.880836	-0.195035	-2.75886	-1.38955	-2.59658	0.00697755	1.89444	Upregulated in LA		0.748876	0.460386	0.336878
PDLIM5	PDZ and LIM domain protein 5	Q96HC4-3	193;213	EKIPLHVFS(1)PK	UID735	-0.609067	-1.39122	-0.712303	-0.0272669	-0.410646	-1.45811	-2.96608	-2.71224	-2.96036	-3.82788	-3.76571	-3.80792	-3.95659	-2.64736	-3.53282	-3.63881	-0.215065	-3.97728	-2.07326	0.574407	-2.66001	3.44e-05	5.60668	Upregulated in LA		-1.44764	0.0772569	1.11206
OBSCN	Obscurin	Q5VST9-3;Q5VST9-6	2417;2417;2417;2417;2417	WLLGKT(1)VLQAGGNVGLEQEGT(1)VHR	UID2215	2.8535	2.46256	2.33636	2.80441	2.83086	-4.02592	-2.25559	-3.74439	-0.25204	-3.34222	1.40476	-3.89546	1.65998	1.81826	1.31107	2.23191	2.00382	-2.05143	-4.73627	-3.96254	-3.03291	0.029758	1.24599			-2.02722	0.173668	0.760281
OBSCN	Obscurin	Q5VST9-3;Q5VST9-6	2432;2432;2432;2432;2432	WLLGKT(1)VLQAGGNVGLEQEGT(1)VHR	UID2216	2.8535	2.46256	2.33636	2.80441	2.83086	-4.21678	-2.87195	-3.5345	-0.25204	-4.12416	1.40476	-3.428	1.65998	1.81826	1.31107	2.23191	2.00382	-2.05143	-4.85011	-3.79571	-3.10409	0.0299299	1.24014			-1.98784	0.185743	0.731087
MYBPHL	Myosin-binding protein H-like	A2RUH7-2	38;38	VKEASPADAEPPQASPGQGAGS(0.994)PT(0.006)PQLLPPIEEHPK	UID2	-1.58717	0.453422	-0.746269	0.880315	-0.411181	0.752603	-4.0016	-3.42534	-2.9388	-3.63635	-3.25252	-3.47919	-4.20593	0.671669	0.949105	0.750906	0.140332	0.200087	0.955656	1.02476	-3.45311	6.4e-06	5.44523	Upregulated in LA		0.780073	0.16513	0.782174
MEI1	Meiosis inhibitor protein 1	Q5TIA1-5	227;317;352;984	AAAVLLS(0.667)S(0.667)T(0.667)GLMELLEKMLALTLAK	UID2213	5.00861	5.60013	3.72646	-3.88379	5.50247	5.61838	-2.5856	-3.5614	-2.712	-2.93617	-3.01829	0.360064	-3.47431	5.09363	-3.08635	5.08618	4.71811	4.05332	6.57791	-2.36062	-6.15648	0.000309457	2.74877	Upregulated in LA		-0.726494	0.698798	0.155648
MEI1	Meiosis inhibitor protein 1	Q5TIA1-5	225;315;350;982	AAAVLLS(0.667)S(0.667)T(0.667)GLMELLEKMLALTLAK	UID1724	5.00861	5.60013	3.72646	-3.55555	5.50247	5.61838	-3.40761	-2.36361	-4.06862	-3.12411	-3.89998	0.360064	-3.52351	5.09363	-3.83407	5.08618	4.71811	4.05332	6.57791	-3.07862	-6.51113	0.000166398	2.95267	Upregulated in LA		-0.990588	0.611128	0.213868
MEI1	Meiosis inhibitor protein 1	Q5TIA1-5	226;316;351;983	AAAVLLS(0.667)S(0.667)T(0.667)GLMELLEKMLALTLAK	UID1725	5.00861	5.60013	3.72646	-3.33035	5.50247	5.61838	-3.3214	-3.90267	-3.12986	-2.47522	-3.65568	0.360064	-4.21041	5.09363	-2.91484	5.08618	4.71811	4.05332	6.57791	-3.46444	-6.59264	0.000124839	3.05082	Upregulated in LA		-0.951921	0.615449	0.210808

## Sheet: Methylation
Proteome-wide profiling and mapping of post translational modifications in human hearts
Navratan Bagwan1, Henrik H. El Ali 1, and Alicia Lundby1, 2 *
						Median Normalized log2 intensities in all the samples																				T test (Left ventricle vs Left atria)					T test (Right atria vs Left atria)
Gene names	Protein names	Leading proteins	Positions within proteins	Methyl (KR) Probabilities	Unique identifier	097-LA	113-LA	119-LA	141-LA	145-LA	148-LA	097-LV	113-LV	117-LV	119-LV	141-LV	145-LV	148-LV	097-RA	113-RA	117-RA	119-RA	141-RA	145-RA	148-RA	logFC (LV vs LA)	P-value (LV vs LA)	Negative log10 (P-value)	Significant Peptides (LV vs LA)		logFC (RA vs LA)	P-value (RA vs LA)	Negative log10 (P-value)	Significant Peptides (RA vs LA)
ZNF624	Zinc finger protein 624	Q9P2J8-2	38;164	LTENGLWDSR(1)	UID346	-5.0651	-4.88988	7.71051	-3.30766	6.15919	-4.12584	7.68889	6.29012	6.95475	6.19231	7.45893	-4.79043	6.84645	5.35889	-4.02962	3.45335	3.74361	-2.62295	4.27372	5.10739	5.82089	0.0272805	1.56415	Upregulated in LV		2.76995	0.264397	0.577744
DPP8	Dipeptidyl peptidase 8	Q6V1X1-4	636;652;652;636;652;479	TKEFWATILDSAGPLPDYTPPEIFSFESTTGFTLYGMLYK(1)	UID122	-4.6922	-4.3625	-3.22206	-4.14287	-4.1773	-3.80365	0.0219466	1.6512	1.26948	0.335883	0.659115	-3.04738	1.38617	-3.14283	-2.60086	-4.55192	-4.15656	-3.41441	-5.07467	-4.0146	4.39196	2.92e-05	4.53461	Upregulated in LV		0.215928	0.693023	0.159252
MTRF1L	Peptide chain release factor 1-like, mitochondrial	Q9UGC7	245;103;209;245	R(1)ASGAGGQHVNTTDSAVR	UID349	-4.32858	-2.75172	-4.15733	0.685897	-4.07695	-3.18689	-0.472229	0.650216	0.694643	-3.89223	0.0180251	3.00822	1.8448	-3.04692	-3.52095	0.769774	1.54798	1.88316	-5.31727	-3.80717	3.23375	0.00798225	2.09787	Upregulated in LV		1.32763	0.317947	0.497645
PHF20	PHD finger protein 20	Q9BVI0	492	SLEPEESPGKR(1)	UID328	-2.94179	-3.44433	-2.92539	-2.89306	-3.95129	-4.408	-3.56971	-3.61071	-4.23839	6.66716	-2.90452	8.09502	-3.11604	6.63255	-2.59695	-4.78587	6.63492	6.94503	-3.48492	-2.30234	3.04485	0.124227	0.905784			4.43337	0.0414677	1.38229	Upregulated in RA
CAMK2B;CAMK2D;CAMK2A	Calcium/calmodulin-dependent protein kinase type II subunit beta;Calcium/calmodulin-dependent protein kinase type II subunit delta;Calcium/calmodulin-dependent protein kinase type II subunit alpha	Q13554;Q13557;Q13557-12;Q9UQM7	301;301;301;301;301;301;301;301;301;301;301;301;301;301;301;301;301;301;300;300	LK(1)GAILTTMLATR	UID109	-2.99661	-3.85042	0.751509	-2.47786	-2.4383	-2.65992	0.243502	0.440642	0.880435	0.737411	0.621251	0.0675112	1.27156	-0.885072	1.52494	0.619223	0.46593	0.500077	0.115864	-0.267807	2.8875	0.00106332	2.97334	Upregulated in LV		2.57476	0.00254281	2.59469	Upregulated in RA
AHNAK	Neuroblast differentiation-associated protein AHNAK	Q09666	1205	ISMPDVDLHLK(1)GPK	UID101	-3.36169	-3.96119	-3.55614	-4.32444	-4.34665	-3.80692	0.203541	-2.43811	-1.13593	-0.130341	-1.82496	-0.552664	-1.22255	-4.02488	-3.11301	-4.29094	-3.81407	-3.08501	-2.96772	-3.70703	2.87841	0.00028033	3.55233	Upregulated in LV		0.321031	0.503708	0.297821
HNRNPA2B1	Heterogeneous nuclear ribonucleoproteins A2/B1	P22626	203;191	SGR(1)GGNFGFGDSR	UID236	-3.24481	-4.3938	-3.39392	-4.94305	-3.77241	-3.79916	-3.49763	-1.21865	0.064746	0.0965938	0.604394	-3.04254	-0.458721	-3.21974	-1.31413	-3.75242	-4.07537	0	-6.41058	-3.87767	2.85998	0.00204959	2.68833	Upregulated in LV		0.688825	0.439981	0.356566
PTPRS	Receptor-type tyrosine-protein phosphatase S	Q13332-6	701;705;710;714;714	ITTVAHTEVGPGPESSPVVVR(1)	UID252	-0.552043	1.71178	-3.23635	2.11567	1.66563	1.73882	1.9685	3.99551	1.97029	0.862224	3.82735	4.47147	6.25182	-0.0652529	0.0466752	0.505912	0.454735	-3.84651	-0.319979	4.09705	2.76139	0.0167546	1.77587	Upregulated in LV		-0.44926	0.700387	0.154662
SH2D3C	SH2 domain-containing protein 3C	Q8N5H7-6	56;58;59;148;216	ELEEELKLSSTDLR(1)	UID295	-4.37868	-3.70031	-3.54828	-4.70492	-3.31053	-2.90735	-1.30083	-3.2699	-1.55102	-1.40411	1.05243	-0.939898	-0.79147	-2.43971	-2.96934	-3.27055	-4.3994	-4.09783	-1.26107	-3.0247	2.58623	0.00213216	2.67118	Upregulated in LV		0.692259	0.263403	0.57938
ETFB	Electron transfer flavoprotein subunit beta	P38117	202;293	YATLPNIMK(1)AK(1)	UID440	-2.17672	-2.5638	0.940647	-2.86096	-5.22756	-4.64641	-1.00063	0.869278	-0.107878	0.743465	0.847329	-0.847515	-2.7154	-1.89026	-0.167667	-0.436245	0.604993	-3.71161	-4.04493	-5.08356	2.43989	0.0214904	1.66775	Upregulated in LV		0.651619	0.574234	0.240911
BTF3	Transcription factor BTF3	P20290-2	2	MK(1)ETIMNQEK	UID69	-3.67422	-4.40705	-0.373782	-4.70577	-2.47485	-4.98117	-2.91144	-4.32157	0.21994	0.865972	-3.15952	1.01966	1.04402	-4.55577	1.5329	-2.78315	-0.133337	1.09521	-3.71825	-4.89144	2.40144	0.0415599	1.38133	Upregulated in LV		1.51417	0.223768	0.650201
CKMT1A	Creatine kinase U-type, mitochondrial	P12532	139;170	TMK(1)HTTDLDASK	UID51	4.78211	2.61616	5.05123	3.32453	-0.74086	5.16234	6.40189	5.96532	3.78231	5.11266	5.94215	7.21563	5.42681	3.96733	2.97291	4.35332	4.77118	4.082	6.09714	4.71115	2.32648	0.0250912	1.60048	Upregulated in LV		1.05623	0.262699	0.580542
AHNAK	Neuroblast differentiation-associated protein AHNAK	Q09666	2194	ISMPDVNLNLK(0.992)GPK(0.008)	UID102	-3.54737	-4.28995	-3.56673	-3.9119	-5.73968	-3.65439	-0.363806	-3.75253	-1.3682	-0.888741	0.124323	-5.02615	-1.80874	-3.15249	-2.65606	-3.4096	-3.24051	-3.75186	-3.096	-2.70405	2.24922	0.0185219	1.73231	Upregulated in LV		0.973973	0.0768804	1.11418
FER1L5	Fer-1-like protein 5	A0AVI2	1048	EEDSKTWPWGLDR(1)	UID170	-4.90316	-4.22432	-0.628043	-4.36007	-4.46391	1.82719	-5.07507	3.9093	-3.96665	0.336051	3.05483	-4.07958	1.4513	2.28743	3.9539	-5.40036	1.65407	-3.44998	-6.0556	-4.12199	2.16779	0.191959	0.716793			1.20169	0.505106	0.296618
C20orf78	Putative uncharacterized protein C20orf78	Q9BR46	118	IHTPEQGSPSLGQNWSWGNR(0.997)K(0.003)	UID327	1.13779	1.17265	1.70392	-2.92311	-0.937881	-3.98768	1.30784	4.08304	2.61675	-5.08191	1.71572	4.20179	1.76442	-3.0082	1.91653	2.24677	1.54575	3.38981	-4.46255	-4.44212	2.15443	0.138947	0.857149			0.237048	0.876652	0.0571728
DNAH6	Dynein heavy chain 6, axonemal	Q9C0G6	3342;101	TENLQQR(0.994)LDVLLEQTLLTAYVNVSR(0.006)	UID330	-4.23738	-4.49803	-3.61687	-3.41396	-3.69611	-3.87433	-0.315236	-5.02593	-3.25534	-3.78988	-1.68478	-0.0675112	1.48224	-4.32639	-3.45793	-4.24936	-2.91176	-4.10075	-4.73323	-3.64902	2.08138	0.0435524	1.36099	Upregulated in LV		-0.0289032	0.953148	0.0208398
ETFB	Electron transfer flavoprotein subunit beta	P38117	200;291	YATLPNIMK(1)AK(1)	UID439	-2.17672	-2.5638	0.940647	-2.86096	-4.05668	-4.06572	-1.00063	0.869278	-0.107878	0.743465	0.847329	-0.847515	-3.36715	-1.89026	-0.167667	-0.436245	0.604993	-3.87543	-3.2206	-4.41363	2.05486	0.04116	1.38552	Upregulated in LV		0.549753	0.594492	0.225854
MYH7;MYH6	Myosin-7;Myosin-6	P12883;P13533	757;759	LLSSLDIDHNQYK(1)	UID56	1.19388	2.08671	3.06438	2.99112	3.4676	3.2972	4.95842	3.74095	5.82862	4.97591	4.76068	3.15652	5.63275	-1.24785	1.79382	0.702435	-0.473367	0.962468	-0.959048	-0.0345998	2.0385	0.00797283	2.09839	Upregulated in LV		-2.57722	0.00106546	2.97246	Upregulated in LA
MYH1;MYH2;MYH4	Myosin-1;Myosin-2;Myosin-4	P12882;Q9UKX2;Q9Y623	998;1000;998	NLTEEMAGLDETIAK(1)LTK(1)	UID414	2.19441	2.39925	0.331934	-3.96172	-4.2201	-3.09141	3.82186	3.10462	3.83943	3.69801	-3.22686	-3.38478	-1.36243	1.96232	-1.97539	-3.60894	1.08546	0.109535	-4.95392	-4.48706	1.98506	0.225848	0.646184			-0.637488	0.669731	0.1741
MYLK3	Myosin light chain kinase 3	Q32MK0	136	AIALVGATFQK(0.417)SK(0.583)	UID114	-4.13605	-3.70057	-3.893	-4.14477	-3.9312	-3.4216	0.918087	-0.844973	-0.936432	-0.178858	-4.27507	-4.82638	-3.10618	-2.66222	-3.37419	-4.69509	-4.47301	-2.91963	-4.20852	-4.89282	1.97837	0.0442525	1.35406	Upregulated in LV		-0.0181557	0.972997	0.0118886
MAT1A	S-adenosylmethionine synthase isoform type-1	Q00266	264	FVIGGPQGDAGVTGR(0.994)K(0.006)	UID250	-4.08067	0.635844	-4.77938	-3.99399	-5.12538	-3.52603	-2.31493	-3.3028	-3.6887	-4.33958	0.25829	0.868123	1.51286	-1.10263	-3.21529	-3.90797	-3.63793	0.0112894	0.692186	0.870735	1.90588	0.118917	0.924757			2.00832	0.0854337	1.06837
MYH2	Myosin-2	Q9UKX2	1309	QLDEKEALVSQLSR(1)	UID353	-4.2849	-4.23574	-2.7972	-4.57624	-3.3256	-4.37749	-1.3182	-2.57005	-0.805659	-3.2615	-0.479165	-2.62617	-3.28669	-4.89498	-4.06215	-4.82795	-4.44363	-3.72134	-4.86563	-4.39876	1.88323	0.0148856	1.82723	Upregulated in LV		-0.526343	0.30593	0.514378
MYH7;MYH6	Myosin-7;Myosin-6	P12883;P13533	1242;1244	LELDDVTSNMEQIIK(1)AK(1)	UID416	-4.12395	-1.92253	-0.8817	1.25155	-0.906211	-3.81994	-0.125577	0	0.710368	-0.220404	1.9058	0.130751	-1.92427	-3.31277	-3.21142	-4.52287	-3.93842	1.20086	-1.78553	-2.10622	1.80189	0.0623663	1.20505			-0.791399	0.453927	0.343014
MYH7;MYH6	Myosin-7;Myosin-6	P12883;P13533	1240;1242	LELDDVTSNMEQIIK(1)AK(1)	UID415	-4.28577	-1.92253	-0.8817	1.25155	-0.906211	-3.28025	-0.125577	0	0.710368	-0.220404	1.9058	0.130751	-1.92427	-3.31277	-3.38758	-3.41197	-3.35197	1.20086	-1.78553	-2.10622	1.73891	0.0676006	1.17005			-0.637065	0.520547	0.28354
LDB3	LIM domain-binding protein 3	O75112;O75112-2;O75112-7	533;276;423;538	GGPAYTPAGPQVPPLAR(1)GTVQR(1)	UID192	-0.265177	-0.496671	0.672806	-1.09127	-5.59097	-0.787487	0.720501	-1.17571	0.855235	0.647723	0.761859	1.45192	0.078799	-4.50599	-0.416993	0	-0.384167	-3.83585	1.14403	-4.6714	1.73699	0.071857	1.14353			-0.550258	0.652524	0.185404
MYH1;MYH2;MYH4	Myosin-1;Myosin-2;Myosin-4	P12882;Q9UKX2;Q9Y623	995;997;995	NLTEEMAGLDETIAK(1)LTK(1)	UID413	2.19441	2.39925	0.331934	-4.46709	-3.09571	-3.09141	3.82186	3.10462	3.83943	3.69801	-4.55914	-3.38478	-1.36243	1.96232	-1.97539	-3.97465	1.08546	0.109535	-3.26656	-4.80236	1.69156	0.315935	0.500403			-0.596896	0.677909	0.168829
CA3	Carbonic anhydrase 3	P07451	36	GENQSPVELHTK(1)	UID41	-2.97234	-4.52317	-2.42962	-4.40478	-2.2761	-3.16741	-3.93329	-5.04327	1.75307	1.12582	1.10475	-3.87511	-3.54033	-4.11644	-3.10434	-4.45077	-2.89625	-3.93647	-1.05982	-0.516706	1.52295	0.207284	0.683435			0.426884	0.57825	0.237884
MB	Myoglobin	P02144	17	GLSDGEWQLVLNVWGK(1)VEADIPGHGQEVLIR	UID33	-4.31342	-4.55321	-3.78275	-2.78608	-5.73146	-4.23735	-3.15186	-3.50994	-3.97054	-2.91726	-4.96945	-3.82906	3.00875	-3.52706	-3.35271	-3.75808	-3.81518	-2.86047	-1.60303	-4.16178	1.47128	0.188145	0.725508			0.937144	0.138854	0.85744
		Q5VWP3-2;Q5VWP3-3;Q5VWP3-4	100;173;162	VEQGPPGGIGTAAVR(0.376)PK(0.624)	UID120	-3.66739	-3.52353	-3.70381	-2.697	-3.38654	-4.2569	-4.83075	-3.31804	-0.73303	-1.27737	-1.19739	0.557631	-3.91549	-3.04462	-4.05542	-4.03282	-3.98254	-3.21889	-3.84615	-3.73207	1.43713	0.111478	0.952809			-0.162591	0.731891	0.135554
AHNAK	Neuroblast differentiation-associated protein AHNAK	Q09666	4859	ISIPDVDLDLK(0.971)GPK(0.029)	UID100	-4.56038	-4.8411	-1.99935	-4.16679	-4.52782	-4.27253	-1.33708	-3.6132	-0.718819	-1.31661	-3.88333	-4.64146	-3.20449	-4.55431	-2.50223	-4.21605	-3.6148	-3.76305	-3.47898	-3.95716	1.38776	0.10228	0.990208			0.334672	0.572463	0.242253
NACA	Nascent polypeptide-associated complex subunit alpha, muscle-specific form	E9PAV3	937	GIPASPSPK(1)GAPTPPAATPPSPK	UID13	-3.97571	0.328077	-4.61623	-3.38994	-3.06566	-5.12546	-4.23008	-4.6557	-3.44136	0.968705	1.08552	0.25359	-3.50722	-4.65446	-4.11226	-4.1547	-3.16044	-3.13204	-0.503069	-1.59609	1.37512	0.258505	0.587531			0.262765	0.779715	0.108064
		Q5VWP3-3;Q5VWP3-4	357;346	TSSSPPSSSASLK(1)SNSASYIPVR	UID121	-4.40242	-3.27038	-3.15676	-4.8614	-4.22016	-2.4672	-2.76329	-1.83084	-2.13281	-2.21215	-1.47709	-1.8844	-4.50499	-3.77938	-4.44812	-4.62257	-4.41429	-4.16681	-5.87261	-4.36156	1.32892	0.0703869	1.15251			-0.793899	0.174284	0.758742
MYH7	Myosin-7	P12883	635	LLSTLFANYAGADAPIEK(0.132)GK(0.868)	UID57	-2.95103	-3.6754	-4.36233	-3.92445	-3.77703	-4.70633	-0.779786	-2.56968	-0.90131	-0.71961	-4.23394	-4.61783	-4.47626	-4.59758	-2.66685	-3.7709	-3.98866	-4.0472	-5.05392	-4.17122	1.28537	0.140833	0.851296			-0.142905	0.789818	0.102473
ITGAV	Integrin alpha-V;Integrin alpha-V heavy chain;Integrin alpha-V light chain	P06756-3	747;793;757	GVSSPDHVFLPIPNWEHK(1)ENPETEEDVGPVVQHIYELR	UID38	-4.64396	-3.90617	0.307879	-4.37496	-4.69664	-4.8657	-1.3173	-3.55451	-0.535189	-0.138708	-3.11292	-4.29874	-4.36768	-4.69671	-0.702927	-5.09048	-2.5522	-4.29559	-4.78573	-5.58657	1.22158	0.241426	0.617216			-0.262011	0.793308	0.100558
EIF4H	Eukaryotic translation initiation factor 4H	Q15056-2	19;19	AYSSFGGGR(1)GSR(1)	UID621	-3.05995	-3.13929	-3.18717	-3.87221	-4.52389	-5.10762	-3.41484	-4.83192	1.14501	0.731756	-4.76691	-3.67168	-3.37197	0.959696	-3.49091	-3.32235	-5.26418	-4.72303	-3.1314	-5.45279	1.2178	0.250962	0.600391			0.32574	0.728296	0.137692
PKP2	Plakophilin-2	Q99959-2	46;46	LAGSSGR(1)GGQTVK	UID326	-4.21866	-4.94645	-2.35871	-4.34973	-1.9632	-1.54154	1.45011	0.0211592	-0.46619	-4.58023	-0.995157	-5.37096	-4.47658	-4.74859	-1.80056	-4.48547	-3.83803	-2.27355	-2.47427	-0.593841	1.17002	0.318435	0.49698			0.341958	0.684799	0.164437
MYOZ2	Myozenin-2	Q9NPC6	53	DIMLEELSHLSNR(1)GAR(1)	UID697	-3.53485	-4.41296	-1.94604	-4.46861	-3.11949	-4.28262	-2.6742	-1.83875	-2.45213	-2.42379	-3.74614	-3.04189	-1.29334	-3.39908	-3.04642	-4.69777	-1.7008	-3.08426	-2.77751	-2.7111	1.13168	0.107442	0.968825			0.567867	0.367669	0.434543
NDUFB3	NADH dehydrogenase [ubiquinone] 1 beta subcomplex subunit 3	O43676	13	AHEHGHEHGHHK(1)MELPDYR	UID17	-4.32994	-5.09902	-4.19367	-1.45513	-2.6646	-3.35968	-4.53776	0.314203	-4.27671	-3.83902	0.0151425	-3.79692	-0.714542	-4.08643	-4.42906	-4.006	-4.41472	-1.00797	-1.53709	-2.7001	1.11192	0.27547	0.559926			0.348237	0.661986	0.179151
PRTG	Protogenin	Q2VWP7	270	SFHTPTIIAGPQNITTSLHQTVVLECMATGNPKPIISWSR(1)	UID269	-3.16603	-3.78483	-4.40191	-4.94549	-4.49879	-3.06344	-3.92796	-3.40124	0.191765	0.226099	-4.47742	-4.00012	-4.86552	-4.03621	-4.11273	-4.40198	-4.77703	0.677417	-1.19515	-3.7479	1.08326	0.260761	0.583757			0.891951	0.320539	0.494118
RPL36A;RPL36AL	60S ribosomal protein L36a;60S ribosomal protein L36a-like	P83881;Q969Q0	53;53	QSGYGGQTK(1)PIFR	UID94	-2.0161	0.131594	1.56701	-4.16082	-3.93796	-0.704806	1.4346	-5.4229	1.95442	0.651637	1.2715	-2.75962	-0.702093	-2.71662	0.297828	-0.463723	1.37885	0.881402	0.0123075	-4.1719	1.00983	0.434522	0.361988			0.837059	0.463303	0.334135
TBC1D1	TBC1 domain family member 1	Q86TI0-2	676	YLK(1)HNSSGEQSGNAVPK	UID123	-3.33473	-3.85747	-2.45474	-2.94034	-2.53907	-4.34198	-3.95382	-2.20296	-2.06371	-3.49119	-1.64755	-0.316405	-2.1904	-4.41194	-3.7607	-4.89095	-2.24496	-3.07115	-2.66529	-5.2222	0.978147	0.182421	0.738926			-0.507734	0.430717	0.365808
MYOZ2	Myozenin-2	Q9NPC6	56	DIMLEELSHLSNR(1)GAR(1)	UID698	-4.69248	-3.60884	-1.94604	-6.3314	-3.11949	-3.72723	-4.38656	-1.83875	-2.45213	-2.42379	-4.63489	-3.53963	-1.29334	-3.21306	-3.01869	-5.31593	-1.7008	-4.97485	-2.77751	-2.7111	0.965802	0.255327	0.592903			0.516828	0.520273	0.283769
RYR2	Ryanodine receptor 2	Q92736;Q92736-2	3441;3441	MSK(1)AAVSDQER	UID134	-4.74128	-6.13442	-4.14094	-3.84502	-0.341698	-2.61504	-4.17143	0.302811	0.138118	-4.52226	-4.11237	-6.57591	-0.0431066	0.275587	1.87278	0.177764	-3.18717	-4.39943	0.427365	-4.47771	0.92438	0.464977	0.332568			2.30629	0.0751617	1.124
ALDOA	Fructose-bisphosphate aldolase A	P04075	243;297	ALSDHHIYLEGTLLKPNMVTPGHACTQK(1)	UID34	-3.49715	-4.43394	-2.69048	-4.79994	-3.98869	0.0298965	-3.45286	-6.35433	-4.07355	-1.15677	-4.2442	1.24565	1.8132	-2.56346	0.338251	-3.23475	-1.24431	-3.6709	-0.875709	-0.778477	0.912501	0.482795	0.316237			1.51157	0.105484	0.976815
LDB3	LIM domain-binding protein 3	O75112;O75112-2;O75112-7	538;281;428;543	GGPAYTPAGPQVPPLAR(1)GTVQR(1)	UID554	-4.43154	-3.0838	-3.39706	-2.42692	-4.49729	-3.11995	-4.73621	-3.54973	-2.3004	-3.71869	-1.09666	-1.32103	-1.57816	-4.54726	-3.67734	-2.28459	-3.48382	-0.837917	-1.62955	-4.5301	0.878349	0.25857	0.587423			0.494106	0.496889	0.303741
MAVS	Mitochondrial antiviral-signaling protein	Q7Z434	239;98	ASR(1)LPGPTGSVVSTGTSFSSSSPGLASAGAAEGK	UID284	-4.69432	-2.86907	-2.85541	-4.31526	-4.0035	-3.41856	-3.31542	-1.69021	-1.21587	-4.68447	-1.1423	-3.62854	-4.04154	-3.5306	-1.57799	-3.34939	-3.92978	-3.56725	-1.82684	-3.88448	0.875778	0.262857	0.58028			0.597495	0.329653	0.481942
MYOM1	Myomesin-1	P52179;P52179-2	351;351	YGMHTLEINGCDFEDTAQYR(1)	UID242	-3.70275	-1.47179	-0.206248	-2.49471	-2.38574	-1.63026	-2.24984	-0.384157	-1.40544	-0.941299	-0.83043	-1.62061	-0.414736	-4.92984	1.14523	-0.789161	-2.47958	-0.634617	-2.66439	-2.80948	0.860986	0.22277	0.652143			0.101655	0.911133	0.0404182
HNRNPD	Heterogeneous nuclear ribonucleoprotein D0	Q14103-3;Q14103-4	278;278;259;259	EQYQQQQQWGSR(1)GGFAGR(1)	UID618	-2.87841	-4.21551	-0.961705	-3.29881	-4.1269	-4.37683	-1.39783	-1.91701	-1.53534	-3.70362	-4.21036	-3.9272	-0.481769	-3.17871	-1.49186	-3.58008	-2.01868	-2.38613	-3.9626	-4.21031	0.856388	0.314012	0.503054			0.334214	0.63627	0.196358
SOCS7	Suppressor of cytokine signaling 7	O14512	177	LLLQPPGPELPPVPFPLQDLVPLGR(1)LSR(1)	UID542	0.0333845	-3.33077	1.18615	-2.48072	-4.88825	-4.11161	-4.83291	1.07354	1.19848	2.29037	-3.35795	-3.00455	-3.49612	0.886315	-2.84298	-4.29154	0.198939	-1.79883	-3.63302	-5.09986	0.818281	0.54378	0.264577			-0.103411	0.931986	0.0305906
HNRNPA1	Heterogeneous nuclear ribonucleoprotein A1;Heterogeneous nuclear ribonucleoprotein A1, N-terminally processed	P09651-2	206;206	SGSGNFGGGR(1)GGGFGGNDNFGR(1)	UID579	-2.233	-3.92603	-3.40182	-3.70141	-3.90706	-3.7015	-4.62519	0.152369	-3.64737	0.078574	-4.42456	-5.0224	-1.36972	-0.524624	0.45889	-0.623438	0.108484	-4.53728	-3.83839	-5.02452	0.78443	0.418526	0.378277			1.4812	0.143852	0.842083
ADCY4	Adenylate cyclase type 4	Q8NFM4	268	R(1)HQGVSVLYADIVGFTR	UID301	0.000331766	-3.96426	1.2752	-4.87858	-3.82083	-3.64163	0.402302	-5.11056	-0.0530022	0.199121	-4.92197	0.285126	-3.26213	0.76422	-3.63967	-4.09231	0.122086	0.442678	-5.45974	-4.05732	0.724802	0.574984	0.240345			0.230666	0.861767	0.0646099
TTN	Titin	Q8WZ42-3;Q8WZ42-12;Q8WZ42-2;Q8WZ42-6	297;297;297;297;297;297;297;297;297;297;297;297;297	HVR(1)APTPSPVR	UID310	-3.56102	0.0569565	-0.432209	-4.23681	-2.27014	-4.95787	-5.32615	-4.2965	-1.08155	-0.636702	-3.36939	1.53373	0.247533	-2.80271	-0.768369	-4.16357	0.811513	-3.56419	-1.49674	-0.210366	0.719844	0.550624	0.259145			0.824789	0.431402	0.365118
HNRNPA1	Heterogeneous nuclear ribonucleoprotein A1;Heterogeneous nuclear ribonucleoprotein A1, N-terminally processed	P09651-2	218;218	SGSGNFGGGR(1)GGGFGGNDNFGR(1)	UID580	-2.233	-3.715	-3.08715	-2.55928	-3.6551	-4.35309	-5.08609	0.152369	-3.68935	0.078574	-3.10449	-4.84235	-1.36972	-0.524624	0.45889	-0.623438	0.108484	-4.28519	-4.69518	-5.02503	0.715524	0.456961	0.340121			1.18338	0.255174	0.593164
HSPB8	Heat shock protein beta-8	Q9UJY1	78	GPTATAR(1)FGVPAEGR	UID351	-0.0834278	-3.42228	-2.40913	-2.71713	-3.19819	-3.50954	1.15951	-0.0344339	0.229606	-3.49103	-4.60065	-3.34345	-2.93724	-0.0189123	-3.36709	-4.51697	-3.08927	-3.99058	-0.646518	-3.40334	0.696947	0.496728	0.303881			-0.162338	0.850007	0.0705774
NAE1	NEDD8-activating enzyme E1 regulatory subunit	Q13564-3	305;388;394;397	LLCSNSAFLR(1)VVR(1)	UID616	-3.97892	-3.66263	-3.32343	-2.90556	-3.61594	-4.0023	-2.42868	-2.64327	-3.82378	-1.75904	-3.22838	-3.44024	-2.89687	-4.40356	-3.08103	-4.49954	-4.45722	-2.1753	-5.03009	-3.87248	0.692858	0.257704	0.588879			-0.349852	0.539479	0.268026
[truncated: 154 more rows]

## Sheet: Acetylation
Proteome-wide profiling and mapping of post translational modifications in human hearts
[truncated: 132 more rows]

## Sheet: Legends
Legends	Description
[truncated: 34 more rows]
